# Supplementary material for: Pd-Catalyzed Cross-Couplings: On the Importance of the Catalyst Quantity Descriptors, mol % and ppm
Source: Org Process Res Dev. 2022 Jul 11;26(8):2240–69. doi: 10.1021/acs.oprd.2c00051 (PMC9396667; doi:10.1021/acs.oprd.2c00051)
Supplement: Supplementary file 1 — op2c00051_si_001.zip [file op2c00051_si_001.zip]

Archive with 6 entries (6 files):
- PPM_Calculator_Python_Updated/ppm_calc_python.xlsx
- PPM_Calculator_Python_Updated/PPM_CALCULATOR.py
- PPM_Calculator_Python_Updated/Progress_Bar.py
- PPM_Calculator_Python_Updated/Solvent_list.csv
- PPM_Calculator_Python_Updated/Solvent_list.xlsx
- PPM_Calculator_Python_Updated/User_Instructions.py
