# Supplementary material for: Pd-Catalyzed Cross-Couplings: On the Importance of the Catalyst Quantity Descriptors, mol % and ppm
Source: Org Process Res Dev. 2022 Jul 11;26(8):2240–69. doi: 10.1021/acs.oprd.2c00051 (PMC9396667; doi:10.1021/acs.oprd.2c00051)
Supplement: Supplementary file 1 — op2c00051_si_001.zip [file op2c00051_si_001.zip › PPM_Calculator_Python_Updated/ppm_calc_python.xlsx]

## Sheet: Kumada
Paper Title	Paper Reference	Paper DOI											43	ppm	mol%		mol%		51		min	Q1	Median	Q3	max	IQR		0 - 1 mol%	ppm	1 - 2 mol%	ppm	2 - 3 mol%	ppm	3 - 4 mol%	ppm	4 - 5 mol%	ppm	5+ mol%	ppm	TRUE	51
A Ligand Free and Room Temperature Protocol for Pd-Catalyzed Kumada-Corriu Couplings of Unactivated Alkenyl Phosphates	J. Org. Chem. 2009, 74, 3536–3539	https://doi.org/10.1021/jo900098a		Moles	ppm	mol_%							Max	2373.13	5		0	to 1	21	1	8.44831	101.008	174.747	301.795	1066.1	200.787		1	143.092	2	440.576	2.5	174.011	4	522.602	5	301.78			429.843
	detail in SI - general procedure		Phosphate	0.0005									Min	8.44831	0.1		1.00001	to 2	15	2	9.85552	126.998	334.549	470.988	1346.8	343.99		1	164.285	2	509.294	2.5	505.347	4	1384	5	417.307
	orange		PdCl2	1e-05	440.576	2							range	2364.69	4.9		2.00001	to 3	5	3	174.011	310.347	505.347	700.279	921.759	389.932		1	242.365	2	263.019	2.5	921.759			5	397.406
			p-Tolylmagnesium bromide	0.00075									Mean	429.843	2.0738		3.00001	to 4	2	4	522.602	737.951	953.301	1168.65	1384	430.699		0.5	101.008	2	1346.8	3	310.347			5	2373.13
			tetrahydrofuran	0.0214375									Median	310.347	2		4.00001	to 5	8	5	301.78	412.332	608.48	725.858	2373.13	313.526		1	69.6117	2	937.243	3	700.279			5	621.842
				Moles	ppm	mol_%							SD	428.625	1.51335		5.00001	to 6	0	6	0	#NUM!	#NUM!	#NUM!	0	#NUM!		0.87	135.813	2	112.93					5	989.749
			Phosphate	0.0005									RSD	99.7165	72.9748				TRUE									1	301.795	2	112.974					5	595.119
	red		Pd2(dba)3	5e-06	143.092	1																						0.5	1066.1	2	9.85552					5	637.894
			p-Tolylmagnesium bromide	0.00075																								0.4	41.4079	1.5	198.478
			tetrahydrofuran	0.0336876																								0.45	46.5836	2	501.399
Efficient Cross-Coupling of Aryl Chlorides with Aryl Grignard Reagents (Kumada Reaction) Mediated by a Palladium/Imidazolium Chloride System	J. Am. Chem. Soc. 1999, 121, 42, 9889-9890	https://doi.org/10.1021/ja991703n		Moles	ppm	mol_%																						1	194.137	2	396.982
	detail in SI - general procedure		aryl halide	0.001																								1	188.643	1.02	62.2205
	red		Pd2(dba)3	1e-05	164.285	1																						1	457.683	1.2	141.022
			Ligand	4e-05																								0.1	174.747	2	334.549
			arylmagnesium bromide	0.0012																								0.5	427.624	2	372.647
			1,4-dioxane	0.0586199																								1	179.96
Air-stable CpPd(NHC)Cl complexes as highly active precatalysts for Kumada–Tamao–Corriu coupling of aryl and heteroaryl chlorides	J. Organometallic Chem. 696 (2011) 859-863	https://doi.org/10.1016/j.jorganchem.2010.10.009		Moles	ppm	mol_%																						1	8.44831
	detail in SI - general procedure		Heteroaryl chloride	0.001																								0.5	64.7416
	orange		CpPd(NHC)Cl	2e-05	509.294	2																						1	145.494
			Grignard reagent	0.0015																								0.723562	343.236
			tetrahydrofuran	0.0367501																								1	832.672
				Moles	ppm	mol_%
			Heteroaryl chloride	0.001
	red		CpPd(NHC)Cl	1e-05	242.365	1
			Grignard reagent	0.0015
			LiCl	0.002
			tetrahydrofuran	0.0367501
Air-Stable Dinuclear Iodine-Bridged Pd(I) Complex - Catalyst, Precursor, or Parasite? The Additive Decides. Systematic Nucleophile-Activity Study and Application as Precatalyst in Cross-Coupling	Organometallics 2015, 34, 5191−5195	https://doi.org/10.1021/acs.organomet.5b00766		Moles	ppm	mol_%
	General procedure in exp, detail in SI		Aryl halide	0.0003
	yellow		Pd2I2(tBu3P)2	7.5e-06	174.011	2.5
			Grignard	0.00045
			toluene	0.0423432
Air-Stable PinP(O)H as Preligand for Palladium-Catalyzed Kumada Couplings of Unactivated Tosylates	Org. Lett. 2006, 8, 16, 3457-3460	https://doi.org/10.1021/ol061116o		Moles	ppm	mol_%
	Below tables, SI		Aryl tosylate	0.001
	red		Pd2(dba)3	5e-06	101.008	0.5
			Grignard	0.0015
			H-phosphonate PinP(O)H	0.0001
			1,4-dioxane	0.0468959
				Moles	ppm	mol_%
			Aryl tosylate	0.001
	yellow		Pd2(dba)3	2.5e-05	505.347	2.5
			Grignard	0.0015
			H-phosphonate PinP(O)H	5e-05
			1,4-dioxane	0.0468959
Asymmetric Kumada–Corriu cross-coupling reaction with Pd2(dba)3 and an N–Ar axially chiral mimetic-type ligand catalyst	Tetrahedron 60 (2004) 10701–10709	https://doi.org/10.1016/j.tet.2004.09.010		Moles	ppm	mol_%
	Detail in experimental - section 4.4		β-bromostyrene	0.000727
	yellow		PdCl2(MeCN)2	1.8175e-05	921.759	2.5
			1-Phenylethylmagnesium chloride	0.0015
			Ligand	0.000369
			α,α,α-Trifluorotoluene	0.0171036
C-I-Selective Cross-Coupling Enabled by a Cationic Palladium Trimer	Angew. Chem. Int. Ed. 2019, 58, 211 –215	https://doi.org/10.1002/anie.201811380		Moles	ppm	mol_%
	Details in SI - general procedure		Aryl iodide	0.0003
	red		Pd3(PHPh2)3(PPh2)3	3e-06	69.6117	1
			Grignard reagent	0.00045
			toluene	0.0423432
Heck, Suzuki and Kumada–Corriu cross-coupling reactions mediated by complexes based on the upper rim of diphosphinated calix[4]arenes	J. Mol. Catal. A: Chemical 239 (2005) 257–262	https://doi.org/10.1016/j.molcata.2005.06.024		Moles	ppm	mol_%
	Detail in experimental - section 2.3		aryl halide	0.001
	orange		Pd(OAc)2	2e-05	263.019	2
			Ligand	2e-05
			PhMgBr	0.0015
			tetrahydrofuran	0.0735001																								21		15		5		2		8		0
Highly active recyclable SBA-15-EDTA-Pd catalyst for Mizoroki-Heck, Stille and Kumada C–C coupling reactions	J. Porous Mater. (2017) 24:837–846	https://doi.org/10.1007/s10934-016-0323-8		Moles	ppm	mol_%																						41.1765		29.4118		9.80392		3.92157		15.6863		0
	Detail in experimental - section 2.3		aryl halide	0.001
	red		SBA-15-EDTA-Pd	8.7e-06	135.813	0.87								0 - 1 mol% average	ppm average	1 - 2 mol% average	ppm average	2 - 3 mol% average	ppm average	3 - 4 mol% average	ppm average	4 - 5 mol% average	ppm average	5+ mol% average	ppm average
			Grignard reagent	0.0018
			tetrahydrofuran	0.0612501
Highly active, air-stable palladium catalysts for Kumada-Tamao-Corriu cross-coupling reaction of inactivated aryl chlorides with aryl Grignard reagents	J. Organometallic Chem. 653 (2002) 63-68	https://doi.org/10.1016/S0022-328X(02)01259-7		Moles	ppm	mol_%								1.70653	253.783	2.67	382.666	3.08333	522.349	3.33333	953.301	5.33333	791.779	0	0
	Detail in experimental - section 4.6		Chlorobenzene	0.01
	red		{[(t-Bu)2PO---H---OP(t-Bu)2]PdCl}2	0.0001	301.795	1
			o-tolylmagnesium chloride	0.015
			tetrahydrofuran	0.306251
Inherent vs Apparent Chemoselectivity in the Kumada−Corriu Cross-Coupling Reaction	Org. Lett. 2016, 18, 5312−5315	https://doi.org/10.1021/acs.orglett.6b02631		Moles	ppm	mol_%
	Detail in SI - general procedure 4.1		aryl chloride	0.0002
	yellow		Pd(OAc)2	6e-06	310.347	3
			Sphos	8e-06
			Grignard reagent	0.0003
			toluene	0.0188192
Kumada–Corriu Cross-Couplings with 2-Pyridyl Grignard Reagents	Chem. Eur. J. 2010, 16, 3300 – 3303	https://doi.org/10.1002/chem.201000032		Moles	ppm	mol_%
	Detail in SI - representative procedure A		p-bromoanisole	0.001
	orange		Pd2(dba)3	2e-05	1346.8	2
			2-pyridyl magnesium bromide	0.0015
			(1-Ad)2P(O)H	8e-05
			tetrahydrofuran	0.01225
Kumada−Corriu Heteroaryl Cross-Coupling for Synthesis of a Pharmaceutical Intermediate: Comparison of Batch Versus Continuous Reaction Modes	Org. Process Res. Dev. 2017, 21, 1320−1325	https://doi.org/10.1021/acs.oprd.7b00185		Moles	ppm	mol_%
	detail below table 2		2-chloropyrimidine	0.005
	red		XantPhosPd(π-allyl)Cl	2.5e-05	1066.1	0.5
			2-fluoro-4-iodopyridine	0.006
			iPrMgCl·LiCl	0.0063
			tetrahydrofuran	0.00612501
Mild Room-Temperature Palladium-Catalyzed C3-Arylation of 2(1H)-Pyrazinones via a Desulfitative Kumada-Type Cross-Coupling Reaction	J. Org. Chem. 2009, 74, 6870–6873	https://doi.org/10.1021/jo901327y		Moles	ppm	mol_%
	Detail in SI - typical procedure		Thioether	0.0003
	blue		Pd2(dba)3	1.5e-05	301.78	5
			TFP	3e-05
			Grignard reagent	0.00036
			tetrahydrofuran	0.0490001
Newly-generated Al(OH)3-supported Pd nanoparticles-catalyzed Stille and Kumada coupling reactions of diazonium salts, (Het)aryl chlorides	Tetrahedron 72 (2016) 69e75	https://doi.org/10.1016/j.tet.2015.10.069		Moles	ppm	mol_%
	experimental section 4.2.3		aryl chloride	0.0002
	red		Pd/Al(OH)3	8e-07	41.4079	0.4
			Grignard reagent	0.0003
			toluene	0.0188192
				Moles	ppm	mol_%
	experimental section 4.2.4		Heteroaryl chloride	0.0002
	red		Pd/Al(OH)3	9e-07	46.5836	0.45
			phenylmagnesium bromide	0.0003
			toluene	0.0188192
Kumada–Grignard-type biaryl couplings on water	Nature Commun. 2015, 6, 7410, 1-6	https://doi.org/10.1038/ncomms8401		Moles	ppm	mol_%
	Experimental typical procedures		4-iodoanisole	0.0005
	blue		Pd(OAc)2	2.5e-05	417.307	5
			magnesium powder	0.002
			paraformaldehyde	0.002
			water	0.0553829
				Moles	ppm	mol_%
			4-iodoanisole	0.0005
	blue		Pd(OAc)2	2.5e-05	397.406	5
			magnesium powder	0.0025
			4-iodoacetophenone	0.0025
			formaldehyde	0.002
			water	0.0553829
Nickel(II)- and Palladium(II)-NHC Complexes from Hydroxypyridine Functionalized C,O Chelate Type Ligands: Synthesis, Structure, and Catalytic Activity toward Kumada−Tamao−Corriu Reaction	Organometallics 2019, 38, 1699−1708	https://doi.org/10.1021/acs.organomet.8b00878		Moles	ppm	mol_%
	Detail below table 3		4-chloroanisole	0.001
	red		Pd(NHC)2	1e-05	194.137	1
			phenylmagnesium bromide	0.0015
			tetrahydrofuran	0.0490001
One-Pot Sequential Kumada–Tamao–Corriu Couplings of (Hetero)Aryl Polyhalides in the Presence of Grignard-Sensitive Functional Groups Using Pd-PEPPSI-Ipent	Chem. Eur. J. 2019, 25, 6508 – 6512	https://doi.org/10.1002/chem.201901150		Moles	ppm	mol_%
	Detail in experimental section		aryl poly(pseudo)halide	0.0005
	orange		Pd-PEPPSI-IPent	1e-05	937.243	2
			aryl Grignard reagent	0.00075
			toluene	0.00940959
				Moles	ppm	mol_%
			aryl poly(pseudo)halide	0.0005
	blue		Pd-PEPPSI-IPent	2.5e-05	2373.13	5
			aryl Grignard reagent	0.0006
			toluene	0.00940959
Palladium- and Nickel-Catalyzed Kumada Cross-Coupling Reactions of gem-Difluoroalkenes and Monofluoroalkenes with Grignard Reagents	J. Org. Chem. 2014, 79, 10537−10546	https://doi.org/10.1021/jo5022234		Moles	ppm	mol_%
	Detail in experimental section		gem-difluoroalkenes	0.001
	blue		Pd(PPh3)4	5e-05	621.842	5
			Grignard reagent	0.0024
			diethyl ether	0.0769563
Palladium(II) complexes based on 1,8-naphthyridine functionalized N-heterocyclic carbenes (NHC) and their catalytic activity	Dalton Trans., 2011, 40, 489	https://doi.org/10.1039/c0dt00990c		Moles	ppm	mol_%
	Detail below table 4 and experimental section		aryl halide	0.00025
	red		Pd(NHC)Cl2	2.5e-06	188.643	1
			C6H11MgBr	0.00075
			tetrahydrofuran	0.01225
Palladium-Catalyzed Arylation of a Sterically Demanding gem-Dibromophosphaethene	ChemistrySelect 2016, 1, 5260 – 5264	https://doi.org/10.1002/slct.201601105		Moles	ppm	mol_%
	details in SI - Typical procedures		2,2-dibromo-1-(2,4,6-tri-tert-butylphenyl)-1-phosphaethene	0.00011
	orange		Pd2(dba)3	2.2e-06	112.93	2
			phenylmagnesium bromide	0.000121
			phosphine ligand	8.8e-06
			diethyl ether	0.0192391
				Moles	ppm	mol_%
			2,2-dibromo-1-(2,4,6-tri-tert-butylphenyl)-1-phosphaethene	0.00011
	orange		Pd(PPh3)4	2.2e-06	112.974	2
			phosphine ligand	2.2e-06
			phenyl magnesium bromide	0.00012
			diethyl ether	0.0192391
Palladium-catalyzed Kumada Coupling Reaction of Bromoporphyrins with Silylmethyl Grignard Reagents: Preparation of Silylmethylsubstituted Porphyrins as a Multipurpose Synthon for Fabrication of Porphyrin Systems	J. Org. Chem. 2012, 77, 10488−10497	https://doi.org/10.1021/jo302122f		Moles	ppm	mol_%
	Detail in experimental section		bromoporphyrin	0.000185
	orange		Pd2(dba)3	3.7e-06	9.85552	2
			Ph2P(O)H	1.48e-05
			silylmethyl Grignard reagent	0.00037
			tetrahydrofuran	0.374851
Palladium-Mediated Surface-Initia Towards Oriented Conjugated Polymersted Kumada Catalyst Polycondensation: A Facile Route	Macromol. Rapid Commun. 2012, 33, 2115−2120	https://doi.org/10.1002/marc.201200472		Moles	ppm	mol_%
	Detail in SI		1,4-dibromo-2,5-dimethylbenzene	0.001
	orange		Pd(0) bis(dibenzylideneacetone)	1.5e-05	198.478	1.5
			tri-tert-butylphosphine	6e-05
			phenyl magnesium bromide	0.001
			tetrahydrofuran	0.0735001
Pd-Catalyzed Kumada-Corriu Cross-Coupling Reactions at Low Temperatures Allow the Use of Knochel-type Grignard Reagents	J. AM. CHEM. SOC. 2007, 129, 3844-3845	https://doi.org/10.1021/ja070830d		Moles	ppm	mol_%
	Detail below table 2		Aryl iodide	0.001
	orange		Pd2(dba)3	2e-05	501.399	2
			ligand 3	3e-05
			arylmagnesium halide	0.0012
			toluene	0.0376384
Pyrazole-tethered phosphine ligands for Pd(0): useful catalysts for Stille, Kumada and Hiyama cross-coupling reactions	Tetrahedron66(2010)5451e5458	https://doi.org/10.1016/j.tet.2010.05.026		Moles	ppm	mol_%
	detail in experimental section		aryl bromide	0.001
	red		Pd2(dba)3	1e-05	457.683	1
			aryl magnesium bromide	0.002
			ligand	2e-05
			toluene	0.0188192
Radical Catalysis of Kumada Cross-Coupling Reactions Using Functionalized Grignard Reagents	Angew. Chem. Int. Ed. 2009, 48, 205 –209	https://doi.org/10.1002/anie.200803730		Moles	ppm	mol_%
	detail in SI - typical procedure 1		1-(3- bromo-phenyl)-2-methyl-propan-1-one	0.003
	green		Pd(OAc)2	0.00012	1384	4
			SPhos	0.00018
			iPrMgCl. LiCl	0.00378
			tetrahydrofuran	0.0796251
Stereoretentive Pd-Catalyzed Kumada−Corriu Couplings of Alkenyl Halides at Room Temperature	Org. Lett. 2014, 16, 4066−4069	https://doi.org/10.1021/ol501535w		Moles	ppm	mol_%
	Detail in SI - species (2)		(Z)-1-iodooct-1-ene	0.003
			(dtpbf)PdCl2	6e-05	396.982	2
	orange		n-BuMgCl	0.000525
			N,N,N’,N’-tetramethyl ethylenediamine	0.000555
			tetrahydrofuran	0.147
Stereoretentive Suzuki–Miyaura and Kumada–Tamao–Corriu Cross-Couplings for Preparing (E)- and (Z)-Stereodefined, Fully Substituted α,β-Unsaturated Esters: Application for a Pharmacophore Synthesis	Synthesis 2018, 50, 4659–4667	https://doi.org/10.1055/s-0037-1610652		Moles	ppm	mol_%
			enol tosylate	0.0005
	blue		Pd(OAc)2	2.5e-05	989.749	5
			R3MgBr	0.00076
			Sphos	5e-05
			acetonitrile	0.0239239
Synthesis of Fluorene-Based Oligomeric Organoboron Reagents via Kumada, Heck, and Stille Cross-Coupling Reactions	J. Org. Chem, Vol. 71, No. 11, 2006	https://doi.org/10.1021/jo0602470		Moles	ppm	mol_%
	details in experimental section - B		2,7-dibromo-9,9-dioctylfluorene	0.00084
	orange		PdCl2(dppf)	8.568e-06	62.2205	1.02
			Thienylmagnesium bromide	0.00088
			tetrahydrofuran	0.135975
Synthesis of Internal Alkynes by Pd(PPh3)4/TMEDA-Catalyzed Kumada Cross-Coupling of Alkynyl Halides with Grignard Reagents	Eur. J. Org. Chem. 2014, 6769–6773	https://doi.org/10.1002/ejoc.201402558		Moles	ppm	mol_%
	Detail in experimental section - general procedure		alkynyl halide	0.0003
	blue		Pd(PPh3)4	1.5e-05	595.119	5
			grignard reagent	0.00036
			TMEDA	3e-05
			tetrahydrofuran	0.0245
Well-Defined Air-Stable Palladium HASPO Complexes for Efficient Kumada–Corriu Cross-Couplings of (Hetero)Aryl or Alkenyl Tosylates	Chem. Eur. J. 2011, 17, 2965 – 2971	https://doi.org/10.1002/chem.201002386		Moles	ppm	mol_%
	Detail in experimental section - representative procedure		4-tert-butylcyclohexen-1-yltosylate	0.000519
			Pd2(dba)3	6.228e-06	141.022	1.2
	orange		Methoxyphenyl magnesium bromide	0.00075
			PinP(O)H	1.3e-05
			tetrahydrofuran	0.0428751
Efficient Modular Synthesis of Isomeric Mono- and Bispyridyl[2.2]paracyclophanes by Palladium-Catalyzed Cross-Coupling Reactions	Adv. Synth. Catal. 2016, 358, 1664 – 1670	https://doi.org/10.1002/adsc.201600066		Moles	ppm	mol_%
	Detail in SI - Kumada coupling		(rac)-4-iodo-7-methoxy-[2.2]paracyclophane	0.0011
	orange		Pd2(dba)3	2.2e-05	334.549	2
			di-tert-butylphosphine oxide	8.8e-05
			ethylmagnesium chloride	0.00165
			2-bromopyridine	0.00165
			tetrahydrofuran	0.0612501
Process for the preparation of 5-(2,4-difluorophenyl)-salicylic acid	Giordano, C.; Coppi, L; Minsci, F; US Patent 5312975, 1994	https://patents.justia.com/patent/5312975		Moles	ppm	mol_%
	e.g. 13; Large scale		Difluorobenzene	10.18
	red		Pd(PPh3)4	0.01018	174.747	0.1
			ArMgBr	10.69
			tetrahydrofuran	37.3755
				Moles	ppm	mol_%
	e.g. 4		Difluorobenzene	0.04
	red		Pd(PPh3)4	0.0002	427.624	0.5
			ArMgBr	0.06
			tetrahydrofuran	0.367501
An Improved Large-Scale Synthesis of Benz[cd]indol-2(1H)-one and 5-Methylbenz[cd]indol-2(1H)-one	Org. Process Res. Dev., 1997, 1, 81−84	https://doi.org/10.1021/op960005+		Moles	ppm	mol_%
	Medium scale		iodo-indolone	1.976
	red		Pd(PPh3)2	0.01976	179.96	1
			MeMgBr	2.285
			tetrahydrofuran/tol (1:3)	105.522
Hydroxyphosphine Ligand for Nickel-Catalyzed Cross-Coupling through Nickel/Magnesium Bimetallic Cooperation	J. Am. Chem. Soc. 2009, 131, 27, 9590–9599	https://doi.org/10.1021/ja903091g		Moles	ppm	mol_%
	Detail in SI		4-fluorotoluene	0.00101
	blue		Ni(acac)2	5.05e-05	637.894	5
			1-[2-(diphenylphosphino)phenyl]ethanol	5e-05
			PhMgBr	0.0011
			diethyl ether	0.0769563
Amido Pincer Nickel Catalyzed Kumada Cross-Coupling of Aryl, Heteroaryl, and Vinyl Chlorides	Synlett 2013; 24(16): 2081-2084	https://doi.org/10.1055/s-0033-1339653		Moles	ppm	mol_%
	Detail in SI		2-chloroanisole	0.0005
	red		Ni amido pincer	5e-06	8.44831	1
			p-MeC6H4MgBr	0.00075
			water/THF (10:3; 3 drop acOH)	0.590579
Kumada Coupling of Aryl, Heteroaryl, and Vinyl Chlorides Catalyzed by Amido Pincer Nickel Complexes	J. Org. Chem. 2011, 76, 24, 10031–10038	https://doi.org/10.1021/jo201821g		Moles	ppm	mol_%
	Detail in exp		PhCl	0.0005
	red		Ni amido pincer	2.5e-06	64.7416	0.5
			p-MeC6H4MgBr	0.00075
			tetrahydrofuran	0.0373626
Cross-Coupling of ArX with ArMgBr Catalyzed by N-Heterocyclic Carbene-Based Nickel Complexes	J. Org. Chem. 2013, 78, 3, 1054–1061	https://doi.org/10.1021/jo302425x		Moles	ppm	mol_%
	Detail in exp & tables (#4)		Difluorobenzene	0.0005
	green		Ni amido pincer	2e-05	522.602	4
			ArMgBr	0.001
			tetrahydrofuran	0.0367501
Magnesiation of Electron-Rich Aryl Bromides and Their Use in Nickel-Catalyzed Cross-Coupling Reactions	Org. Lett. 2007, 9, 11, 2239–2242	https://doi.org/10.1021/ol070841b		Moles	ppm	mol_%
	Detail in SI		aryl/vinyl halide/tosylate/triflate	0.005
	red		NiCl2(dppp)	5e-05	145.494	1
			nBuLi	0.005
			n-BuMgCl	0.0025
			aryl bromide	0.0065
			tetrahydrofuran	0.324607
Room-Temperature Kumada Cross-Coupling of Unactivated Aryl Chlorides Catalyzed by N-Heterocylic Carbene-Based Nickel(II) Complexes	J. Org. Chem. 2008, 73, 10, 3954–3957	https://doi.org/10.1021/jo800197u		Moles	ppm	mol_%
	Detail in SI & exp		aryl/vinyl/heteroaryl chloride	0.001
	orange		Ni(NHC)2	2e-05	372.647	2
			p-C6H5MgBr	0.0012
			tetrahydrofuran	0.0514501
Efficient Synthesis of Sterically Crowded Biaryls by Palladium-Phosphinous Acid-Catalyzed Cross-Coupling of Aryl Halides and Aryl Grignards	J. Org. Chem. 2008, 73, 1, 162–167	https://doi.org/10.1021/jo701893m		Moles	ppm	mol_%
	Detail in exp		Aryl halide	0.001
	yellow		Pd2(dba)3	3e-05	700.279	3
			di(tert-butyl)phosphine oxide	6e-05
			Aryl halide	0.002
			Mg	0.003
			tetrahydrofuran	0.0367501
Selective carbon-carbon bond formation by cross-coupling of Grignard reagents with organic halides. Catalysis by nickel-phosphine complexes	J. Am. Chem. Soc. 1972, 94, 12, 4374–4376	https://doi.org/10.1021/ja00767a075		Moles	ppm	mol_%
	Detail in text		m-Chlorobenzene	0.0539
	red		NiCl2(dce)	0.00039	343.236	0.723562
			n-butylmagnesium bromide	0.12
			diethyl ether	0.961954
Alkyl group isomerization in the cross-coupling reaction of secondary alkyl Grignard reagents with organic halides in the presence of nickel-phosphine complexes as catalysts	J. Am. Chem. Soc. 1972, 94, 26, 9268–9269	https://doi.org/10.1021/ja00781a070		Moles	ppm	mol_%
	Detail below table 1		Chlorobenzene	0.005
	red		NiCl2(dppp)	5e-05	832.672	1
			i-C3H7MgCl	0.0069
			diethyl ether	0.0480977

## Sheet: Negishi
Paper Title	Paper Reference	Paper DOI											42	ppm	mol%		mol%		45		min	Q1	Median	Q3	max	IQR		0 - 1 mol%	ppm	1 - 2 mol%	ppm	2 - 3 mol%	ppm	3 - 4 mol%	ppm	4 - 5 mol%	ppm	5+ mol%	ppm	TRUE	45
Computationally Assisted Mechanistic Investigation and Development of PdCatalyzed Asymmetric Suzuki-Miyaura and Negishi Cross-Coupling Reactions for Tetra-ortho-Substituted Biaryl Synthesis	ACS Catal. 2018, 8, 10190−10209	https://doi.org/10.1021/acscatal.8b02509		Moles	ppm	mol_%							Max	24141.5	100		0	to 1	15	1	0.319616	112.157	158.699	335.461	2433.09	223.303		1	2433.09	2	745.155	2.5	213.821	4	764.349	5	357.067	7.14	822.241	1597.51
			aryl bromide	0.000267									Min	0.319616	0.001		1.00001	to 2	9	2	238.072	336.284	463.016	745.155	7874.02	408.872		1	303.214	2	4651.16	3	6896.55			5	190.489	100	24141.5
			Pd2(dba)3	6.675e-06	213.821	2.5							range	24141.2	99.999		2.00001	to 3	4	3	99.7624	185.306	269.404	1967.88	6896.55	1782.57		0.001	0.319616	2	238.072	2.5	99.7624			5	381.097	20	616.526
	yellow		Ligand	2e-05									Mean	1574.25	7.46002		3.00001	to 4	1	4	764.349	764.349	764.349	764.349	764.349	0		1	107.288	2	372.647	2.36	324.988			5	381.097	100	5915.27
			aryl bromide	0.00043									Median	372.647	2		4.00001	to 5	11	5	138.325	350.212	381.097	680.481	2150.07	330.269		0.5	117.027	2	336.284					4.8	343.357	10	2566.07
			t-BuLi	0.00088									SD	3838.89	20.2259		5.00001	to 6	5	6	616.526	822.241	2566.07	5915.27	24141.5	5093.03		1	158.699	2	334.151					5	535.547
			ZnBr2	0.000604									RSD	243.855	271.124				TRUE									1	367.708	2	463.016					5	138.325
			THF/pentane	0.02901																								0.4	131.735	2	7874.02					5	810.043
Palladium-Catalyzed Negishi Cross-Coupling Reaction of Aryl Halides with (Difluoromethyl)zinc Reagent	Org. Lett. 2016, 18, 3690−3693	https://doi.org/10.1021/acs.orglett.6b01734		Moles	ppm	mol_%																						1	141.8	2	485.495					5	2150.07
			aryl halide	0.0003																								1	195.198							5	1172.58
	blue		Pd2(dba)3	1.5e-05	357.067	5																						0.5	1248.44							5	550.918
			DPPF	3e-05																								0.5	57.7338
			Xphos	3e-05																								0.5	84.0507
			(TMEDA)Zn(CF2H)2	0.0006																								1	374.391
			1,4-dioxane	0.0410339																								1	249.004
Negishi Cross-Coupling Is Compatible with a Reactive B−Cl Bond: Development of a Versatile Late-Stage Functionalization of 1,2- Azaborines and Its Application to the Synthesis of New BN Isosteres of Naphthalene and Indeny	J. Am. Chem. Soc. 2015, 137, 8932−8935	https://doi.org/10.1021/jacs.5b05879		Moles	ppm	mol_%
	Detail in SI only		Azaborine	9.9e-05
	blue		Pd(P(t-Bu)3)2	4.95e-06	190.489	5
			Hexamethylbenzene	6.8e-06
			Propyl Zinc Brommide	0.00015
			tetrahydrofuran	0.025725
On The Remarkably Different Role of Salt in the Cross-Coupling of Arylzincs From That Seen With Alkylzincs	Angew. Chem. Int. Ed. 2014, 53, 4386 –4389	https://doi.org/10.1002/anie.201400459		Moles	ppm	mol_%
	Detail in SI only		Arylzinc bromide	0.00025
	green		Pd-PEPPSI-Ipent	1e-05	764.349	4
			Arylbromide	0.00023
			tetrahydrofuran	0.012593
Diastereoconvergent Negishi Cross-Coupling Using Functionalized Cyclohexylzinc Reagents	Org. Lett. 2014, 16, 924−927	https://doi.org/10.1021/ol403673e		Moles	ppm	mol_%
	Detail in SI only		4-iodobenzoate	0.00035
	purple		Pd(dba)2	2.499e-05	822.241	7.14
			RuPhos	2.5e-05
			NEP	0.0017925
			(4-(ethoxycarbonyl)cyclohexyl)zinc iodide	0.0005
			LiCl	0.00075
			tetrahydrofuran	0.02695
Palladium-Catalyzed Completely Linear-Selective Negishi CrossCoupling of Allylzinc Halides with Aryl and Vinyl Electrophiles	Angew. Chem. Int. Ed. 2013, 52, 14098 –14102	https://doi.org/10.1002/anie.201308585		Moles	ppm	mol_%
	Some detail under scheme 2, more in SI		(hetero)aryliodide	0.001
	orange		Pd(2-phenylaniline)(OMs)(L)	2e-05	745.155	2
			Cphos	2e-05
			Prenylzinc bromide	0.0013
			tetrahydrofuran	0.0245
Mechanochemical Activation of Zinc and Application to NegishiCross-Coupling	Angew. Chem. Int. Ed. 2018, 57, 11339 –11343	https://doi.org/10.1002/anie.201806480		Moles	ppm	mol_%
	Detail in SI only		organohalide	0.002
	red		Pd-PEPPSI-Ipent	2e-05	2433.09	1
			Zinc powder	0.0022
			dimethylacetamide	0.003
			organohalide	0.001
i-PrI Acceleration of Negishi Cross-Coupling Reactions	ORG. LETT., 2010, 12, 12, 2702-2705	https://doi.org/10.1021/ol1007026		Moles	ppm	mol_%
	Detail in SI only		3-iodobenzonitrile	0.002
	red		Pd(dba)2	2e-05	303.214	1
			iPrMgCl..LiCl	0.0022
			ZnCl2.2LiCl	0.0011
			RuPhos	4e-05
			4-bromoaniline	0.0018
			tetrahydrofuran	0.0588001
Palladium-Catalyzed Cross-Coupling of Ethyl Bromodifluoroacetate with Aryl Bromides or Triflates and Cross-Coupling of Ethyl Bromofluoroacetate with Aryl Iodides	Org. Lett. 2017, 19, 10, 2610–2613	https://doi.org/10.1021/acs.orglett.7b00938		Moles	ppm	mol_%
	below fig etc & in SI		4-bromo-1,1'-biphenyl	0.0005
	blue		[Pd(Pi-Cinnamyl)Cl]2	2.5e-05	381.097
			XantPhos	7.5e-05		5
			Zinc	0.0015
			TBAB	0.00075
			ethyl bromodifluoroacetate	0.0015																								15		9		4		1		11		5
			tetrahydrofuran	0.0612501																								33.3333		20		8.88889		2.22222		24.4444		11.1111
				Moles	ppm	mol_%
	Scaled rxn same ratios		4-bromo-1,1'-biphenyl	0.0012										0 - 1 mol% average	ppm average	1 - 2 mol% average	ppm average	2 - 3 mol% average	ppm average	3 - 4 mol% average	ppm average	4 - 5 mol% average	ppm average	5+ mol% average	ppm average
	blue		[Pd(Pi-Cinnamyl)Cl]2	6e-05	381.097	5
			XantPhos	0.00018
			Zinc	0.0036										1.65006	397.98	2.7	1722.22	2.872	1883.78	2.5	764.349	5.48333	637.326	40.3567	6812.32
			TBAB	0.0018
			ethyl bromodifluoroacetate	0.0036
			tetrahydrofuran	0.147
Directed Zincation with TMPZnCl·LiCl and Further Functionalization of the Tropolone Scaffold	Org. Lett. 2016, 18, 24, 6380–6383	https://doi.org/10.1021/acs.orglett.6b03270		Moles	ppm	mol_%
	Detail in SI only		2-Benzyloxytropone	0.0005
	orange		Pd(dba)2	1e-05	4651.16	2
			TMPZnCl·LiCl	0.001
			4-iodoanisole	0.0006
			P(o-furyl)3	4e-05
				Moles	ppm	mol_%
			2-Benzyloxytropone	0.0005
	yellow		Pd(dba)2	1.5e-05	6896.55	3
			TMPZnCl·LiCl	0.001
			1-chloro-4-iodobenzene	0.0006
			P(o-furyl)3	6e-05
Photoredox/palladium-cocatalyzed enantioselective alkylation of secondary benzyl carbonates with 4-alkyl-1,4-dihydropyridines	Sci. China Chem., 2020, 63(5), 687-691	https://doi.org/10.1007/s11426-019-9732-5		Moles	ppm	mol_%
	Detail in SI		Methyl carbonate	0.0001
	yellow		Pd(dba)2	2.5e-06	99.7624	2.5
			dihydropyridine	0.00015
			Cs2CO3	0.00015
			KF	0.00015
			Ir(ppy)2(dtbbpy)PF6/+BINAP (1:6)	7e-06
			tetrahydrofuran	0.0245
Nickel-Catalyzed Negishi Coupling of Cyclobutanone Oxime Esters with Aryl Zinc Reagents	Chin. J. Org. Chem., 2020, 40(3), 651-662	https://doi.org/10.6023/cjoc201911016		Moles	ppm	mol_%
	Detail in experimental		Bromide	0.0002
	purple		Ni(COD)2	0.0002	24141.5	100
			dtbbpy	0.0002
			oxime ester	0.0002
			tetrahydrofuran	0.00748449
POxAP Precatalysts and the Negishi Cross-Coupling Reaction	Synthesis, 2020, 52(01), 51-59	https://doi.org/10.1055/s-0039-1690728		Moles	ppm	mol_%
	Detail in SI		1-iodo-4-methoxybenzene	0.0002
	red		PdArX(PPh3)2	2e-09	0.319616	0.001
			Organozinc	0.0003
			tetrahydrofuran	0.00575751
Carbonylative Negishi-Type Coupling of 2-Iodoglycals with Alkyland Aryl Halides	Eur. J. Org. Chem. 2019, 7384–7388	https://doi.org/10.1002/ejoc.201901081		Moles	ppm	mol_%
	Detail in SI		2‐iodoglycal	0.00025
	blue		Pd(dba)2	1.2e-05	343.357	4.8
			Mg	0.0013
			ZnCl2	0.0015
			RuPhos	1.2e-05
			Reagent5	0.00125
			tetrahydrofuran	0.0306251
The Role of LiBr and ZnBr2on the Cross-Coupling of ArylBromides with Bu2Zn or BuZnBr	Chem. Eur.J.2019, 25 ,15751 –15754	https://doi.org/10.1002/chem.201903931		Moles	ppm	mol_%
	Detail in SI		aryl bromide	0.0004
	red		Pd-PEPPSI-iPent	4e-06	107.288	1
			LiBr	0.0008
			n-BuZnBr	0.00064
			tetrahydrofuran	0.0354389
One-pot Negishi cross-coupling reaction of aryldiazonium salts via Ni catalysis induced by visible-light	Cat. Commun., 2019, 131, 105785	https://doi.org/10.1016/j.catcom.2019.105785		Moles	ppm	mol_%
	Detail in experimental		PhN2BF4	0.00025
	purple		NiCl2	5e-05	616.526	20
			Ru(bpy)3(PF6)2	6.25e-05
			PhMgBr	0.0005
			ZnBr2	0.00025
			LiBr	0.00038
			ethanol/toluene (1:1)	0.0796071
Negishi's Reagent Versus Rosenthal's Reagent in the Formation of Zirconacyclopentadienes	Chem. Eur. J., 2019, 25(58), 13318-13328	https://doi.org/10.1002/chem.201902255		Moles	ppm	mol_%
	Detail in experimental		Alkyne	0.000231
	purple		Cp2ZrCl2	0.000231	5915.27	100
			nBuLi	0.000463
			tetrahydrofuran	0.0381265
Photochemical Asymmetric Nickel‐Catalyzed Acyl Cross‐Coupling	Angew. Chem. Int. Ed. 2019, 58(47), 16854 –16858	https://doi.org/10.1002/anie.201910168		Moles	ppm	mol_%
	Detail in SI		dihydropyridine	0.0002
	purple		NiCl2	2e-05	2566.07	10
			chiral box ligand	2.4e-05
			butyric anhydride	0.0001
			2,6-lutidine	0.0001
			tetrahydrofuran	0.00735001
Negishi Coupling for Highly Selective Syntheses of Allenes via Ligand Effect and Mechanistic Study via SAESI-MS/MS	Chin. J. Chem., 2019, 37(10), 1003-1008	https://doi.org/10.1002/cjoc.201900322		Moles	ppm	mol_%
	Detail in experimental		phenyl alkyne ester	0.001
	blue		Pd(OAc)2	5e-05	535.547	5
			Sphos	7.5e-05
			Et2Zn	0.002
			dimethylformamide	0.0902375
An Extremely Active Catalyst for the Negishi Cross-Coupling Reaction	J. Am. Chem. Soc. 2004, 126, 40, 13028–13032	https://doi.org/10.1021/ja0474493		Moles	ppm	mol_%
	Detail in SI		aryl chloride	0.0005
	red		Pd2(dba)3	2.5e-06	117.027	0.5
			Phosphine ligand	1e-05
			aryl bromide	0.00075
			nBuLi	0.000825
			ZnCl2	0.0009
			tetrahydrofuran	0.018375
A User‐Friendly, All‐Purpose Pd–NHC (NHC=N‐Heterocyclic Carbene) Precatalyst for the Negishi Reaction: A Step Towards a Universal Cross‐Coupling Catalyst	Chem. Eur. J., 2006, 12(18), 4749-4755	https://doi.org/10.1002/chem.200600206		Moles	ppm	mol_%
	Detail in SI		organohalide	0.0005
	red		PdCl2(pyridyl)(PEPPSI-iPr)	5e-06	158.699	1
			organozinc	0.0008
			LiBr	0.0032
			tetrahydrofuran	0.0270011
The First General Method for Palladium-Catalyzed Negishi Cross-Coupling of Aryl and Vinyl Chlorides: Use of Commercially Available Pd(P(t-Bu)3)2 as a Catalyst	J. Am. Chem. Soc. 2001, 123, 12, 2719–2724	https://doi.org/10.1021/ja003954y		Moles	ppm	mol_%
	Detail in experimental		1-chloro-4-nitrobenzene	0.001
	orange		Pd(P(t-Bu)3)2	2e-05	238.072	2
			ZnCl2	0.0016
			o-TolMgBr	0.0015
			THF/NMP (2:1)	0.079888
Mild Negishi Cross-Coupling Reactions Catalyzed by Acenaphthoimidazolylidene Palladium Complexes at Low Catalyst Loadings	J. Org. Chem. 2013, 78, 15, 7436–7444	https://doi.org/10.1021/jo400803s		Moles	ppm	mol_%
	Detail in experimental		aryl halide	0.0005
	red		(chloro-pyridyl)Pd(NHC)	5e-06	367.708	1
			N-methylimidazole	0.0006
			Alkyl zinc halide	0.00075
			1,4-dioxane	0.0117427
One-Pot Negishi Cross-Coupling Reactions of In Situ Generated Zinc Reagents with Aryl Chlorides, Bromides, and Triflates	J. Org. Chem. 2008, 73, 18, 7380–7382	https://doi.org/10.1021/jo801063c		Moles	ppm	mol_%
	Detail in experimental		aryl iodide	0.001
	red		Pd-PEPPSI	4e-06	131.735	0.4
			LiCl/Zn (1:1)	0.006
			BrCH2CH2Br	5e-05
			Me3SiCl	1e-05
			aryl halide	0.00125
			tetrahydrofuran	0.02205
Room-Temperature Kumada Cross-Coupling of Unactivated Aryl Chlorides Catalyzed by N-Heterocylic Carbene-Based Nickel(II) Complexes	J. Org. Chem. 2008, 73, 10, 3954–3957	https://doi.org/10.1021/jo800197u		Moles	ppm	mol_%
	Detail in experimental		aryl chloride	0.001
	orange		Ni(NHC)2	2e-05	372.647	2
			p-tolMgBr	0.0012
			tetrahydrofuran	0.0514501
Cross-Coupling of Aryltrimethylammonium Iodides with Arylzinc Reagents Catalyzed by Amido Pincer Nickel Complexes	J. Org. Chem. 2012, 77, 7, 3658–3663	https://doi.org/10.1021/jo300209d		Moles	ppm	mol_%
	Detail in experimental		aryltrimethylammonium iodide	0.0005
	red		Ni Amido Pincer	5e-06	141.8	1
			ArZnCl	0.00075
			THF/NMP (1:1)	0.034006
The First Negishi Cross-Coupling Reaction of Two Alkyl Centers Utilizing a Pd−N-Heterocyclic Carbene (NHC) Catalyst	Org. Lett. 2005, 7, 17, 3805–3807	https://doi.org/10.1021/ol0514909		Moles	ppm	mol_%
	Detail in experimental		3-bromopropylbenzene	0.0005
	orange		Pd2(dba)3	1e-05	336.284	2
			IPr.HCl	4e-05
			n-butylzinc bromide	0.00065
			N-methylimidazole	0.0006
			n-undecane	2.37e-07
			tetrahydrofuran	0.0279366
Negishi Coupling of Secondary Alkylzinc Halides with Aryl Bromides and Chlorides	J. Am. Chem. Soc. 2009, 131, 22, 7532–7533	https://doi.org/10.1021/ja902046m		Moles	ppm	mol_%
	Detail in experimental		aryl halide	0.001
	red		Pd(OAc)2	1e-05	195.198	1
			biarylphosphine	2e-05
			Alkyl zinc halide	0.0012
			tetrahydrofuran	0.0490001
Nickel-Catalyzed Asymmetric Negishi Cross-Couplings of Secondary Allylic Chlorides with Alkylzincs	J. Am. Chem. Soc. 2008, 130, 9, 2756–2757	https://doi.org/10.1021/ja800103z		Moles	ppm	mol_%
	Detail in SI		allylic chloride	0.001
	blue		NiCl2.glyme	5e-05	138.325	5
			(R)-BnCH2-Pybox	5.5e-05
			NaCl	0.004
			organozinc	0.0012
			dimethylformamide	0.355162
Effective Pd-Nanoparticle (PdNP)-Catalyzed Negishi Coupling Involving Alkylzinc Reagents at Room Temperature	Org. Lett. 2008, 10, 13, 2661–2664	https://doi.org/10.1021/ol8007342		Moles	ppm	mol_%
	Detail in SI		ArI	0.001
	red		Pd(OAc)2	5e-06	1248.44	0.5
			RZnCl	0.002
			Bu4Nbr	0.001
Efficient Cross-Coupling of Aryl Chlorides with Arylzinc Reagents Catalyzed by Amido Pincer Complexes of Nickel	Org. Lett. 2007, 9, 21, 4335–4338	https://doi.org/10.1021/ol701927g		Moles	ppm	mol_%
	Detail in SI		p-Et2NC(O)C6H4Cl	0.0005
	yellow		Ni Amido Pincer	1.18e-05	324.988	2.36
			PhZnCl	0.00075
			THF/NMP (1:1)	0.0350473
Zn-Mediated, Pd-Catalyzed Cross-Couplings in Water at Room Temperature Without Prior Formation of Organozinc Reagents	J. Am. Chem. Soc. 2009, 131, 43, 15592–15593	https://doi.org/10.1021/ja906803t		Moles	ppm	mol_%
	Detail in SI		alkyl I/Br	0.008
	red		PdCl2(AmPhos)2	4e-05	57.7338	0.5
			Zn	0.008
			PTS	0.0002
			TMEDA	0.01
			aryl bromide	0.002
			water	0.664595
Palladium-Catalyzed Negishi Cross-Coupling Reactions of Unactivated Alkyl Iodides, Bromides, Chlorides, and Tosylates	J. Am. Chem. Soc. 2003, 125, 41, 12527–12530	https://doi.org/10.1021/ja0363258		Moles	ppm	mol_%
	Detail in SI		1-bromo-3-benzyloxypropane	0.00025
	orange		Pd2(dba)3	5e-06	334.151	2
			Pcy3	2e-05
			n-buZnBr	0.00032
			NMI	0.0003
			n-hexadecane	0.0001
			THF/NMP (1:1)	0.0139683
Highly selective reactions of unbiased alkenyl halides and alkylzinc halides: Negishi-Plus couplings	Org. Lett., 2011, 13(15),3822-3825	https://doi.org/10.1021/ol201307y		Moles	ppm	mol_%
	Detail in SI		1-bromooct-1-ene	0.001
	orange		PdCl2(AmPhos)2	2e-05	463.016	2
			TMEDA	0.0011
			N-methylimidazole	0.002
			n-C10H21ZnI	0.0011
			tetrahydrofuran	0.0379751
Superior Effect of a π-Acceptor Ligand (Phosphine−Electron-Deficient Olefin Ligand) in the Negishi Coupling Involving Alkylzinc Reagents	Org. Lett. 2007, 9, 22, 4571–4574	https://doi.org/10.1021/ol701995t		Moles	ppm	mol_%
	Detail in SI		ArI	0.001
	blue		Pd(CH3CN)2Cl2	5e-05	810.043	5
			Phosphine olefin	5e-05
			ZnCl2	0.003
			RMgBr	0.0025
			tetrahydrofuran	0.0551251
Nickel-Catalyzed Negishi Cross-Coupling Reactions of Secondary Alkylzinc Halides and Aryl Iodides	Org. Lett. 2011, 13, 5, 1218–1221	https://doi.org/10.1021/ol200098d		Moles	ppm	mol_%
	Detail in SI		aryl iodide	0.001
	orange		NiCl2	2e-05	7874.02	2
			terpyridine	2e-05
			alkyl zinc iodide	0.0015
				Moles	ppm	mol_%
			4-iodobenzoate	0.00025
	blue		NiCl2	1.25e-05	2150.07	5
			terpyridine	1.25e-06
			Salt	0.00025
			iPrZnI	0.0004
			tetrahydrofuran	0.00490001
Iron-Catalyzed Negishi Coupling Toward an Effective Olefin Synthesis	Org. Lett. 2009, 11, 20, 4496–4499	https://doi.org/10.1021/ol901555r		Moles	ppm	mol_%
	Detail in SI		β-styrylzinc bromide	0.0075
	blue		FeCl3	0.000375	1172.58	5
			(trimethylsilyl)methylmagnesium chloride	0.0075
			TMEDA	0.0175
			bromocycloheptane	0.00506
			tetrahydrofuran	0.281873
Ligand Effects on Negishi Couplings of Alkenyl Halides	Org. Lett. 2011, 13, 15, 3818–3821	https://doi.org/10.1021/ol2010165		Moles	ppm	mol_%
	Detail in SI		Alkenyl halide	0.001
	orange		PdCl2(PPh3)2	2e-05	485.495	2
			organozinc halide	0.0011
			TMEDA	0.0011
			tetrahydrofuran	0.0379751
Stereoselective Negishi-like Couplings Between Alkenyl and Alkyl Halides in Water at Room Temperature	Org. Lett. 2010, 12, 21, 4742–4744	https://doi.org/10.1021/ol101885t		Moles	ppm	mol_%
	Detail in SI		alkyl halide	0.002
	red		PdCl2(AmPhos)2	1e-05	84.0507	0.5
			PTS	0.0002
			TMEDA	0.002
			Zn	0.003
			vinyl hallide	0.001
			water	0.110766
Highly Regio- and Stereoselective Synthesis of (Z)-Trisubstituted Alkenes via Propyne Bromoboration and Tandem Pd-Catalyzed Cross-Coupling	Org. Lett. 2009, 11, 18, 4092–4095	https://doi.org/10.1021/ol901566e		Moles	ppm	mol_%
			Bromo tetramethyl dioxaborolane	0.001
	red		PdCl2(PPh3)2	1e-05	374.391	1
			organo zinc halide	0.0012
			tetrahydrofuran	0.0245
General, Robust, and Stereocomplementary Preparation of β-Ketoester Enol Tosylates as Cross-Coupling Partners Utilizing TsCl−N-Methylimidazole Agents	Org. Lett. 2008, 10, 11, 2131–2134	https://doi.org/10.1021/ol800480d		Moles	ppm	mol_%
	Below table 4		E/Z-tosylate	0.001
	red		PdCl2(PPh3)2	1e-05	249.004	1
			R3MgBr	0.0012
			ZnCl2	0.0012
			tetrahydrofuran	0.0367501
Selective Carbon-Carbon Bond Formation via Transition Metal Catalysis. 3.1 A Highly Selective Synthesis of Unsymmetrical Biaryls and Diarylmethanes by the Nickel- or PalladiumCatalyzed Reaction of Aryl- and Benzylzinc Derivatives with Aryl Halides	J. Org. Chem. 1977, 42, 10, 1821–1823	https://doi.org/10.1021/jo00430a041		Moles	ppm	mol_%
	Detail in text		Iodonitrobenzene	0.01
	blue		PdCl2(PPh3)2	0.0005	550.918	5
			ZnCl2	0.015
			PhLi	0.015
			DIBAH	0.001
			THF/Hexane (70:1 mL)	0.866076

## Sheet: Stille
Paper Title	Paper Reference	Paper DOI											42	ppm	mol%		mol%		61		min	Q1	Median	Q3	max	IQR		0 - 1 mol%	ppm	1 - 2 mol%	ppm	2 - 3 mol%	ppm	3 - 4 mol%	ppm	4 - 5 mol%	ppm	5+ mol%	ppm	TRUE	61
Highly active recyclable SBA-15-EDTA-Pd catalyst for Mizoroki-Heck, Stille and Kumada C–C coupling reactions	J. Porous Mater. (2017) 24:837–846	https://doi.org/10.1007/s10934-016-0323-8		Moles	ppm	mol_%							Max	3903.2	18.15		0	to 1	23	1	0.00815832	14.9164	154.134	288.806	1312.22	273.89		0.87	187.343	1.8	386.284	3	130.077			5	785.825	10	698.694	780.206
	Detail in exp section - general procedure		aryl halide	0.001									Min	0.00815832	0.0001		1.00001	to 2	11	2	207.577	350.064	426.666	800.9	2385.01	450.836		0.7	154.134	1.6	1951.23	3	245.038			5	780.428	18.15	1331.77
			SBA-15-EDTA-Pd	8.7e-06	187.343	0.87							range	3903.19	18.1499		2.00001	to 3	7	3	130.077	217.707	381.917	1377.37	1888.7	1159.67		0.3	25.6327	1.95	207.577	2.5	381.917			5	414.956	10	1663.79
	red		CsF	0.002									Mean	760.145	2.927		3.00001	to 4	0	4	0	#NUM!	#NUM!	#NUM!	0	#NUM!		0.7	102.761	1.75	2385.01	2.24	190.375			5	413.275	10	1028.32
			phenyl tributyl tin	0.0015									Median	413.275	2		4.00001	to 5	16	5	116.277	492.986	1035.98	1829.47	3903.2	1336.49		1	298.875	2	313.844	3	1855.85			5	518.996
			dimethyl sulfoxide	0.0419301									SD	837.353	3.15686		5.00001	to 6	4	6	698.694	945.914	1180.04	1414.77	1663.79	468.858		0.0001	0.00815832	2	413.329	3	898.898			5	911.297
Newly-generated Al(OH)3-supported Pd nanoparticles-catalyzed Stille and Kumada coupling reactions of diazonium salts, (Het)aryl chlorides	Tetrahedron, 2016, 72, 69e75	https://doi.org/10.1016/j.tet.2015.10.069		Moles	ppm	mol_%							RSD	110.157	107.853				TRUE									0.5	211.851	2	667.801	3	1888.7			5	1184.35
	detail in exp - 4.2.1		aryl chloride	0.0003																								0.001625	0.237728	2	294.562					5	1940.55
	red		Pd/Al(OH)3	2.1e-06	154.134	0.7																						0.001625	0.2378	1.5	933.999					5	380.042
			K2CO3	0.0002																								0.6	172.087	2	572.397					5	2344.5
			phenyl tributyl tin	0.0002																								0.8	144.959	1.08	426.666					5	1160.66
			dimethylformamide	0.0129224																								0.42	228.498							5	1792.45
				Moles	ppm	mol_%																						0.25	397.64							5	116.277
	detail in exp - 4.2.2		diazonium salt	0.0002																								0.0287	0.975725							5	3502.88
	red		Pd/Al(OH)3	6e-07	25.6327	0.3																						1	337.82							5	1427.32
			phenyl tributyl tin	0.00024																								0.05	111.021							5	3903.2
			acetonitrile	0.022967																								0.65	551.656
				Moles	ppm	mol_%																						1	1295.22
	detail in exp - 4.2.5		phenyl tributyl tin	0.0002																								1	1312.22
	red		Pd/Al(OH)3	1.4e-06	102.761	0.7																						1	278.737
			chlorobenzene	0.0003																								0.05	109.501
			K2CO3	0.0002																								0.005	0.123226
			dimethylformamide	0.0129224																								0.05	4.2
Pyrazole-tethered phosphine ligands for Pd(0): useful catalysts for Stille, Kumada and Hiyama cross-coupling reactions	Tetrahedron66(2010)5451e5458	https://doi.org/10.1016/j.tet.2010.05.026		Moles	ppm	mol_%
	Detail in exp - 4.2.1		aryl bromide	0.001
	red		Pd2(dba)3	1e-05	298.875	1
			Organotin	0.0012
			Ligand	2e-05
			CsF	0.003
			toluene	0.0282288
Synthesis of Fluorene-Based Oligomeric Organoboron Reagents via Kumada, Heck, and Stille Cross-Coupling Reactions	J. Org. Chem, Vol. 71, No. 11, 2006	https://doi.org/10.1021/jo0602470		Moles	ppm	mol_%
	Detail in exp - A		2-tributylstannyl thiophene	0.0039
	yellow		Pd(PPh3)4	0.00117	130.077	3
			2,7- dibromo-9,9-dioctylfluorene with n-butyllithium	0.0039
			DMF/toluene (1:1)	0.897462
Recombinant Peptide Fusion Protein-Templated Palladium Nanoparticles for Suzuki-Miyaura and Stille Coupling Reactions	ChemCatChem 2020, 12, 1–6	https://doi.org/10.1002/cctc.201902099		Moles	ppm	mol_%
	Detail in SI - general procedure		aryl halide	0.0001
	red		Pd0	5e-09	0.123226	0.005
			phenyl tin compound	0.0012
			K3PO4	0.003
			EtOH/water(1:1)	0.0362758
Stereoretentive Pd-catalysed Stille cross-coupling reactions of secondary alkyl azastannatranes and aryl halides	Nat. Chem., 2013, 5, 607-612	https://doi.org/10.1038/nchem.1652		Moles	ppm	mol_%
			aryl halide	0.001
	blue		Pd2(dba)3	5e-05	785.825	5
	0.5 mmol scale		CuCl	0.002
			KF	0.002
			s-butyl azastannatrane	0.0011
			JackiePhos	6e-05
			acetonitrile	0.0574174
				Moles	ppm	mol_%
			aryl halide	0.001
	blue		Pd2(dba)3	5e-05	780.428	5
	1 mmol scale		CuCl	0.002
			KF	0.002
			s-butyl azastannatrane	0.0015
			JackiePhos	0.0001
			acetonitrile	0.0574174
				Moles	ppm	mol_%
			aryl halide	0.0005
	blue		Pd2(dba)3	2.5e-05	414.956	5
	0.5 mmol scale		CuCl	0.001																								23		11		7		0		16		4
			KF	0.001																								37.7049		18.0328		11.4754		0		26.2295		6.55738
			2° alkyl azastannatrane	0.000275
			JackiePhos	3e-05										0 - 1 mol% average	ppm average	1 - 2 mol% average	ppm average	2 - 3 mol% average	ppm average	3 - 4 mol% average	ppm average	4 - 5 mol% average	ppm average	5+ mol% average	ppm average
			acetonitrile	0.0574174
				Moles	ppm	mol_%
			aryl halide	0.0005										1.41571	257.641	2.55667	777.518	3.3425	798.693	0	0	5.64706	1348.56	10.43	1180.64
	blue		Pd2(dba)3	2.5e-05	413.275	5
			CuCl	0.001
			KF	0.001
			2° alkyl azastannatrane	0.0005
			JackiePhos	5e-05
			acetonitrile	0.0574174
Highly selective palladium-catalyzed Stille coupling reaction toward chlorine-containing NIR electroluminescent polymers	J. Mater. Chem. C, 2015, 3, 7463	https://doi.org/10.1039/c5tc01013f		Moles	ppm	mol_%
	Detail in SI		5,8-dibromo-6,7-dichloro-2,3-bis(3-(octyloxy)phenyl)quinoxaline	0.0005
	blue		Pd2(dba)3	2.5e-05	518.996	5
			(4,4-dioctyl-4H-cyclopenta[1,2-b:5,4-b']dithiophene-2,6-diyl)bis(trimethylstannane)	0.00055
			P(o-Tol)3	4.7e-05
			toluene	0.047048
Tetraalkynylstannanes in the Stille cross coupling reaction: a new effective approach to arylalkynes	New J. Chem., 2017, 41, 2910	https://doi.org/10.1039/c6nj03905g		Moles	ppm	mol_%
			4-iodotoluene	0.001043
	blue		Pd(PPh3)2	5.215e-05	911.297	5
			Pr2NH	0.01043
			(phenylalkynyl)4 stannate	0.000287
			BuOAc	0.045414
Efficient Stille Cross-Coupling Reaction Catalyzed by the Pd(OAc)2/Dabco Catalytic System	J. Org. Chem. 2005, 70, 7, 2832–2834	https://doi.org/10.1021/jo048066q		Moles	ppm	mol_%
	Detail in SI		1-bromo-nitrobenzene	0.0005
	red		Pd(OAc)2	5e-10	0.00815832	0.0001
			dabco	1e-09
			furan-2-yltributyltin	0.00055
			Bu4NF	0.0015
			1,4-dioxane	0.0587371
				Moles	ppm	mol_%
			aryl halide	0.0005
	yellow		Pd(OAc)2	1.5e-05	245.038	3
			PhSn(n-Bu)3	0.00055
			KF/Bu4NF	3e-05
			DABCO	0.0015
			1,4-dioxane	0.0586199
Highly chemoselective coupling of allenylstannanes with organiciodides promoted by Pd(PPh3)4/LiCl: an efficient method for thesynthesis of substituted allenes	Tetrahedron 59 (2003) 3635–3641	https://doi.org/10.1016/S0040-4020(03)00516-7		Moles	ppm	mol_%
			Alkenyl Iodide	0.001
	blue		Pd(PPh3)4	5e-05	1184.35	5
			LiCl	0.0012
			Allenylstannate	0.0012
			dimethylformamide	0.0387673
Palladium-catalyzed coupling of allylic acetates with aryl- and vinylstannanes	J. Org. Chem. 1990, 55, 10, 3019-3023	https://doi.org/10.1021/jo00297a014		Moles	ppm	mol_%
			Cinnamyl acetate	0.005
	blue		Pd2(dba)3	0.00025	1940.55	5
			PhSn(Me)3	0.0052
			LiCl	0.015
			dimethylformamide	0.103379
Palladium-Catalyzed Chemoselective Cross-Coupling of Acyl Chlorides and Organostannanes	J. Org. Chem. 2005, 70, 21, 8601–8604	https://doi.org/10.1021/jo051257o		Moles	ppm	mol_%
			4-cyanobenzoyl chloride	0.00151
	yellow		PXPd	3.775e-05	381.917	2.5
			2-(tributylstannyl)furan	0.0016
			acetonitrile	0.0956957
Palladium catalyzed coupling of organotin reagents with organic electrophiles	Pure & AppL Chem., Vol. 57, No. 12, pp. 1771—1780, 1985.	https://doi.org/10.1351/pac198557121771		Moles	ppm	mol_%
			Aryl halide	0.00138
	orange		Pd2(dba)3	2.484e-05	386.284	1.8
			alkyl tin reagent	0.00165
			tetrahydrofuran	0.0612501
Stereospecific palladium-catalyzed coupling reactions of vinyl iodides with acetylenic tin reagents	J. Am. Chem. Soc., Vol. 109, No. 7, 1987	https://doi.org/10.1021/ja00241a035		Moles	ppm	mol_%
			(E)-1 -iodo-1 -hexene	0.001
	blue		Pd(CH3CN)2Cl2	5e-05	380.042	5
			1-hexynyltrimethylstannane	0.00129
			dimethylformamide	0.129224
Palladium-catalyzed coupling of tetraorganotin compounds with aryl and benzyl halides. Synthetic utility and mechanism	J. Am. Chem. Soc. 1979, 101, 17, 4992-4998	https://doi.org/10.1021/ja00511a032		Moles	ppm	mol_%
			Aryl bromide	0.0043
	orange		Pd(PPh3)2BnCl	6.88e-05	1951.23	1.6
			Aryl bromide	0.0043
			SnMe4	0.0036
			hexamethylphosphoramide	0.0229911
Palladium-catalyzed cross coupling of allyl halides with organotin reagents: a method of joining highly functionalized partners regioselectively and stereospecifically	J. Am. Chem. Soc. 1984, 106, 4833-4840	https://doi.org/10.1021/ja00329a032		Moles	ppm	mol_%
			Allyl chloride	0.0057
	red		(Bn)(Cl)Pd(PPh3)2	2.85e-05	211.851	0.5
			Organotin	0.0063
			tetrahydrofuran	0.1225
Cross-Coupling Methods for the Large-Scale Preparation of an Imidazole-Thienopyridine: Synthesis of [2-(3-Methyl-3H-imidazol-4-yl)- thieno[3,2-b]pyridin-7-yl]-(2-methyl-1H-indol-5-yl)-amine	Org. Process Res. Dev., 2003, 7, 676−683	https://doi.org/10.1021/op0340457		Moles	ppm	mol_%
	Medium scale		Iodothienopyridine	1.81
	blue		Pd(PPh3)4	0.0905	2344.5	5
			1-Methyl-2-(tributylstannyl)-1H-imidazole	1.81
			dimethylformamide	34.8905
				Moles	ppm	mol_%
			Iodothienopyridine	0.0379
	blue		Pd(PPh3)4	0.001895	1160.66	5
			1-Methyl-2-(tributylstannyl)-1H-imidazole	0.0422
			dimethylformamide	1.55069
Dialkylthienosilole and N-alkyldithienopyrrole-based copolymers: Synthesis, characterization, and photophysical study	J Phys Org Chem. 2020;e4063	https://doi.org/10.1002/poc.4063		Moles	ppm	mol_%
			Dibromo	0.0005
	blue		Pd(PPh3)4	2.5e-05	1792.45	5
			Di(tributyl)stannane	0.0005
			dimethylformamide	0.0129224
High-Performance Ambient-Condition-Processed Polymer Solar Cells and Organic Thin-Film Transistors	ACS Omega 2020, 5, 6, 2747-2754	https://doi.org/10.1021/acsomega.9b03347		Moles	ppm	mol_%
			BDTT monomer	0.00011
	blue		Pd(PPh3)4	5.5e-06	116.277	5
			FTT monomer	0.00011
			DMF/water (3:1)	0.0470755
Ligand-free, recyclable palladium-functionalized magnetite nanoparticles as a catalyst in the Suzuki-, Sonogashira, and Stille reaction	J. Organomet. Chem., 904, 2019, 121005	https://doi.org/10.1016/j.jorganchem.2019.121005		Moles	ppm	mol_%
			1-(tert-butyl)-4-iodobenzene	0.00018
	red		Fe3O4/oleic acid/Pd NPs	2.925e-09	0.237728	0.001625
			1,3,5-trimethoxybenzene	0.00018
			trimethyl(phenyl)stannane	0.00022
			1,4-dioxane	0.011724
				Moles	ppm	mol_%
			4-iodobenzoate	0.00144
	red		Fe3O4/oleic acid/Pd NPs	2.34e-08	0.2378	0.001625
			1,3,5-trimethoxybenzene	0.00144
			trimethyl(phenyl)stannane	0.00173
			1,4-dioxane	0.0937919
Synthesis of the tricyclic indole alkaloids, dilemmaones A and B	Tetrahedron 75 (2019) 130714	https://doi.org/10.1016/j.tet.2019.130714		Moles	ppm	mol_%
			6-bromo-5-methyl-7-nitroindan-1-one	0.00256
	orange		Pd(PPh3)2	4.992e-05	207.577	1.95
			PPh3	0.0001
			(E)-3-(Tributylstannyl)-2-propen-1-ol	0.0033
			1,4-dioxane	0.23448
				Moles	ppm	mol_%
			6-bromo-5-methyl-7-nitroindan-1-one	0.00223
	yellow		Pd(PPh3)2	4.9952e-05	190.375	2.24
			PPh3	9e-05
			(E)-Tributyl(3-methoxy-1-propenyl)stannan	0.00209
			1,4-dioxane	0.257928
Palladium-Catalyzed Carboperfluoroalkylation of Alkynes with Fluoroalkyl Iodides and Arylstannanes	Adv. Synth. Catal. 2020, 362, 493	https://doi.org/10.1002/adsc.201901027		Moles	ppm	mol_%
			iodoperfluoroalkane	0.001
	red		BINAP Pd G3/Xphos Pd G3 (5:1)	6e-06	172.087	0.6
			acetylene	0.0005
			tributyl (aryl)stannane	0.00075
			Cs2CO3	0.00025
			1,2-dichloroethane/H2O (6%)	0.03236
				Moles	ppm	mol_%
			iodoperfluoroalkane	0.00075
	red		BINAP Pd G3/Xphos Pd G3 (5:1)	6e-06	144.959	0.8
			acetylene	0.00025
			tributyl (aryl)stannane	0.000375
			Cs2CO3	0.001
			1,2-dichloroethane/H2O (11%)	0.03901
Synthesis of Pd immobilized on functionalized hexagonal mesoporoussilica (HMS–CPTMS–Cy–Pd) for coupling Suzuki–Miyaura and Stillereactions	Polyhedron 170 (2019) 649–658	https://doi.org/10.1016/j.poly.2019.06.006		Moles	ppm	mol_%
			aryl halide	0.001
	orange		HMS-CPTMS-Cy-Pd	1.75e-05	2385.01	1.75
			Ph3SnCl	0.0005
			K2CO3	0.003
			PEG-400	0.00282
Pd(0)-guanidine@MCM-41 as efficient and reusable heterogeneous catalyst for C–C coupling reactions	Journal of Porous Materials (2019) 26:1091–1101	https://doi.org/10.1007/s10934-018-0698-9		Moles	ppm	mol_%
	assumed 1 mL solvent and catalysts MW = 1198.8 g/mol		aryl halide	0.001
	red		Pd0-guanidine@MCM-41	4.2e-06	228.498	0.42
			Ph3SnCl	0.0004
			KOH	0.003
			dimethyl sulfoxide	0.0139767
In Situ Generated Gold Nanoparticles on Active Carbon as Reusable Highly Efficient Catalysts for a Csp3 −Csp3 Stille Coupling	Angew.Chem. Int.Ed. 2019, 58,10330 –10334	https://doi.org/10.1002/anie.201902352		Moles	ppm	mol_%
	4,4-Diphenyl-1-butene (molecule 3j)		Aryl bromide	0.000306
	red		(Me2S)AuCl	7.65e-07	397.64	0.25
			Allyltributylstannane	0.000359
			1,2-dichloroethane	0.00125808
Stainless steel mesh-GO/Pd NPs: catalytic applications of Suzuki–Miyaura and Stille coupling reactions in eco-friendly media	Green Chem., 2019,21, 3319-3327	https://doi.org/10.1039/C9GC00889F		Moles	ppm	mol_%
	0.41% Pd in mesh-GO		aryl halide	0.001
	red		mesh-GO/Pd	2.87e-07	0.975725	0.0287
			tributylphenylstannane	0.0011
			K2CO3	0.002
			Ethanol/H2O (1:1)	0.29004
Copper-catalyzed arylstannylation of arynes in a sequence	Chem. Commun., 2019,55, 6503-6506	https://doi.org/10.1039/C9CC02738F		Moles	ppm	mol_%
	molecule 9 - SI Fig. 8B		ortho-stannylbiaryl	0.0001
	purple		Pd(PPh3)4	1e-05	698.694	10
			1-fluoro-3-iodobenzene	0.00018
			CuCl	0.0005
			LiBr	0.0006
			dimethylformamide	0.0129224
Large rate accelerations in the stille reaction with tri-2-furylphosphine and triphenylarsine as palladium ligands: mechanistic and synthetic implications	J. Am. Chem. Soc. 1991, 113, 25, 9585-9595	https://doi.org/10.1021/ja00025a025		Moles	ppm	mol_%
	Exp in paper		benzoyl chloride	0.006651
	red		Pd2(dba)3	6.651e-05	337.82	1
			TFP	0.00013302
			Stannane	0.006279
			tetrahydrofuran	0.18375
				Moles	ppm	mol_%
			Toluyl chloride	0.001256
	purple		Pd(OAc)2	0.000227964	1331.77	18.15
			TFP	0.000914
			vinyltributyltin	0.000456
			benzene	0.16832
				Moles	ppm	mol_%
			Triflate	0.000892
	orange		Pd2(dba)3	1.784e-05	313.844	2
			LiCl	0.002676
			AsPh3	7.136e-05
			tetramethyltin	0.001083
			N-methyl-2-pyrrolidinone	0.0521033
				Moles	ppm	mol_%
			Triflate	0.001231
	orange		Pd2(dba)3	2.462e-05	413.329	2
			LiCl	0.003693
			TFP	4.924e-05
			vinyltributyltin	0.002464
			N-methyl-2-pyrrolidinone	0.0521033
				Moles	ppm	mol_%
			Triflate	0.002111
	orange		Pd2(dba)3	4.222e-05	667.801	2
			LiCl	0.006333
			TFP	0.00016888
			Reagent4	0.002464
			N-methyl-2-pyrrolidinone	0.0521033
On the Nature of the "Copper Effect" in the Stille Cross-Coupling	J. Org. Chem. 1994, 59, 20, 5905–5911	https://doi.org/10.1021/jo00099a018		Moles	ppm	mol_%
	Exp in paper		Triflate	0.00038
	purple		Pd2(dba)3	3.8e-05	1663.79	10
			Stannane	0.00038
			AsPh3	3.1e-05
			LiCl	0.00115
			CuI	1.91e-05
				Moles	ppm	mol_%
			Iodobenzene	0.000892
	orange		Pd2(dba)3	1.784e-05	294.562	2
			PPh3	7.136e-05
			CuI	7.136e-05
			Stannane	0.000892
			1,4-dioxane	0.0586199
Pd/P(t-Bu)3: A Mild and General Catalyst for Stille Reactions of Aryl Chlorides and Aryl Bromides	J. Am. Chem. Soc. 2002, 124, 22, 6343–6348	https://doi.org/10.1021/ja020012f		Moles	ppm	mol_%
	Detail in SI		aryl halide	0.001
	orange		Pd2(dba)3	1.5e-05	933.999	1.5
			Stannane	0.00104
			CsF	0.00222
			P(t-Bu)3	6.1e-05
			1,4-dioxane	0.011724
				Moles	ppm	mol_%
			aryl halide	0.00083
	yellow		Pd(P(t-Bu)3)2	2.49e-05	1855.85	3
			Stannane	0.000874
			CsF	0.00184
			1,4-dioxane	0.00984814
NOVEL HYDROXYMETHYLATION OF ARYL BROMIDES BY MEANS OF ORGANOTIN REAGENTS	Chem. Lett., 1985, 14, 7, 997-998	https://doi.org/10.1246/cl.1985.997		Moles	ppm	mol_%
	Main text of paper		bromobenzene	0.002
	blue		Pd(PPh3)4	0.0001	3502.88	5
			hydroxymethyltributyltin	0.003
			1,4-dioxane	0.023448
Stille Coupling Made Easier—The Synergic Effectof Copper(i) Salts and the Fluoride Ion	Angew. Chem. Int. Ed. 2004, 43, 1132 –1136	https://doi.org/10.1002/anie.200352979		Moles	ppm	mol_%
	Detail in exp (reference 19)		organohalide	0.00084
	blue		Pd(PPh3)4	4.2e-05	1427.32	5
			CuI	8.4e-05
			CsF	0.001685
			organotin	0.00093
			dimethylformamide	0.0258448
				Moles	ppm	mol_%
			organohalide	0.00084
	orange		PdCl2	1.68e-05	572.397	2
			CuI	3.36e-05
			organotin	0.00093
			CsF	0.001685
			dimethylformamide	0.0258448
Pd(PPh3)4-PEG 400 Catalyzed Protocol for the Atom-Efficient Stille Cross-Coupling Reaction of Organotin with Aryl Bromides	J. Org. Chem. 2009, 74, 15, 5599–5602	https://doi.org/10.1021/jo9005206		Moles	ppm	mol_%
	Detail in SI		Aryl bromide	0.001
	blue		Pd(PPh3)4	5e-05	3903.2	5
			Tetra-n-butyltin	0.0003
			NaOAc	0.003
			PEG-400	0.00846
A general, selective, and facile method for ketone synthesis from acid chlorides and organotin compounds catalyzed by palladium	J. Am. Chem. Soc. 1978, 100, 11, 3636–3638	https://doi.org/10.1021/ja00479a077		Moles	ppm	mol_%
	Exp in paper		benzoyl chloride	0.0361
	red		PhCH2Pd(PPh3)2Cl	1.805e-05	111.021	0.05
			Me4Sn	0.0345
			hexamethylphosphoramide	0.0919643
				Moles	ppm	mol_%
			Reagent1	0.009
	red		PdCl2(PPh3)2	4.5e-06	109.501	0.05
	Below table 1		Reagent2	0.0091
			hexamethylphosphoramide	0.0229911
				Moles	ppm	mol_%
			Reagent1	0.0037
	orange		PdCl2(PPh3)2	3.996e-05	426.666	1.08
			Reagent2	0.0037
			hexamethylphosphoramide	0.0862165
Reactions of organic halides with R3 MMR3 compounds (M = Si, Ge, Sn) in the presence of tetrakis(triarylphosphine)palladium	J. Organomet. Chem., 1976, 117(3), C55-C57	https://doi.org/10.1016/S0022-328X(00)91902-8		Moles	ppm	mol_%
	Below table 1		RHal	0.0077
	red		Pd(PPh3)4	5.005e-05	551.656	0.65
			R'3MMR'3	0.0077
			toluene	0.0752768
REACTIONS OF ALLYLTIN COMPOUNDS III. ALLYLATION OF AROMATIC HALIDES WITH ALLYLTRIBUTYLTIN IN THE PRESENCE OF TETRAKIS(TRIPHENYLPHOSPHINE)PALLADIUM(O)	Chem. Lett., 1977, 6(3), 301-302	https://doi.org/10.1246/cl.1977.301		Moles	ppm	mol_%
	In article text		bromobenzene	0.002
	red		Pd(PPh3)4	2e-05	1295.22	1
			Allyltributylstannane	0.0022
			benzene	0.0112214
ALKYLATION, ARYLATION, AND VINYLATION OF ACYL CHLORIDES BY MEANS OF ORGANOTIN COMPOUNDS IN THE PRESENCE OF CATALYTIC AMOUNTS OF TETRAKIS(TRIPHENYLPHOSPHINE)PALLADIUM(O)	Chem. Lett., 1977, 6(12), 1423-1424	https://doi.org/10.1246/cl.1977.1423		Moles	ppm	mol_%
	Detail in table 1		Acyl chloride	0.002
	red		Pd0	2e-05	1312.22	1
			Me4Sn	0.002
			benzene	0.0112214
Mechanisms of the palladium-catalyzed couplings of acid chlorides with organotin reagents	J. Am. Chem. Soc. 1983, 105, 19, 6129–6137	https://doi.org/10.1021/ja00357a026		Moles	ppm	mol_%
	Detail in exp		benzoyl chloride	0.00051
	yellow		PhCH2PdCl(PPh3)2	1.53e-05	898.898	3
			Tin reagent	0.0025
			Tin reagent	0.0025
			hexamethylphosphoramide	0.0114955
Stille cross-coupling of secondary and tertiary α-(trifluoromethyl)-benzyl chlorides with allylstannanes	Chem. Commun., 2018,54, 7171-7174	https://doi.org/10.1039/C8CC03541E		Moles	ppm	mol_%
	Detail below table 2		α-(trifluoromethyl)benzyl chloride	0.0005
	red		PdCl2	5e-06	278.737	1
			Allyltributylstannane	0.00125
			[tBu3Ph][BF4}	1e-05
			Et3N	2e-05
			dimethylformamide	0.016153
Palladium/Imidazolium Salt Catalyzed Coupling of Aryl Halides with Hypervalent Organostannates	Org. Lett. 2001, 3, 1, 119–122	https://doi.org/10.1021/ol006827f		Moles	ppm	mol_%
	Detail below table 3 or 4		aryl halide	0.001
	yellow		Pd(OAc)2	3e-05	1888.7	3
			arylstannate	0.0011
			TBAF	0.002
			Ligand.HCl	3e-05
			1,4-dioxane	0.011724
Mild and Robust Stille Reactions in Water using Parts Per Million Levels of a Triphenylphosphine-Based Palladacycle	Angew.Chem.Int.Ed.2021,60,4158 –4163	https://doi.org/10.1002/anie.202014141		Moles	ppm	mol_%
	Detail in SI - 2.2 & 2.4		Aryl halide	0.0025
	red		Pd(OAc)2	1.99e-07	4.2	0.05
			Stannane	0.003
			CuI/TBACl	0.000375
			KF	0.0075
			Brij-30/H2O	0.034
			tetrahydrofuran	6.16419e-07
In Vitro and in Vivo Evaluation of Fully Substituted (5-(3-Ethoxy-3-oxopropynyl)-4-(ethoxycarbonyl)-1,2,3-triazolyl-glycosides as Original Nucleoside Analogues to Circumvent Resistance in Myeloid Malignancies	J. Med. Chem. 2017, 60, 4, 1523–1533	https://doi.org/10.1021/acs.jmedchem.6b01803		Moles	ppm	mol_%
	Detail in exp; general procedure E		5-iodo-triazole	0.001
	purple		Pd(PPh3)2Cl2	0.0001	1028.32	10
			2-(tributylstannyl)thiophene	0.002
			CuI	5e-05
			toluene	0.0940959

## Sheet: Suzuki Miyaura
Paper Title	Paper Reference	Paper DOI											77	ppm	mol%		mol%		99		min	Q1	Median	Q3	max	IQR		0 - 1 mol%	ppm	1 - 2 mol%	ppm	2 - 3 mol%	ppm	3 - 4 mol%	ppm	4 - 5 mol%	ppm	5+ mol%	ppm	TRUE	99
Air-Stable Dinuclear Iodine-Bridged Pd(I) Complex - Catalyst, Precursor, or Parasite? The Additive Decides. Systematic Nucleophile-Activity Study and Application as Precatalyst in Cross-Coupling	Organometallics 2015, 34, 5191−5195	https://doi.org/10.1021/acs.organomet.5b00766		Moles	ppm	mol_%							Max	5688.99	19.57		0	to 1	41	1	0.0628281	16.8768	67.7652	174.633	1366.64	157.756		0.5	105.663	2	471.617	3	142.634	4	848.896	5	1154.73	6	511.838	438.341
	Main text and SI		aryl halide	0.0005									Min	0	0		1.00001	to 2	11	2	73.8611	135.644	171.673	380.266	2232.85	244.622		1	429.128	1.8	73.8611	2.2	230.714	4	450.188	5	350.368	10	977.225
	blue		Pd2I2(tBu3P)2	2.5e-05	1154.73	5							range	5688.99	19.57		2.00001	to 3	11	3	73.0911	196.493	230.714	356.239	1198.76	159.746		0.5	150.485	1.18	111.614	3	195.553	4	388.373	5	439.986	10	220.659
			boronic acid	0.00075									Mean	420.244	2.91503		3.00001	to 4	3	4	388.373	419.281	450.188	649.542	848.896	230.262		0.67	1366.64	1.75	171.673	3	254.194			5	345.708	10	990.699
			KOEt	0.002									Median	199.426	2		4.00001	to 5	21	5	96.1008	281.439	418.939	816.91	2424.83	535.472		0.1	11.1994	1.75	2232.85	2.6	205.167			5	205.073	6.85	408.032
			tetrahydrofuran	0.018375									SD	703.777	3.18066		5.00001	to 6	12	6	117.453	213.68	459.935	1157.24	5688.99	943.56		0.28	24.9426	2	79.8658	2.5	197.433			5	388.386	5.12	186.181
Heck, Suzuki and Kumada–Corriu cross-coupling reactions mediated by complexes based on the upper rim of diphosphinated calix[4]arenes	J. Mol. Catal. A: Chemical 239 (2005) 257–262	https://doi.org/10.1016/j.molcata.2005.06.024		Moles	ppm	mol_%							RSD	167.469	109.113				TRUE									0.25	17.6604	2	876.963	3	265.826			5	2424.83	7.62	5688.99
	Exp in text		phenylboronic acid	0.001																								0.5	17.0298	1.5	220.701	3	73.0911			5	751.286	10	1751.95
	orange		Pd(OAc)2	2e-05	471.617	2																						0.1	3.72697	2	166.46	2.78	446.652			5	1221.97	10	1656.86
			Ligand	2e-05																								0.1	11.0741	2	288.915	3	846.739			5	1505.22	19.57	241.142
			Cs2CO3	0.0011																								0.5	69.3749	1.5	159.674	2.6	1198.76			5	919.794	7.5	192.742
			aryl halide	0.0015																								1	562.429							5	690.607	10	117.453
			dimethylformamide	0.0387673																								1	230.521							5	816.91
Palladium(II) complexes based on 1,8-naphthyridine functionalized N-heterocyclic carbenes (NHC) and their catalytic activity	Dalton Trans., 2011, 40, 489	https://doi.org/10.1039/c0dt00990c		Moles	ppm	mol_%																						1	305.262							5	199.426
	Below table 3 and 4, and in SI		p-CH3COC6H4Br	0.0002																								0.1	23.5418							5	408.197
	red		Pd(NHC)Cl2	1e-06	105.663	0.5																						0.5	48.1897							5	281.439
			C6H5B(OH)2	0.0003																								0.5	22.0715							5	203.943
			K2CO3	0.0004																								1	96.3748							5	418.939
			ethanol	0.00856306																								1	90.6626							5	206.971
Carbonylative Suzuki–Miyaura couplings of sterically hindered aryl halides: synthesis of 2-aroylbenzoate derivatives	Org. Biomol. Chem., 2020, 18, 1754–1759	https://doi.org/10.1039/d0ob00044b		Moles	ppm	mol_%																						1	174.633							5	96.1008
	detail in SI - general procedure B		2-Bromoiodobenzene	0.00018																								1	67.7652							5	738.881
	red		PdCl2	2.43e-05	429.128	1																						1	495.485
			K2CO3	0.00055																								1	264.691
			COgen	0.00045																								0.12	10.6741
			Reagent4	0.000216																								0.19	16.8768
			anisole	0.0552062																								0.5	100.704
Efficient Modular Synthesis of Isomeric Mono- and Bispyridyl[2.2]paracyclophanes by Palladium-Catalyzed Cross-Coupling Reactions	Adv. Synth. Catal. 2016, 358, 1664 – 1670	https://doi.org/10.1002/adsc.201600066		Moles	ppm	mol_%																						0.0013	0.0628357
	Exp in text and SI; suzuki couplings		rac-4-bromo[2.2]paracyclophane	0.0007																								0.0013	0.0628281
	purple		Pd(PPh3)4	4.2e-05	511.838	6																						0.42	218.968
			4-pyridylboronic acid	0.0014																								0.1	8.55513
			K3PO4	0.00105																								1	178.508
			water/Dioxane (1:2)	0.0788653																								0.01	1.88409
EvanPhos: a ligand for ppm level Pd-catalyzed Suzuki–Miyaura couplings in either organic solvent or water	Green Chem., 2018,20, 3436-3443	https://doi.org/10.1039/c8gc01356j		Moles	ppm	mol_%																						0.01	0.802528
	Below schemes and SI		Halide	0.0005																								0.025	9.41875
	red		Pd(OAc)2	2.5e-06	150.485	0.5																						0.08	142.202
			Organoboron	0.00075																								0.1	158.705
			K3PO4	0.00075																								0.5	61.0952
			EvanPhos	5e-06																								0.5	23.9669
			ethyl acetate/H2O/Toluene (0.8:0.1:0.1)	0.0146055																								1	438.674
Evidence for the Surface-Catalyzed Suzuki–Miyaura Reaction over Palladium Nanoparticles: An Operando XAS Study	Angew. Chem. Int. Ed. 2010, 49, 1820 –1824	https://doi.org/10.1002/anie.200906675		Moles	ppm	mol_%																						1	102.066
	Exp in text and SI		4-iodoanisole	0.01																								0.27	22.967
	red		Pd0/PVP	0.00187935	1366.64	0.67
			mesitylene	0.001
			phenylboronic acid	0.015
			KOCH3	0.02
			ethanol/toluene	1.32727
In situ decorated Pd NPs on chitosan-encapsulated Fe3O4/SiO2-NH2 as magnetic catalyst in Suzuki-Miyaura coupling and 4-nitrophenol reduction	Carbohydrate Polymers 235 (2020) 115966	https://doi.org/10.1016/j.carbpol.2020.115966		Moles	ppm	mol_%
	Exp in text and SI		aryl halide	0.001
	red		Pd NP/Fe3O4/SiO2-NH2@CS	1e-06	11.1994	0.1
			phenyl boronic acid	0.001
			K2CO3	0.002
			water/ EtOH	0.0852897
Magnetic nanoparticles-supported palladium catalyzed Suzuki-Miyaura cross coupling	Tet. Lett., 2020, 61, 151594	https://doi.org/10.1016/j.tetlet.2020.151594		Moles	ppm	mol_%
			aryl halide	0.001
	red		Pd-acac-am-Fe3O4@SiO2	2.8e-06	24.9426	0.28
			phenyl boronic acid	0.0012
			K2CO3	0.003
			DMF/water	0.107055
Palladium-Catalyzed Suzuki Reactions in Water with No Added Ligand: Effects of Reaction Scale, Temperature, pH of Aqueous Phase, and Substrate Structure	Org. Process Res. Dev. 2016, 20, 1489−1499	https://doi.org/10.1021/acs.oprd.6b00180		Moles	ppm	mol_%
	Below table 1		4-bromoanisole	0.04
	blue		Pd(OAc)2	0.002	350.368	5
	medium scale		phenyl boronic acid	0.044
			K3PO4	0.084																								41		11		11		3		21		12
			water	5.53829										0 - 1 mol% average	ppm average	1 - 2 mol% average	ppm average	2 - 3 mol% average	ppm average	3 - 4 mol% average	ppm average	4 - 5 mol% average	ppm average	5+ mol% average	ppm average			18		0		0		0		0		0
				Moles	ppm	mol_%																						18.1818
	below table 5		4-bromoanisole	0.3																								41.4141		11.1111		11.1111		3.0303		21.2121		12.1212
	red		Pd(OAc)2	0.00075	17.6604	0.25								3.08941	148.408	2.97079	441.291	3.77079	368.797	3.00505	562.486	6.13384	655.656	9.11875	1078.65
	large scale		phenyl boronic acid	0.33
			K3PO4	0.3
			water	41.5372																					1	148.408
Recombinant Peptide Fusion Protein-Templated Palladium Nanoparticles for Suzuki-Miyaura and Stille Coupling Reactions	ChemCatChem 2020, 12, 1–6	https://doi.org/10.1002/cctc.201902099		Moles	ppm	mol_%																			2	441.291
	Below tables and in SI		ArX	0.0002																					3	368.797
	red		Pd Nps	1e-06	17.0298	0.5																			4	562.486
			Reagent2	0.0012																					5	655.656
			Reagent3	0.0026																					6	1078.65
			EtOH/water(1:1)	0.0547196
Synthesis of Pd(II) complexes with P-N-OH ligands derived from 2-(diphenylphosphine)-benzaldehyde and various aminoalcohols and their catalytic evaluation on Suzuki-Miyaura couplings in aqueous media	Inorganica Chimica Acta 504 (2020) 119460	https://doi.org/10.1016/j.ica.2020.119460		Moles	ppm	mol_%
	Schemes, exp (4.9) and SI		aryl bromide	0.00078
	red		Pd(P-N-OH)	7.8e-07	3.72697	0.1
			phenyl boronic acid	0.00093
			Na2CO3	0.00155
			DMF/water (1:2)	0.206024
The Current Status of Heterogeneous Palladium Catalysed Heck and Suzuki Cross-Coupling Reactions	Catalysts, 2017, 7, 186	https://doi.org/10.3390/catal7060186		Moles	ppm	mol_%
			4-bromotoluene	0.001
	red		Pd@ZPGly-15	1e-06	11.0741	0.1
			phenyl boronic acid	0.0012
			K2CO3	0.0011
			ethanol/H2O (1:1)	0.087
Stereoselective Enol Tosylation: Preparation of Trisubstituted α,β-Unsaturated Esters	Org. Lett. 2005, 7, 2, 215–218	https://doi.org/10.1021/ol047854z		Moles	ppm	mol_%
	detail in SI - General SMCC procedure		enol tosylate	0.00115
	blue		Pd(PPh3)2Cl2	5.75e-05	281.439	5
			ArB(OH)2	0.00173
			Na2CO3	0.00368
			tetrahydrofuran/ H2O (4:1)	0.19769
Synthesis of Fluoranthene Derivatives via Tandem Suzuki–Miyaura and Intramolecular C–H Arylation Reactions under Both Homogeneous and Heterogeneous Catalytic Conditions	ACS Omega, 2017, 2 (12), pp 8689–8696	https://doi.org/10.1021/acsomega.7b01566		Moles	ppm	mol_%
	Below tables, in exp and SI		1,8-Diiodonaphthalene	0.00026
	blue		PdCl2(dppf)	1.3e-05	439.986	5
			Arylboronic acid	0.0003
			KOOAc	0.00102
			dimethyl sulfoxide	0.0279534
				Moles	ppm	mol_%
			1,8-Diiodonaphthalene	0.00013
	orange		rGO-CuPd	2.34e-06	73.8611	1.8
			Arylboronic acid	0.00015
			NaOAc	0.00065
			dimethyl sulfoxide/water (10:1)	0.0307488
Palladacycle-Catalyzed Triple Suzuki Coupling Strategy for the Synthesis of Anthracene-Based OLED Emitters	ACS Omega 2017, 2, 3144−3156	https://doi.org/10.1021/acsomega.7b00725		Moles	ppm	mol_%
			aryl bromide	0.001
	red		Pd(Phbz)(mal)(PPh3)	5e-06	69.3749	0.5
			K2CO3	0.002
			Aryl boronic acid	0.0015
			water/THF (1:1)	0.0675671
A Catalytic Enantiotopic-Group-Selective Suzuki Reaction for the Construction of Chiral Organoboronates	J. Am. Chem. Soc. 2014, 136, 6534−6537	https://doi.org/10.1021/ja500029w		Moles	ppm	mol_%
	Only in SI		aryl iodide	0.0001
	blue		Pd(OAc)2	5e-06	345.708	5
			1,1-diborylalkane	0.00011
			TADDOL	1e-05
			KOH	0.0015
			water/dioxane	0.0127381
Highly Active Palladium Catalysts for Suzuki Coupling Reactions	J. Am. Chem. Soc. 1999, 121, 41, 9550-9561	https://doi.org/10.1021/ja992130h		Moles	ppm	mol_%
	eq below tables, more detail exp and SI		aryl halide	0.001
	red		Pd(OAc)2	1e-05	562.429	1
			ligand	2e-05
			boronic acid	0.0015
			KF	0.003
			tetrahydrofuran	0.01225
				Moles	ppm	mol_%
			aryl chloride	0.001
	red		Pd(OAc)2	1e-05	230.521	1
			9-BBN	0.0012
			1-hexene	0.0014
			KF	0.003
			ligand	2e-05
			tetrahydrofuran	0.0367501
				Moles	ppm	mol_%
			aryl chloride	0.001
	red		Pd(OAc)2	1e-05	305.262	1
			ligand	2e-05
			boronic acid	0.0015
			K3PO4	0.002
			toluene	0.0282288
				Moles	ppm	mol_%
			aryl halide	0.001
	red		Pd2(dba)3	1e-06	23.5418	0.1
			boronic acid	0.0015
			K3PO4	0.002
			ligand	1.5e-06
			tetrahydrofuran	0.0379751
Palladium-Catalyzed Suzuki−Miyaura Cross-Coupling Reactions of Potassium Aryl- and Heteroaryltrifluoroborates	J. Org. Chem., Vol. 68, No. 11, 2003	https://doi.org/10.1021/jo0342368		Moles	ppm	mol_%
	Below tables, in exp and SI		aryl bromide	0.0005
	red		Pd(OAc)2	2.5e-06	48.1897	0.5
			KPhBF3	0.0005
			K2CO3	0.0015
			methanol	0.0493758
				Moles	ppm	mol_%
			aryl bromide	0.001
	red		Pd(OAc)2	5e-06	22.0715	0.5
			KPhBF3	0.001
			K2CO3	0.003
			water	0.221532
				Moles	ppm	mol_%
			aryl bromide	0.0005
	red		Pd(OAc)2	5e-06	96.3748	1
			KPhBF3	0.0005
			K2CO3	0.0015
			methanol	0.0493758
Supported Palladium Catalysts for Suzuki Reactions: Structure‐Property Relationships, Optimized Reaction Protocol and Control of Palladium Leaching	Adv. Synth. Catal., 2008, 350, 2930–2936.	https://doi.org/10.1002/adsc.200800575		Moles	ppm	mol_%
			aryl bromide	0.0005
	red		Pd/Al2O3	5e-06	90.6626	1
			Arylboronic acid	0.0006
			K2CO3	0.0006
			water/Ethanol (1:3)	0.0534445
Microwave-Assisted Suzuki Coupling Reactions with an EncapsulatedPalladium Catalyst for Batch and Continuous-Flow Transformations	Chem. Eur. J. 2006, 12, 4407 – 4416	https://doi.org/10.1002/chem.200501400		Moles	ppm	mol_%
	In exp section, eqs below tables		aryl halide	0.0005
	blue		Pd EnCat-30	2.5e-05	205.073	5
			boronic acid	0.0005
			tetrabutylammonium acetate	0.001
			ethanol	0.119883
Palladium-catalysed cross-coupling reactions in supercritical carbon dioxide	Chem. Commun., 2001, 1966–1967	https://doi.org/10.1039/b106808c		Moles	ppm	mol_%
	In notes and references		Iodobenzene	0.001
	blue		Pd(OAc)2	5e-05	388.386	5
			Tolylboronic acid	0.0015
			tri-tert-butylphosphine	0.0001
			TMHD	0.001
			scCO2	0.125088
Efficient Synthesis of Losarían, A Nonpeptide Angiotensin II Receptor Antagonist	J. Org. Chem. 1994, 59, 6391-6394	https://doi.org/10.1021/jo00100a048		Moles	ppm	mol_%
			aryl bromide	0.025
	red		Pd(OAc)2	0.00025	174.633	1
			PPh3	0.001
			boronic acid	0.0263
			K2CO3	0.0622
			1,2-dimethoxyethane/THF/H2O (80:20:1.1 mL)	1.31683
Multikilogram-Scale Synthesis of a Biphenyl Carboxylic Acid Derivative Using a Pd/C-Mediated Suzuki Coupling Approach	Org. Process Res. Dev., 1999, 3, 248−252	https://doi.org/10.1021/op980079g		Moles	ppm	mol_%
	Large scale		2-Bromo-5- iodotoluene	0.00168
	blue		Pd2(dba)3	8.4e-05	2424.83	5
			2-pyrrolidinone	0.00202
			Cs2CO3	0.00236
			BINAP	0.0002688
			toluene	0.0282288
				Moles	ppm	mol_%
			SB-249930	24.4
	orange		Pd/C	0.28792	111.614	1.18
			4-carboxyphenylboronic acid	25.86
			Na2CO3	46.84
			MeOH/water (1:1)	2482.21
Diastereomeric Salt Resolution Based Synthesis of LY503430, an AMPA (r-Amino-3-hydroxy-5-methyl-4-isoxazolepropionic Acid) Potentiator	Org. Process Res. Dev., 2005, 9, 621−628	https://doi.org/10.1021/op0500741		Moles	ppm	mol_%
	Medium scale		iodo-sulfonamide	1.63
	yellow		Pd black	0.0489	142.634	3
			boronic acid	1.61
			K2CO3	3.36
			methanol/H2O (5:1)	336.187
Suppression of a Palladium-Mediated Homocoupling in a Suzuki Cross-Coupling Reaction. Development of an Impurity Control Strategy Supporting Synthesis of LY451395	Org. Process Res. Dev., 2007, 11, 359−364	https://doi.org/10.1021/op060180i		Moles	ppm	mol_%
	Medium scale		aryl ioddide	1.36
	red		Pd black	0.0136	67.7652	1
			HCO2K	0.62
			K2CO3	2.19
			boronic acid	1.34
			MeOH/H2O (1.1:1)	195.169
A Novel Methodology for Efficient Removal of Residual Palladium from a Product of the Suzuki-Miyaura Coupling with Polymer-Supported Ethylenediamine Derivatives	Org. Process Res. Dev., 2003, 7, 191−195	https://doi.org/10.1021/op0255682		Moles	ppm	mol_%
	Large scale		1-{3-bromo-4-chloro-5- [1-(R)-fluoropropyl]}phenylpiperazine	13.3
	red		PdCl2(PPh3)2	0.133	495.485	1
			2-(1,3,2-dioxaborinan-2-yl)benzonitrile	20.32
			K3O4P · 3H2O	18.25
			toluene	216.421
The Synthesis of a 5HT2C Receptor Agonist	Org. Process Res. Dev., 2007, 11, 985–995	https://doi.org/10.1021/op700121y		Moles	ppm	mol_%
	Large scale		bromooxazepinopyridoindole-carboxyate	17.35
	yellow		Pd(PPh3)4	0.3817	230.714	2.2
			4-isopropoxy-2-trifluoromethylphenylboronic acid	23.4
			K2CO3	52
			isopropyl acetate/H2O (4:1)	1561.3
An Efficient Multikilogram Synthesis of ABT-963: A Selective COX-2 Inhibitor	Org. Process Res. Dev., 2006, 10, 512−517	https://doi.org/10.1021/op060016v		Moles	ppm	mol_%
	Large scale		aryl bromide	20.5
	red		Pd(OAc)2	0.205	264.691	1
			4-(methylthio)- phenylboronic acid	25
			PPh3	0.41
			K2CO3	20.7
			K2HPO4	41.3
			2-propanol	666.372
Process Development and Large-Scale Synthesis of a PDE4 Inhibitor	Org. Process Res. Dev., 2006, 10, 36−45	https://doi.org/10.1021/op050116l		Moles	ppm	mol_%
	Medium scale		Dimethyl sulfone	7.9
	blue		Pd/C	0.395	751.286	5
			3-formyl boronic acid	11.5
			K2CO3	24.7
			DMF/H2O (10:1)	481.27
Optimization and Scale-Up of a Suzuki-Miyaura Coupling Reaction: Development of an Efficient Palladium Removal Technique	Org. Process Res. Dev., 2008, 12, 896–899	https://doi.org/10.1021/op800064y		Moles	ppm	mol_%
	Large scale		Bromo indole	10.9657
	blue		Pd(OAc)2	0.548283	1221.97	5
			boronic acid	13.14
			dppf	0.54
			Et3N	73.64
			water	349.854
				Moles	ppm	mol_%
	Medium scale		Bromo indole	3.73
	blue		Pd(OAc)2	0.1865	1505.22	5
			boronic acid	4.5
			P(o-tol)3	0.36
			KHCO3	7.5
			water	107.626
Process Research and Development for an Efficient Synthesis of the HIV Protease Inhibitor BMS-232632	Org. Process Res. Dev., 2002, 6, 323−328	https://doi.org/10.1021/op025504r		Moles	ppm	mol_%
	"+ 2nd addition of Pd(PPh3)4"		2-bromopyridine	0.7003
	red		Pd(PPh3)4	0.00084036	10.6741	0.12
			4-formyl-phenyl boronic acid	0.6669
			NaHCO3	3.48
			tol/95% EtOH (4:3) + 3 M aq base	73.8808
				Moles	ppm	mol_%
			2-bromopyridine	0.7003
	red		Pd(PPh3)4 (extra)	0.00133057	16.8768	0.19
			4-formyl-phenyl boronic acid	0.6669
			NaHCO3	3.48
			tol/95% EtOH (4:3) + 3 M aq base	73.9916
A Versatile and Cost-Effective Approach to Automated Laboratory Organic Synthesis	Org. Process Res. Dev., 1999, 3, 189−195	https://doi.org/10.1021/op990005k		Moles	ppm	mol_%
	min DoE conditions		aryl bromide	0.00136
	red		Pd(PPh3)4	6.8e-06	100.704	0.5
			boronic acid	0.00136
			DME/H2O (1.72:1)	0.064798
				Moles	ppm	mol_%
	Mid DoE conditions		aryl bromide	0.00136
	orange		Pd(PPh3)4	2.38e-05	171.673	1.75
			boronic acid	0.001564
			DME/H2O (2.5:1)	0.135688
				Moles	ppm	mol_%
	Max DoE conditions		aryl bromide	0.00136
	yellow		Pd(PPh3)4	4.08e-05	195.553	3
			boronic acid	0.001768
			DME/H2O (2.8:1)	0.205471
Automated Synthesis: Utilization of MEDLEY in Synthetic Processes	Org. Process Res. Dev., 2000, 4, 337−341	https://doi.org/10.1021/op0000475		Moles	ppm	mol_%
			3-chlorobenzonitrile	0.001
	yellow		Pd(PPh3)4	3e-05	254.194	3
			dihydroxy phenylborane	0.0011
			Na2CO3	0.003
			1,2-dimethoxyethane/H2O (6:1)	0.11289
				Moles	ppm	mol_%
			3-chlorotoluene	0.002
	blue		NiCl2(dppp)	0.0001	919.794	5
			dihydroxy phenylborane	0.0022
			K3PO4	0.006
			BuLi	0.0008
			1,4-dioxane/hexane (16:1)	0.09762
Ligand-free, recyclable palladium-functionalized magnetite nanoparticles as a catalyst in the Suzuki-, Sonogashira, and Stille reaction	J. Organomet. Chem., 904, 2019, 121005	https://doi.org/10.1016/j.jorganchem.2019.121005		Moles	ppm	mol_%
	In exp section and SI		4- bromobenzoicacid	0.00018
	red		Fe3O4/PEG/Pd NPs	2.34e-09	0.0628357	0.0013
			phenylboronicacid	0.00027
			K2CO3	0.00036
			1,3,5-trimethoxybenzene	0.00018
			Ethanol/H2O (1:1)	0.03625
				Moles	ppm	mol_%
			4- bromobenzoicacid	0.0072
	red		Fe3O4/PEG/Pd NPs	9.36e-08	0.0628281	0.0013
			phenylboronicacid	0.0108
			K2CO3	0.0144
			1,3,5-trimethoxybenzene	0.0072
			Ethanol/H2O (1:1)	1.45018
Synthesis of Pd immobilized on functionalized hexagonal mesoporoussilica (HMS–CPTMS–Cy–Pd) for coupling Suzuki–Miyaura and Stillereactions	Polyhedron, 170 (2019) 649–658	https://doi.org/10.1016/j.poly.2019.06.006		Moles	ppm	mol_%
	below tables and in exp		aryl halide	0.001
	orange		HMS-CPTMS-Cy-Pd	1.75e-05	2232.85	1.75
			phenylboronicacid	0.001
			K2CO3	0.003
			PEG-400	0.00282
Pd(0)-guanidine@MCM-41 as efficient and reusable heterogeneous catalyst for C–C coupling reactions	Journal of Porous Materials (2019) 26:1091–1101	https://doi.org/10.1007/s10934-018-0698-9		Moles	ppm	mol_%
	assumed 1 mL solvent and catalysts MW = 1198.8 g/mol		aryl halide	0.001
	red		Pd0-guanidine@MCM-41	4.2e-06	218.968	0.42
			phenylboronic acid	0.0012
			KOH	0.003
			dimethyl sulfoxide	0.0139767
HandaPhos: A General Ligand Enabling Sustainable ppm Levels of Palladium-catalyzed Cross-Couplings in Water at Room Temperature	Angew. Chem. Int. Ed. 2016, 55, 4914 –4918	https://doi.org/10.1002/anie.201510570		Moles	ppm	mol_%
			aryl halide	0.0005
	red		Pd(OAc)2	5e-07	8.55513	0.1
			aryl boronic acid/Bpin/BF3K/B(MIDA)	0.0006
			Et2N	0.001
			Nok	1.89136e-05
			HandaPhos	6.5e-07
			water/Toluene	0.0563244
Computationally Assisted Mechanistic Investigation and Development of PdCatalyzed Asymmetric Suzuki-Miyaura and Negishi Cross-Coupling Reactions for Tetra-ortho-Substituted Biaryl Synthesis	ACS Catal. 2018, 8, 10190−10209	https://doi.org/10.1021/acscatal.8b02509		Moles	ppm	mol_%
	Main detail in SI		aryl bromide	0.0002
	blue		Pd(OAc)2	1e-05	690.607	5
			Arylboronic acid	0.001
			Ligand	2e-05
			K3PO4	0.001
			tetrahydrofuran	0.01225
A New Stereospecific Cross-Coupling by the Palladium-Catalyzed Reaction of 1-Alkenylboranes with 1-Alkyl or 1-Alkynyl Halides	Tet. Lett., 1979, 36, 3437-3440	https://doi.org/10.1016/S0040-4039(01)95429-2		Moles	ppm	mol_%
	Detail in main text		1-bromo-2-methyl-1-propene	0.005
	red		Pd(PPh3)4	5e-05	178.508	1
			E-1-hexenyl-1,3,2-benzodioxaborole	0.0055
			NaOEt	0.01
			benzene/EtOH (3:1)	0.25955
Boronic Acids: New Coupling Partners in Room-Temperature Suzuki Reactions of Alkyl Bromides. Crystallographic Characterization of an Oxidative-Addition Adduct Generated under Remarkably Mild Conditions	J. AM. CHEM. SOC. 2002, 124, 13662-13663	https://doi.org/10.1021/ja0283899		Moles	ppm	mol_%
	Main detail in SI		Alkyl Bromide	0.001
			Pd(OAc)2	5e-05	816.91	5
	blue		boronic acid	0.0015
			KOt-Bu	0.003
			P(t-Bu)2Me	0.01
			t-Amyl Alcohol	0.0456562
Combination of Sonogashira coupling and 5-endo-dig cyclization for the synthesis of 2,6-disubstituted-5-azaindoles	SYNTH. COMMUN., 2019, 49, 3, 351–358	https://doi.org/10.1080/00397911.2018.1545032		Moles	ppm	mol_%
	only eq available below tables, exp and SI		aryl halide	0.001
	purple		Pd(PPh3)4	0.0001	977.225	10
	Assumed 0.001 mol substrate % 10 mLsolvent		Na2CO3	0.003
			R-BF3K	0.0015
			toluene/tButanol (3:1)	0.0967306
Dimethylisosorbide (DMI) as a Bio-Derived Solvent for Pd-Catalyzed Cross-Coupling Reactions	Synlett 2018; 29(17): 2293-2297	https://doi.org/10.1055/s-0037-1611054		Moles	ppm	mol_%
	Full detail in SI		bromotoluene	0.00025
	green		PdCl2(dppf).CH2Cl2	1e-05	848.896	4
			phenylboronic acid	0.00025
			K3PO4	0.00075
			DMI/water (43.5:1)	0.01052
Synthesis and Characterization of Pyridine-, Pyrazine-, andQuinoxaline-Derived [4]Helicenes and S-Shaped Double[4]Helicenes	Eur. J. Org. Chem. 2018, 5030–5043	https://doi.org/10.1002/ejoc.201800613		Moles	ppm	mol_%
	Detail in exp and SI		2-chloro-3-(phenylethynyl)quinoxaline	0.0005
	yellow		Pd(PPh3)4	1.3e-05	205.167	2.6
			napthalen-1-ylboronic acid	0.0006
			K3PO4	0.001
			tetrahydrofuran	0.0612501
				Moles	ppm	mol_%
			2,3-dibromopyridine	0.001
	yellow		Pd(PPh3)4	2.5e-05	197.433	2.5
			1-napthaleneboronic acid	0.0011
			K3PO4	0.002
			tetrahydrofuran	0.1225
				Moles	ppm	mol_%
			2,3-dibromopyridine	0.002
	blue		Pd/C	0.0001	199.426	5
			1-napthaleneboronic acid	0.0024
			PPh3	0.00024
			K2CO3	0.016
			toluene/H2O (1:2)	0.4807
Trifunctional N,N,O-Terdentate Amido/Pyridyl Carboxylate Ligated Pd(II) Complexes for Heck and Suzuki Reactions	J. Org. Chem. 2009, 74, 13, 4882–4885	https://doi.org/10.1021/jo900361c		Moles	ppm	mol_%
	Full detail in exp and SI		bromobenzene	0.001
	red		N,N,O-terdentate amido/pyridyl carboxylate Pd(II)	1e-07	1.88409	0.01
			phenyl boronic acid	0.0015
			LiOH.H2O	0.0012
			MeOH	0.0493758
Pd(quinoline-8-carboxylate)2 as a Low-Priced, Phosphine-Free Catalyst for Heck and Suzuki Reactions	J. Org. Chem. 2007, 72, 24, 9342–9345	https://doi.org/10.1021/jo701783k		Moles	ppm	mol_%
	Full detail in exp and SI		p-methylphenyl bromide	0.005
	red		Pd(quinoline-8-carboxylate)2	5e-07	0.802528	0.01
			phenyl boronic acid	0.0075
			K3PO4	0.01
			H2O/MeOH (1:1)	0.600531
1,1′-Methylene-3,3′-bis[(N-(tert-butyl)imidazol-2-ylidene] and Its Effect in Palladium-Catalyzed C–C Coupling	Synlett, 2015, 26(05), 619-624	https://doi.org/10.1055/s-0034-1379954		Moles	ppm	mol_%
	Full detail in SI		aryl bromide	0.004
	red		Pd(OAc)2	1e-06	9.41875	0.025
			PhB(OH)2	0.004
			K2CO3	0.004
			NHC-ligand	2e-05
			water	0.0941502
Synthesis of 2-Vinylic Indoles and Derivatives via a Pd-Catalyzed Tandem Coupling Reaction	Org. Lett. 2006, 8, 19, 4203–4206	https://doi.org/10.1021/ol061374l		Moles	ppm	mol_%
	Detail in SI, prep of 1a		[2-(2,2-dibromovinyl)phenyl]amine	0.000545
	green		Pd(OAc)2	2.18e-05	388.373	4
			K3PO4.H2O	0.001089
			Me4NCl	0.000545
			NEt3	0.001089
			alkene	0.001089
			toluene	0.0517528
Single-Isomer Tetrasubstituted Olefins from Regioselective and Stereospecific Palladium-Catalyzed Coupling of β-Chloro-α-iodo-α,β-unsaturated Esters	J. Org. Chem. 2006, 71, 9, 3615–3618	https://doi.org/10.1021/jo060144h		Moles	ppm	mol_%
	Full detail in SI		Z-ethyl-3-chloro-2-(2-(trimethylsilyl)ethynyl)but-2-enoate	0.0002
	blue		Pd2(dba)3	1e-05	408.197	5
			phenyl boronic acid	0.0004
			tri-tert-butylphosphine tetrafluoroborate	4e-05
			Cs2CO3	0.0004
			1,4-dioxane	0.023448
Green synthesis of a palladium nanocatalyst anchored on magneticlignin-chitosan beads for synthesis of biaryls and aryl halide cyanation	Internat. J. Biol. Macromol., 2020, 155, 814-822	https://doi.org/10.1016/j.ijbiomac.2020.04.003		Moles	ppm	mol_%
	Detail below tables and SI		aryl halide	0.0012
	red		Pd NPs@Fe3O4/lignin/chitosan	9.6e-07	142.202	0.08
			PhB(OH)2	0.0018
			K2CO3	0.00375
Cyanation of aryl halides and Suzuki-Miyaura coupling reaction using palladium nanoparticles anchored on developed biodegradable microbeads	Internat. J. Biol. Macromol., 2020, 148, 565-573	https://doi.org/10.1016/j.ijbiomac.2020.01.157		Moles	ppm	mol_%
	Detail in exp		aryl halide	0.001
	red		Pd NPs@CAP	1e-06	158.705	0.1
			PhB(OH)2	0.0018
			K2CO3	0.0035
Design and preparation of new palladium precatalysts for C–C and C–N cross-coupling reactions	Chem. Sci., 2013,4, 916-920	https://doi.org/10.1039/C2SC20903A		Moles	ppm	mol_%
	Detail in SI		aryl halide	0.001
	orange		Pd(Xphos)	2e-05	79.8658	2
			ArB(OH)2	0.0015
			K3PO4	0.002
			water/THF (2:1)	0.2459
Highly efficient recyclable heterogeneous palladium catalyst for C–C coupling, amination and cyanation reactions	J. Org. Chem., 2010, 695, 2284-2295	https://doi.org/10.1016/j.jorganchem.2010.07.006		Moles	ppm	mol_%
	Detail in exp		aryl halide	0.001
	red		PS-Pd(II)-anthra	5e-06	61.0952	0.5
			Arylboronic acid	0.0012
			K2CO3	0.002
			n-dodecane	0.0001
			dimethylformamide	0.0775345
A Reusable Polymer-Anchored Palladium(II) Schiff Base Complex Catalyst for the Suzuki Cross-Coupling, Heck and Cyanation Reactions	J. Inorg. Organomet. Polym., 2010, 20, 264–277	https://doi.org/10.1007/s10904-010-9352-y		Moles	ppm	mol_%
	Detail in exp		aryl halide	0.001
	red		PS-Pd(II)-Schiff base complex	5e-06	23.9669	0.5
			Arylboronic acid	0.0012
			K2CO3	0.0015
			water/DMF (1:1)	0.204916
Cross-Coupling and Dehalogenation Reactions Catalyzed by (N-Heterocyclic carbene)Pd(allyl)Cl Complexes	J. Org. Chem. 2004, 69, 9, 3173–3180	https://doi.org/10.1021/jo035834p		Moles	ppm	mol_%
	Experimental section		ArBr	0.001
	red		(IPr)Pd(allyl)Cl	1e-05	438.674	1
			NaOtBu	0.003
			PhB(OH)2	0.0012
			1,4-dioxane	0.017586
				Moles	ppm	mol_%
			ArBr	0.001
	orange		(IPr)Pd(allyl)Cl	2e-05	876.963	2
			NaOtBu	0.003
			PhB(OH)2	0.0012
			1,4-dioxane	0.017586
Rapidly Activating Pd-Precatalyst for Suzuki–Miyaura and Buchwald–Hartwig Couplings of Aryl Esters	J. Org. Chem. 2018, 83, 1, 469–477	https://doi.org/10.1021/acs.joc.7b02588		Moles	ppm	mol_%
	SI GP 1		Phenyl benzoate	0.0002
	orange		(η3 -1-tBu-indenyl)Pd(SIPr)(Cl)	3e-06	220.701	1.5
			4-methoxyphenyl BA	0.00034
			K3PO4	0.0003
			H2O	0.0005
			tetrahydrofuran	0.01225
Suzuki–Miyaura cross coupling is not an informative reaction to demonstrate the performance of new solvents	Beilstein J. Org. Chem. 2020, 16, 1001–1005	https://doi.org/10.3762/bjoc.16.89		Moles	ppm	mol_%
	Exp detail in SI		4-Bromotoluene	0.0006
	green		Pd(dppf)Cl2	2.4e-05	450.188	4
			Phenyl boronic acid	0.00072
			Potassium phosphate	0.0018
			toluene	0.050167
				Moles	ppm	mol_%
			4-Bromophenyl acetic acid	0.0006
	red		Pd(OAc)2	6e-06	102.066	1
			Phenylboronic acid	0.00072
			Potassium carbonate	0.00072
			2-propanol	0.0567394
Synergistic and Selective Copper/ppm Pd-Catalyzed Suzuki–Miyaura Couplings: In Water, Mild Conditions, with Recycling	ACS Catal. 2016, 6, 12, 8179–8183	https://doi.org/10.1021/acscatal.6b02809		Moles	ppm	mol_%
	Table 1, cpd 7		ArI	0.0005
			Pd(Oac)2	1.3363e-06	22.967	0.27
	red		Ar'B(OH)2	0.001
			L12	5e-05
			Cu(OTf)2	5e-05
			Na2CO3	0.001
			H2O + TPGS-750-M	0.0555822
Fragment-Derived Selective Inhibitors of Dual-Specificity Kinases DYRK1A and DYRK1B	J. Med. Chem. 2021, 64, 8971−8991	https://doi.org/10.1021/acs.jmedchem.1c00024		Moles	ppm	mol_%
	Detail in experimental		Bromo Pyrimidine	0.00026
	purple		Pd(dppf)Cl2	2.6e-05	220.659	10
			Pyridine-3-boronic acid	0.00039
			K2CO3	0.00052
			tetrahydrofuran	0.0612501
			water	0.0553829
Structure−Activity Relationship Studies of Trisubstituted Isoxazoles as Selective Allosteric Ligands for the Retinoic-Acid-Receptor_x0002_Related Orphan Receptor γt	J. Med. Chem. 2021, 64, 9238−9258	https://doi.org/10.1021/acs.jmedchem.1c00475		Moles	ppm	mol_%
	Detail in experimental		Bromide 14	0.001
	purple		Pd(dppf)Cl2	0.0001	990.699	10
			Pinacol boronate	0.002
			Cs2CO3	0.002
			1,2-dimethoxyethane	0.0958389
N-Sulfonyl-aminobiaryls as Antitubulin Agents and Inhibitors of Signal Transducers and Activators of Transcription 3 (STAT3) Signaling	J. Med. Chem. 2015, 58, 16, 6549–6558	https://doi.org/10.1021/acs.jmedchem.5b00659		Moles	ppm	mol_%
	Detail in exp, cpd 11		Aryl halide	0.00248
	purple		Pd(PPh3)4	0.00016988	408.032	6.85
			K2CO3	0.006
			4-hydroxyphenylboronic acid	0.00272
			water	0.166149
			toluene	0.0846863
			ethanol	0.154135
9-Hydroxyazafluorenes and Their Use in Thrombin Inhibitors	J. Med. Chem. 2005, 48, 7, 2282–2293	https://doi.org/10.1021/jm049423s		Moles	ppm	mol_%
	Detail in exp; 20a,b		2-Chloro-3-yanopyridine	0.0293
	purple		Pd(PPh3)4	0.000126976	186.181	5.12
			K2CO3	0.0439
			phenylboronic acid	0.0441
			toluene	0.564576
Cationic Chalcone Antibiotics. Design, Synthesis, and Mechanism of Action	J. Med. Chem. 2005, 48, 7, 2667–2677	https://doi.org/10.1021/jm049424k		Moles	ppm	mol_%
	Detail in exp, General procedure D		5-bromo-2-(4-methylpiperazin-1-yl)benzaldehyde	0.0476
	yellow		Pd(PPh3)Cl2	0.001428	265.826	3
			Na2CO3	0.143
			3,5- dimethylphenylboronic acid	0.0572
			1,2-dimethoxyethane	1.24591
			water	3.8768
				Moles	ppm	mol_%
	Detail in exp, General procedure G		Aryl halide 16	0.00092
	yellow		Pd(PPh3)Cl2	2.76e-05	73.0911	3
			Na2CO3	0.0028
			2-(trifluoromethyl)phenylboronic acid	0.00111
			1,2-dimethoxyethane	0.0958389
			water	0.276915
HIV-1 Protease Inhibitors with a Transition-State Mimic Comprising a Tertiary Alcohol: Improved Antiviral Activity in Cells	J. Med. Chem. 2010, 53, 2, 607–615	https://doi.org/10.1021/jm901165g		Moles	ppm	mol_%
	Detail in SI, cpd 10		(S)-9	0.000108
	blue		Pd(PPh3)2Cl2	5.4e-06	203.943	5
			Na2CO3	0.000323
			phenylboronic acid	0.000431
			water	0.00897203
			ethanol	0.00513783
			1,2-dimethoxyethane	0.0115007
Discovery and Structure−Activity Relationships of Trisubstituted Pyrimidines/Pyridines as Novel Calcium-Sensing Receptor Antagonists	J. Med. Chem. 2009, 52, 4, 1204–1208	https://doi.org/10.1021/jm801178c		Moles	ppm	mol_%
	Detail in SI, compound 11m		4-chloro-5-carboxamide 10	0.000108
	yellow		POPd2	3.0024e-06	446.652	2.78
			(trifluoromethyl)benzeneboronic acid	0.000162
			K2CO3	0.000324
			tetrahydrofuran	0.00612501
				Moles	ppm	mol_%
	Detail in SI, compound 17		nicotinamide 16	0.00205
	yellow		PXPd2	6.15e-05	846.739	3
			3,4,5-trimethoxybenzeneboronic acid	0.00309
			K2CO3	0.00618
			tetrahydrofuran	0.0612501
Spirocyclic Delta Opioid Receptor Agonists for the Treatment of Pain: Discovery of N,N-Diethyl-3-hydroxy-4-(spiro[chromene-2,4′-piperidine]-4-yl) Benzamide (ADL5747)	J. Med. Chem. 2009, 52, 18, 5685–5702	https://doi.org/10.1021/jm900773n		Moles	ppm	mol_%
	Detail in exp, 40a		enol triflate 39a	0.03337
	orange		Pd(PPh3)4	0.0006674	166.46	2
			4-(N,N-diethylaminocarbonyl)phenylboronic acid	0.03671
			Sodium carbonate	0.10012
			lithium chloride	0.10012
			1,2-dimethoxyethane	0.958389
			Water	2.78
				Moles	ppm	mol_%
	Detail in exp, 41		enol triflate 39a	0.01735
	orange		Pd(PPh3)4	0.0006674	288.915	2
			4-(methoxycarbonyl)phenylboronic acid	0.01909
			Sodium carbonate	0.05206
			lithium chloride	0.05206
			1,2-dimethoxyethane	0.718792
			Watwe	1.45
Discovery of Potent and Selective Inhibitors of the Mammalian Target of Rapamycin (mTOR) Kinase	J. Med. Chem. 2009, 52, 22, 7081–7089	https://doi.org/10.1021/jm9012642		Moles	ppm	mol_%
	Detail in Exp, 5p		Halomorpholine derivative 4	0.0315
	purple		Pd(PPh3)4	0.0024003	5688.99	7.62
			1H-Indol-5-ylboronic acid	0.0394
			Sodium carbonate	0.01
			1,4-dioxane	0.0586199
			Water	0.28
				Moles	ppm	mol_%
	Detail in Exp, General procedure A		Piperidine compound	0.0025
	purple		Pd(PPh3)4	0.00025	1751.95	10
			boronic acid	0.0025
			Sodium carbonate	0.004
			1,4-dioxane	0.023448
			Water	0.11
Discovery of Novel Benzoxazinones as Potent and Orally Active Long Chain Fatty Acid Elongase 6 Inhibitors	J. Med. Chem. 2009, 52, 22, 7289–7300	https://doi.org/10.1021/jm900915x		Moles	ppm	mol_%
	Detail in exp, 1y		Aryl bromide 10	0.00894
	purple		PdCl2(dppf)	0.000894	1656.86	10
			pyrazole boronic acid	0.01342
			K3PO4.H2O	0.01788
			dimethylformamide	0.348905
			water	0.149534
Discovery of a Novel Piperidine-Based Inhibitor of Cholesteryl Ester Transfer Protein (CETP) That Retains Activity in Hypertriglyceridemic Plasma	J. Med. Chem. 2017, 60, 20, 8466–8481	https://doi.org/10.1021/acs.jmedchem.7b00900		Moles	ppm	mol_%
			5-bromopyrimidin-2-yl 28a	0.044
	blue		Pd(PPh3)4	0.0022	418.939	5
			1-methylpyrazole-4-boronic acid pinacol ester	0.053
			Na2CO3	0.066
			1,2-dimethoxyethane	3.25852
			water	1.82764
Discovery of Ruzasvir (MK-8408): A Potent, Pan-Genotype HCV NS5A Inhibitor with Optimized Activity against Common Resistance-Associated Polymorphisms	J. Med. Chem. 2017, 60, 1, 290–306	https://doi.org/10.1021/acs.jmedchem.6b01310		Moles	ppm	mol_%
	Detail in exp, cmp 6		dicarbamate 81	1.4e-05
	purple		Pd2(dba)3	2.7398e-06	241.142	19.57
			cyclopropyl boronic acid	0.00137
			XPhos	5.48e-06
			K2CO3	8.2e-05
			1,4-dioxane	0.00534614
			water	0.0045414
Rational Design of Novel Highly Potent and Selective Phosphatidylinositol 4-Kinase IIIβ (PI4KB) Inhibitors as Broad-Spectrum Antiviral Agents and Tools for Chemical Biology	J. Med. Chem. 2017, 60, 1, 100–118	https://doi.org/10.1021/acs.jmedchem.6b01465		Moles	ppm	mol_%
	Detail in Exp; General procedure B		Iodo derivatives	0.0004
	blue		Pd(dppf)Cl2	2e-05	96.4331	5
			Boronic acid	0.00042
			Na2CO3	0.002
			1,4-dioxane	0.0937919
			water	0.110766
Fluorescent Inhibitors as Tools To Characterize Enzymes: Case Study of the Lipid Kinase Phosphatidylinositol 4-Kinase IIIβ (PI4KB)	J. Med. Chem. 2017, 60, 1, 119–127	https://doi.org/10.1021/acs.jmedchem.6b01466		Moles	ppm	mol_%
	Detail in exp, cpd7		Iodo derivatives	0.000732
	blue		Pd(dppf)Cl2	2e-05	96.1008	5
			(4-methoxyphenyl)Boronic acid	0.0008052
			Na2CO3	0.002
			1,4-dioxane	0.0937919
			water	0.110766
Expeditious Lead Optimization of Isoxazole-Containing Influenza A Virus M2-S31N Inhibitors Using the Suzuki–Miyaura Cross-Coupling Reaction	J. Med. Chem. 2017, 60, 4, 1580–1590	https://doi.org/10.1021/acs.jmedchem.6b01852		Moles	ppm	mol_%
	Detail in exp, general procedure of Suzuki		Adamantane isoxazole bromide	0.001
	blue		Pd(PPh3)4	2e-05	738.881	5
			Boronic acid	0.0012
			Na2CO3	0.0014
			1,4-dioxane	0.023448
In Vitro and in Vivo Evaluation of Fully Substituted (5-(3-Ethoxy-3-oxopropynyl)-4-(ethoxycarbonyl)-1,2,3-triazolyl-glycosides as Original Nucleoside Analogues to Circumvent Resistance in Myeloid Malignancies	J. Med. Chem. 2017, 60, 4, 1523–1533	https://doi.org/10.1021/acs.jmedchem.6b01803		Moles	ppm	mol_%
	Detail in exp; cpd 14b		Compound 9	0.0002
	purple		Pd(PPh3)2Cl2	1.5e-05	192.742	7.5
			trans-2-phenylvinylboronic acid	0.0003
			K2CO3	0.0006
			1,4-dioxane	0.0351719
			water	0.0415372
Discovery of First-in-Class, Potent, and Orally Bioavailable Embryonic Ectoderm Development (EED) Inhibitor with Robust Anticancer Efficacy	J. Med. Chem. 2017, 60, 6, 2215–2226	https://doi.org/10.1021/acs.jmedchem.6b01576		Moles	ppm	mol_%
	Detail in exp; cpd 43		8-bromo-pyrimidine-5-amine	6.8e-05
	purple		Pd(PPh3)4	6.8e-06	117.453	10
			(4-(methylsulfonyl)phenyl)boronic acid	8.8e-05
			K2CO3	0.000204
			1,4-dioxane	0.0351719
			acetonitrile	0.00574174
			water	0.0166149
Discovery of 2-(((1r,4r)-4-(((4-Chlorophenyl)(phenyl)carbamoyl)oxy)methyl)cyclohexyl)methoxy)acetate (Ralinepag): An Orally Active Prostacyclin Receptor Agonist for the Treatment of Pulmonary Arterial Hypertension	J. Med. Chem. 2017, 60, 3, 913–927	https://doi.org/10.1021/acs.jmedchem.6b00871		Moles	ppm	mol_%
	detail in exp, 5g		Bromobenzene	0.69
			Pd(DPPF)Cl2.CHCl2	0.01794	1198.76	2.6
	yellow		3-Fluoroaniline	0.675
			Sodium tert-butoxide	1.35
			toluene	12.2325
Guanidine/Pd(OAc)2-Catalyzed Room Temperature Suzuki Cross-Coupling Reaction in Aqueous Media under Aerobic Conditions	J. Org. Chem. 2007, 72, 11, 4067–4072	https://doi.org/10.1021/jo0626257		moles	ppm	mol%
			aryl halide	0.001	0	0
	orange		Pd(OAc)2	1e-05	159.674	1.5
			arylboronic acid	0.0012	0	0
			K2CO3	0.003	0	0
			Acetonitrile	0.0574174	0	0

## Sheet: Heck
Paper Title	Paper Reference	Paper DOI											45	ppm	mol%		mol%		55		min	Q1	Median	Q3	max	IQR		0 - 1 mol%	ppm	1 - 2 mol%	ppm	2 - 3 mol%	ppm	3 - 4 mol%	ppm	4 - 5 mol%	ppm	5+ mol%	ppm	TRUE	55
Heck, Suzuki and Kumada–Corriu cross-coupling reactions mediated by complexes based on the upper rim of diphosphinated calix[4]arenes	J. Mol. Catal. A: Chemical, 2005 239, 257–262	https://doi.org/10.1016/j.molcata.2005.06.024		Moles	ppm	mol_%							Max	12345.7	444.997		0	to 1	17	1	3.29544	19.6896	121.147	384.171	3067.48	364.482		0.87	172.663	2	471.617	2.6	604.888			5	444.965	10	1639.16	1037.03
	Detail in exp - section 2.1		Aryl halide	0.001									Min	3.29544	0.01		1.00001	to 2	7	2	113.528	229.82	471.617	896.257	4739.34	666.437		1	10.6948	2	288.752	2.5	904.408			5	455.956	5.2	1195.31
	orange		Pd(OAc)2	2e-05	471.617	2							range	12342.4	444.987		2.00001	to 3	8	3	66.276	522.046	880.245	1157.44	1489.69	635.393		0.01	3.32835	2	713.573	2.5	66.276			5	411.896	6	564.659
			Ligand	2e-05									Mean	1037.03	12.8025		3.00001	to 4	0	4	0	#NUM!	#NUM!	#NUM!	0	#NUM!		0.01	4.86445	2	170.888	3	273.522			5	411.896	6	449.525
			Cs2CO3	0.0011									Median	518.138	2.5		4.00001	to 5	16	5	300.604	436.698	731.264	1191.03	12345.7	754.329		0.01	3.29544	2	4739.34	3	856.081			5	391.695	100	5203.13
			styrene	0.0015									SD	1849.34	59.7218		5.00001	to 6	7	6	449.525	796.754	1161.81	1417.24	5203.13	620.483		0.025	19.6896	2	1078.94	2.5	1489.69			5	845.195	10	1028.85
			dimethylformamide	0.0387673									RSD	178.331	466.485				TRUE									0.06	26.8046	2	113.528	2.5	1137.36			5	617.333	10	1161.81
Highly active recyclable SBA-15-EDTA-Pd catalyst for Mizoroki-Heck, Stille and Kumada C–C coupling reactions	J. Porous Mater. (2017) 24:837–846	https://doi.org/10.1007/s10934-016-0323-8		Moles	ppm	mol_%																						1	585.547			2.5	1217.68			5	1141.45
	detail in exp & below table 3		Iodobenzene	0.001																								1	384.171							5	860.07
	red		SBA-15-EDTA-Pd	8.7e-06	172.663	0.87																						1	144.815							5	12345.7
			styrene	0.00115																								0.16	470.367							5	1424.36
			triethylamine	0.003																								0.5	1109.88							5	300.604
			dimethylformamide	0.0452285																								1	285.686							5	2054.31
The Current Status of Heterogeneous Palladium Catalysed Heck and Suzuki Cross-Coupling Reactions	Molecules 2018, 23, 1676	https://doi.org/10.3390/molecules23071676		Moles	ppm	mol_%																						0.5	60.5037							5	444.997
	detail below table 2		Iodobenzene	0.00025																								1	121.147							5	1207.69
	purple		PdO@GO	2.5e-05	1639.16	10																						0.5	60.9462							5	1185.47
			ethyl acrylate	0.0005																								1	3067.48
			K2CO3	0.0005
			dimethyl sulfoxide	0.0139767
Dimethylisosorbide (DMI) as a Bio-Derived Solvent for Pd-Catalyzed Cross-Coupling Reactions	Synlett 2018; 29(17): 2293-2297	https://doi.org/10.1055/s-0037-1611054		Moles	ppm	mol_%
	Full detail in SI		Iodobenzene	0.00025
	purple		PdCl2(dppf).CH2Cl2	1.3e-05	1195.31	5.2
			Methyl acrylate	0.0005
			Et3N	0.00075
			DMI	0.0093628
Irradiation-Induced Heck Reaction of Unactivated Alkyl Halides at Room Temperature	J. Am. Chem. Soc. 2017, 139, 18307−18312	https://doi.org/10.1021/jacs.7b10009		Moles	ppm	mol_%
	Full detail in SI		Styrene	0.005
	blue		Pd(PPh3)2Cl2	0.00025	444.965	5
			Alkyl halide	0.0075
			XantPhos	0.0003
			K2CO3	0.006
			DMA (50 mL), water (1 eq)	0.542792
				Moles	ppm	mol_%
			Styrene	0.0002
	blue		Pd(PPh3)2Cl2	1e-05	455.956	5
			Alkyl halide	0.0003
			XantPhos	1.2e-05
			K2CO3	0.00024
			DMA (2 mL), water (1 eq)	0.02117
Palladium-Catalyzed Enantioselective Intramolecular Dearomative Heck Reaction	J. Am. Chem. Soc. 2018, 140, 13945−13951	https://doi.org/10.1021/jacs.8b09186		Moles	ppm	mol_%
	Full detail in SI		aryl bromide	0.0002
	blue		Pd(dba)2	1e-05	411.896	5
			Aryl phosphoramidite	2e-05
			Cs2CO3	0.0003
			HCO2H	0.0003
			1,4-dioxane	0.023448
				Moles	ppm	mol_%
			Aryl halide	0.0002
	blue		Pd(dba)2	1e-05	411.896	5
			Aryl phosphoramidite	2e-05
			Et3N	0.0006
			1,4-dioxane	0.023448
				Moles	ppm	mol_%
			aryl bromide	0.0002
	blue		Pd(OAc)2	1e-05	391.695	5
			phosphoramidite	2e-05
			TMEDA	0.0004
			HCO2H	0.0004
			tetrahydrofuran	0.0245
Asymmetric Intermolecular Heck Reaction of Aryl Halides	J. Am. Chem. Soc. 2014, 136, 650−652	https://doi.org/10.1021/ja412277z		Moles	ppm	mol_%
	Full detail in SI		Aryl bromide	0.0005																								17		7		8		0		16		7
	yellow		Pd(dba)2	1.3e-05	604.888	2.6																						30.9091		12.7273		14.5455		0		29.0909		12.7273
			N-diisopropylethylamine	0.0015
			p-nitrobenzoic acid	0.0005										0 - 1 mol% average	ppm average	1 - 2 mol% average	ppm average	2 - 3 mol% average	ppm average	3 - 4 mol% average	ppm average	4 - 5 mol% average	ppm average	5+ mol% average	ppm average
			2,3-dihydrofuran	0.001
			(R)-Xyl-SDP(O)	1.5e-05
			ethylene glycol	0.0179636										1.48028	384.229	2.625	1082.38	3.23333	818.738	0	0	5.64706	1533.97	19.275	1606.07
A Highly Selective and General Palladium Catalyst for the Oxidative Heck Reaction of Electronically Nonbiased Olefins	J. Am. Chem. Soc. 2010, 132, 40, 13981–13983	https://doi.org/10.1021/ja1060998		Moles	ppm	mol_%
	Full detail in SI		Alkene	0.0005
	purple		Pd(IiPr)(OTs)2	3e-05	564.659	6
			Cu(OTf)2	1.3e-05
			Aryl boronic acid	0.0015
			Dimethyl Acetamide	0.0510864
Dynamic Kinetic Asymmetric Heck Reaction for the Simultaneous Generation of Central and Axial Chirality	J. Am. Chem. Soc. 2018, 140, 35, 11067–11075	https://doi.org/10.1021/jacs.8b05819		Moles	ppm	mol_%
	Full detail in SI and Table 2		Aryl halide	0.0001
	blue		Pd(dba)2	5e-06	845.195	5
			DM-BINAP	6e-06
			Cyclic alkene (O)	0.0008
			DIPEA	0.0003
			toluene	0.0047048
				Moles	ppm	mol_%
			Aryl halide	0.0001
	blue		Pd(dba)2	5e-06	617.333	5
			DM-BINAP	6e-06
			Cyclic alkene (NBoc)	0.0005
			DIPEA	0.0005
			dimethyl sulfoxide	0.00698835
A Diverted Aerobic Heck Reaction Enables Selective 1,3-Diene and 1,3,5-Triene Synthesis through C–C Bond Scission	J. Am. Chem. Soc. 2018, 140, 42, 13634–13639	https://doi.org/10.1021/jacs.8b10007		Moles	ppm	mol_%
	Full detail in SI and Table 1		Boronic acid	0.00025
	blue		Pd(OAc)2	1.25e-05	1141.45	5
			BQ	2.5e-05
			AcOH	0.001
			Cyclobutene	0.00067
			2-MeTHF (0.65 mL), water (1 eq)	0.0089935
Pd-Diimine: A Highly Selective Catalyst System for the Base-Free Oxidative Heck Reaction	J. Org. Chem. 2011, 76, 9, 3498–3501	https://doi.org/10.1021/jo101942f		Moles	ppm	mol_%
	Full detail in SI		olefin	0.001
	blue		Pd(OAc)2	5e-05	860.07	5
			BIAN	7e-05
			boronic acid	0.0015
			methanol/H2O (9:1)	0.0555148
Ultra-fast Suzuki and Heck reactions for the synthesis of styrenes and stilbenes using arenediazonium salts as super-electrophiles	Org. Chem. Front., 2018,5, 41-45	https://doi.org/10.1039/C7QO00750G		Moles	ppm	mol_%
	Table 1, exp and SI		Diazonium salt (2 addns)	0.0004
	red		Pd(OAc)2	2e-06	10.6948	1
			Potassium vinylfluoroborate	0.0003
			water/MeCN (1:1)	0.186305
Aerobic Dehydrogenative Heck Reaction of Ferrocene with a Pd(OAc)2/4,5-Diazafluoren-9-one Catalyst	Organometallics 2013, 32, 20, 5709–5712	https://doi.org/10.1021/om400410u		Moles	ppm	mol_%
	Full detail in SI		olefin	0.002
	yellow		Pd(OAc)2	5e-05	904.408	2.5
			ferrocene	0.001
			DAF	5e-05
			acetic acid	0.0521848
Investigating the Nature of Palladium Chain-Walking in the Enantioselective Redox-Relay Heck Reaction of Alkenyl Alcohols	J. Org. Chem. 2014, 79, 24, 11841–11850	https://doi.org/10.1021/jo501813d		Moles	ppm	mol_%
	Full detail in exp and SI		Alkenyl alcohol	0.0005
	purple		Pd(CH3CN)2(OTs)2	3e-05	449.525	6
			Cu(OTf)2	3e-05
			ligand	6.5e-05
			boronic acid	0.0015
			dimethylformamide	0.0646121
Trifunctional N,N,O-Terdentate Amido/Pyridyl Carboxylate Ligated Pd(II) Complexes for Heck and Suzuki Reactions	J. Org. Chem. 2009, 74, 13, 4882–4885	https://doi.org/10.1021/jo900361c		Moles	ppm	mol_%
	Full detail in exp and SI		bromobenzene	0.001
	red		N,N,O-terdentate amido/pyridyl carboxylate Pd(II)	1e-07	3.32835	0.01
			n-bubtyl acrylate	0.002
			Na2Co3	0.0012
			dimethylformamide	0.0258448
New N-Heterocyclic Carbene Palladium Complex/Ionic Liquid Matrix Immobilized on Silica: Application as Recoverable Catalyst for the Heck Reaction	Org. Lett. 2006, 8, 6, 1237–1240	https://doi.org/10.1021/ol060129z		Moles	ppm	mol_%
	Full detail in SI		aryl halide	0.005
	red		NHC-Pd	5e-07	4.86445	0.01
			methylacrylate	0.0025
			NaOAc	0.0015
			N-methyl-2-pyrrolidinone	0.0937859
Pd(quinoline-8-carboxylate)2 as a Low-Priced, Phosphine-Free Catalyst for Heck and Suzuki Reactions	J. Org. Chem. 2007, 72, 24, 9342–9345	https://doi.org/10.1021/jo701783k		Moles	ppm	mol_%
	Full detail in exp and SI		phenyl bromide	0.005
	red		Pd(quinoline-8-carboxylate)2	5e-07	3.29544	0.01
			styrene	0.0075
			K2CO3	0.01
			dimethylformamide	0.129224
1,1′-Methylene-3,3′-bis[(N-(tert-butyl)imidazol-2-ylidene] and Its Effect in Palladium-Catalyzed C–C Coupling	Synlett, 2015, 26(05), 619-624	http://doi.org/10.1055/s-0034-1379954		Moles	ppm	mol_%
	Full detail in SI		aryl bromide	0.004
	red		Pd(OAc)2	1e-06	19.6896	0.025
			olefin	0.004
			K2CO3	0.004
			NHC-ligand	2e-05
			dimethylformamide	0.0387673
Heck Reactions Catalyzed by Ultrasmall and Uniform Pd Nanoparticles Supported on Polyaniline	J. Org. Chem. 2015, 80, 17, 8677–8683	https://doi.org/10.1021/acs.joc.5b01358		Moles	ppm	mol_%
	Full detail in exp		halohydrocarbon	0.001
	red		Pd@PANI	6e-07	26.8046	0.06
			alkene	0.001
			EtN(iPr)2	0.001
			dimethylformamide	0.0193836
Triethanolamine as an Efficient and Reusable Base, Ligand and Reaction Medium for Phosphane-Free Palladium-Catalyzed Heck Reactions	Eur. J. Org. Chem., 2006, 5101-5102	https://doi.org/10.1002/ejoc.200600561		Moles	ppm	mol_%
	Full detail in exp		organic halide	0.001
	red		Pd(OAc)2	1e-05	585.547	1
			olefin	0.001
			triethanolamine	0.015068
Triaryl phosphine-functionalized N-heterocyclic carbene ligands for Heck reaction	Tetrahedron, 2005, 61, 259-266	https://doi.org/10.1016/j.tet.2004.10.049		Moles	ppm	mol_%
	Full detail in exp		Aryl halide	0.001
	red		Pd(dba)2	1e-05	384.171	1
			imidazolium salt	1e-05
			K2CO3	0.002
			olefin	0.0015
			DMA	0.0215101
An Efficient and General Method for the Heck and Buchwald–Hartwig Coupling Reactions of Aryl Chlorides	Org. Lett. 2011, 13, 20, 5540–5543	https://doi.org/10.1021/ol202177k		Moles	ppm	mol_%
	Full detail in SI		(Hetero)Aryl chloride	0.001
	red		β-Diketiminatophosphane Pd	1e-05	144.815	1
			alkene	0.0013
			K3PO4	0.002
			TBAB	0.0005
			DMF/H2O (4:1)	0.0642436
				Moles	ppm	mol_%
			(Hetero)Aryl chloride	0.001
	orange		β-Diketiminatophosphane Pd	2e-05	288.752	2
			alkene	0.001
			K3PO4	0.001
			TBAB	0.002
			DMF/H2O (4:1)	0.0642436
Palladium-Catalyzed Heck Reaction of Aryl Chlorides under Mild Conditions Promoted by Organic Ionic Bases	J. Org. Chem. 2011, 76, 19, 8036–8041	https://doi.org/10.1021/jo201196a		Moles	ppm	mol_%
	Full detail in exp		aryl chloride	0.0005
	orange		Pd(OAc)2	1e-05	713.573	2
			DavePhos	3e-05
			TBAE	0.001
			styrene	0.00075
			1,4-dioxane	0.011724
Heck Couplings at Room Temperature in Nanometer Aqueous Micelles	Org. Lett. 2008, 10, 7, 1329–1332	https://doi.org/10.1021/ol702755g		Moles	ppm	mol_%
	Full detail in SI		aryl iodide	0.0005
			PdCl2(dtbpf)	1e-05	170.888	2
	orange		Et3N	0.0015
			acrylate/styrene	0.001
			PTS	0.000125
			water	0.0553829
Efficient Aqueous-Phase Heck and Suzuki Couplings of Aryl Bromides Using Tri(4,6-dimethyl-3- sulfonatophenyl)phosphine Trisodium Salt (TXPTS)	Org. Lett. 2004, 6, 2, 225–228	https://doi.org/10.1021/ol0360288		Moles	ppm	mol_%
	Full detail in SI		Aryl halide	0.001
	yellow		Pd(OAc)2	2.5e-05	66.276	2.5
			TXPTS	7.5e-05
			Na2CO3	0.002
			styrene	0.0015
			H2O/MeCN (1:1)	0.37261
Poly(ethylene glycol) (PEG) as a Reusable Solvent Medium for Organic Synthesis. Application in the Heck Reaction	Org. Lett. 2002, 4, 25, 4399–4401	https://doi.org/10.1021/ol0266976		Moles	ppm	mol_%
	Full detail in SI		aryl bromide	0.001
	blue		Pd(OAc)2	5e-05	12345.7	5
			olefin	0.001
			Et3N	0.001
			PEG-2000	0.001
Brønsted Guanidine Acid−Base Ionic Liquids: Novel Reaction Media for the Palladium-Catalyzed Heck Reaction	Org. Lett. 2006, 8, 3, 391–394	https://doi.org/10.1021/ol052543p		Moles	ppm	mol_%
	Detail below table 1		bromobenzene	0.005
	red		Pd(OAc)2	8e-06	470.367	0.16
			styrene	0.006
			GILs	0.006
Practical Heck−Mizoroki Coupling Protocol for Challenging Substrates Mediated by an N-Heterocyclic Carbene-Ligated Palladacycle	Org. Lett. 2008, 10, 18, 3949–3952	https://doi.org/10.1021/ol8012809		Moles	ppm	mol_%
	Full detail in SI		aryl bromide	0.001
	red		Imes-Pd(dmba)Cl	5e-06	1109.88	0.5
			olefin	0.0015
			K2CO3	0.002
			Acetonitrile	0.0104207
				Moles	ppm	mol_%
	Full detail in SI		aryl bromide	0.001
	orange		Imes-Pd(dmba)Cl	2e-05	4739.34	2
			olefin	0.0012
			K2CO3	0.002
			Acetonitrile	0.0104207
Operationally Simple and Highly (E)-Styrenyl-Selective Heck Reactions of Electronically Nonbiased Olefins	J. Am. Chem. Soc. 2011, 133, 25, 9692–9695	https://doi.org/10.1021/ja203164p		Moles	ppm	mol_%
	Full detail in SI		allyl ester	0.0005
	yellow		Pd2(dba)3	1.5e-05	273.522	3
			PhN2BF4	0.00055
			DMAc	0.0537752
Pd−mBDPP-Catalyzed Regioselective Internal Arylation of Electron-Rich Olefins by Aryl Halides	J. Org. Chem. 2006, 71, 19, 7467–7470	https://doi.org/10.1021/jo0609632		Moles	ppm	mol_%
	Full detail in SI		1-bromonaphthalene	0.001
	orange		Pd(OAc)2	2e-05	1078.94	2
			mBDPP	4e-05
			n-butyl vinyl ether	0.002
			Et3N	0.0015
			dimethyl sulfoxide	0.0139767
Regioselective Heck Vinylation of Electron-Rich Olefins with Vinyl Halides: Is the Neutral Pathway in Operation?	J. Org. Chem. 2009, 74, 7, 2692–2698	https://doi.org/10.1021/jo802781m		Moles	ppm	mol_%
	Full detail in exp and SI		vinyl halide	0.001
	yellow		Pd(OAc)2	3e-05	856.081	3
			vinyl ether	0.003
			dppp	6e-05
			Et3N	0.003
			dimethyl sulfoxide	0.0279534
				Moles	ppm	mol_%
			vinyl halide	0.001
	blue		Pd(OAc)2	5e-05	1424.36	5
			vinyl ether	0.003
			dppp	0.0001
			Et3N	0.003
			dimethyl sulfoxide	0.0279534
				Moles	ppm	mol_%
			β-bromostyrene	0.001
	red		Pd(OAc)2	1e-05	285.686	1
			dpppO	4e-05
			BVE	0.003
			Et3N	0.003
			dimethyl sulfoxide	0.0279534
The Heck Reaction of Electron‐Rich Olefins with Regiocontrol by Hydrogen‐Bond Donors	Angew. Chem. Int. Ed. 2006, 45, 4152 –4157	https://doi.org/10.1002/anie.200600799		Moles	ppm	mol_%
	Full detail in SI		aryl halide	0.001
	yellow		Pd(OAc)2	2.5e-05	1489.69	2.5
			dppp	5e-05
			[HNEt3][BF4]	0.0015
			vinyl ether	0.002
			HNiPr2	0.0015
			[bmim][BF4]	0.010707
Heck Coupling with Nonactivated Alkenyl Tosylates and Phosphates: Examples of Effective 1,2-Migrations of the Alkenyl Palladium(II) Intermediates	Angew. Chem. Int. Ed. 2006, 45, 3349 –3353	https://doi.org/10.1002/anie.200600442		Moles	ppm	mol_%
	Full detail in SI		2-Acryloylamino-propionoic acid methyl ester	0.00022
	blue		PdCl2(COD)	1.1e-05	300.604	5
			4-tert-butylcyclohex-1-enyl tosylate	0.00032
			Cy2NMe	0.00043
			LiCl	0.00022
			HBF4P(tBu)3	0.00022
			1,4-dioxane	0.0351719
A New Route to the Synthesis of (E)- and (Z)-2-Alkene-4-ynoates and Nitriles from vic-Diiodo-(E)-alkenes Catalyzed by Pd(0) Nanoparticles in Water	Org. Lett. 2007, 9, 12, 2409–2412	https://doi.org/10.1021/ol0708121		Moles	ppm	mol_%
	Full detail in reference 10		1-(1,2-diiodovinyl)-4-methylbenzene	0.001
	orange		PdCl2	2e-05	113.528	2
			TBAB	0.001
			methyl arylate	0.004
			Na2CO3	0.004
			water	0.166149
Preparation of Vinyl Silyl Ethers and Disiloxanes via the Silyl-Heck Reaction of Silyl Ditriflates	J. Am. Chem. Soc. 2013, 135, 36, 13330–13333	https://doi.org/10.1021/ja407748z		Moles	ppm	mol_%
	Full detail in SI		4-vinylanisole	0.0005
	blue		Pd2(dba)3	2.5e-05	1185.47	5
			dppp	5e-05
			phenyl trifluoromethanesulphonate	0.00053
			triethylamine	0.0006
			dimethylformamide	0.0193836
Direct Synthesis of Alkenyl Boronic Esters from Unfunctionalized Alkenes: A Boryl-Heck Reaction	J. Am. Chem. Soc. 2016, 138, 17, 5539–5542	https://doi.org/10.1021/jacs.6b02914		Moles	ppm	mol_%
	Full detail in SI		1-decene	0.003
	yellow		PdCl2(L1)2	7.5e-05	1137.36	2.5
			Catecholchloroborane	0.0045
			lithium trifluoromethanesulfonate	0.0045
			N,N-dicyclohexylmethylamine	0.005
			α,α,α-Trifluorotoluene	0.0488673
				Moles	ppm	mol_%
			4-tert-butylstyrene	0.003
	yellow		PdCl2(L1)2	7.5e-05	1217.68	2.5
			Catecholchloroborane	0.0045
			LiCl	0.00015
			N,N-dicyclohexylmethylamine	0.005
			α,α,α-Trifluorotoluene	0.0488673
Synthesis of Trisubstituted Alkenyl Boronic Esters from Alkenes Using the Boryl-Heck Reaction	Org. Lett. 2018, 20, 21, 6832–6835	https://doi.org/10.1021/acs.orglett.8b02949		Moles	ppm	mol_%
	Full detail in SI		alkene	0.001
	blue		PdCl2	5e-05	2054.31	5
			N,N-dicyclohexylmethylamine	0.005
			catBBr	0.002
			α,α,α-Trifluorotoluene	0.0162891
Irradiation-Induced Palladium-Catalyzed Decarboxylative Heck Reaction of Aliphatic N-(Acyloxy)phthalimides at Room Temperature	Org. Lett. 2018, 20, 3, 888–891	https://doi.org/10.1021/acs.orglett.8b00023		Moles	ppm	mol_%
	Full detail in SI		vinyl arene	0.0002
	blue		PdCl2(PPh3)2	1e-05		444.997
			redox active ester	0.0003		5
			XantPhos	1.2e-05
			K2CO3	0.00024
			water	0.0002
			Dimethyl Acetamide	0.0215101
Enantiospecific Intramolecular Heck Reactions of Secondary Benzylic Ethers	J. Am. Chem. Soc. 2014, 136, 22, 7825–7828	https://doi.org/10.1021/ja5026485		Moles	ppm	mol_%
	Full detail in SI		allyl naphthalene	0.0002
	purple		bis(tricyclohexylphosphine)NiCl2	2e-05	1161.81	10
			methylmagnesium iodide	0.0004
			toluene	0.0165945
Palladium-Catalyzed 6-Endo Selective Alkyl-Heck Reactions: Access to 5-Phenyl-1,2,3,6-tetrahydropyridine Derivatives	Org. Lett. 2016, 18, 15, 3774–3777	https://doi.org/10.1021/acs.orglett.6b01787		Moles	ppm	mol_%
	Full detail in SI		unactivated alkyl iodide	0.0002
	purple		PdCl2(dppf)	2e-05	1028.85	10
			N,N-dicyclohexylmethylamine	0.0004
			toluene	0.0188192
				Moles	ppm	mol_%
			unactivated alkyl iodide	0.0001
	purple		Pd(PPh3)4	0.0001	5203.13	100
			TEMPO	0.0002
			toluene	0.0188192
Dimethylisosorbide (DMI) as a Bio-Derived Solvent for Pd-Catalyzed Cross-Coupling Reactions	Synlett 2018, 29, 2293–2297	https://doi.org/10.1055/s-0037-1611054		Moles	ppm	mol_%
	below tables and ref 55		Aryl halide	0.00025
	blue		PdCl2(dppf).CH2Cl2	1.3e-05	1207.69	5
			alkene	0.0005
			Et3N	0.00075
			DMI	0.00925133
Highly efficient recyclable heterogeneous palladium catalyst for C–C coupling, amination and cyanation reactions	J. Org. Chem., 2010, 695, 2284-2295	https://doi.org/10.1016/j.jorganchem.2010.07.006		Moles	ppm	mol_%
	Detail in exp		Aryl halide	0.001
	red		PS-Pd(II)-anthra	5e-06	60.5037	0.5
			styrene	0.002
			K2CO3	0.002
			n-dodecane	0.0001
			dimethylformamide	0.0775345
A highly efficient polymer-anchored palladium(II) complex catalyst for hydrogenation, Heck cross-coupling and cyanation reactions	J. Chem. Technol. Biotechnol., 2010, 85, 999-1010	https://doi.org/10.1002/jctb.2401		Moles	ppm	mol_%
	Detail in exp		Aryl halide	0.001
	red		PS-Pd(II)-azo complex	1e-05	121.147	1
			alkene	0.002
			K2CO3	0.002
			dimethylformamide	0.0775345
A Reusable Polymer-Anchored Palladium(II) Schiff Base Complex Catalyst for the Suzuki Cross-Coupling, Heck and Cyanation Reactions	J. Inorg. Organomet. Polym., 2010, 20, 264–277	https://doi.org/10.1007/s10904-010-9352-y		Moles	ppm	mol_%
	Detail in exp		Aryl halide	0.001
	red		PS-Pd(II)-Schiff Base complex	5e-06	60.9462	0.5
			alkene	0.0015
			K2CO3	0.002
			dimethylformamide	0.0775345
Palladium-catalyzed vinylic hydrogen substitution reactions with aryl, benzyl, and styryl halides	J. Org. Chem. 1972, 37, 14, 2320–2322	https://doi.org/10.1021/jo00979a024		Moles	ppm	mol_%
	Detail in exp		methyl p-iodobenzoate	0.02
	red		Pd(OAc)2	0.0002	3067.48	1
			styrene	0.025
			tri-n-butylamine	0.02

## Sheet: Sonogashira
Paper Title	Paper Reference	Paper DOI											44	ppm	mol%		mol%		55		min	Q1	Median	Q3	max	IQR		0 - 1 mol%	ppm	1 - 2 mol%	ppm	2 - 3 mol%	ppm	3 - 4 mol%	ppm	4 - 5 mol%	ppm	5+ mol%	ppm	TRUE	55
Ligand-free, recyclable palladium-functionalized magnetite nanoparticles as a catalyst in the Suzuki-, Sonogashira, and Stille reaction	J. Organomet. Chem., 904, 2019, 121005	https://doi.org/10.1016/j.jorganchem.2019.121005		Moles	ppm	mol_%							Max	13071.9	1772.41		0	to 1	15	1	0.169157	61.9482	166.63	186.617	618.719	124.669		0.00325	0.423657	2	146.72	3	602.792	3.03	1519.45	5	360.297	10	3286.29	877.098
			1-(tert-butyl)-4-iodobenzene	0.00018									Min	0.169157	0.001		1.00001	to 2	15	2	55.116	133.998	292.183	490.826	983.235	356.828		1	180.614	2	55.116	2.5	946.207	4	799.922	5	466.652	10	995.065	384.372
			Fe3O4/oleic acid/Pd NPs	5.85e-09	0.423657	0.00325							range	13071.7	1772.41		2.00001	to 3	4	3	407.972	554.087	774.5	2143.69	5736.14	1589.6		1	180.451	2	242.205	3	5736.14	4	96.0988	5	720.864	10	13071.9
	red		Phenylacetylene	0.00018									Mean	812.014	43.3686		3.00001	to 4	5	4	96.0988	202.009	310.462	799.922	1519.45	597.914		0.1	8.53308	2	920.9	3	407.972	4	310.462	5	1500.5	10	752.308
			1,3,5-trimethoxybenzene	0.00018									Median	329.437	2		4.00001	to 5	10	5	360.297	503.142	635.457	705.243	1772.41	202.101		1	99.5067	1.4	292.183			4	202.009	5	1772.41	10	549.873
			KOAc	0.00027									SD	1917.94	241.051		5.00001	to 6	6	6	71.895	600.482	873.687	2713.48	13071.9	2113		1	215.69	2	360.772					5	530.296	5.267	71.895
			d6-dimethyl sulfoxide	0.0129983									RSD	236.196	555.818				TRUE									1	130.824	1.04167	86.1179					5	658.381
Combination of Sonogashira coupling and 5-endo-dig cyclization for the synthesis of 2,6-disubstituted-5-azaindoles	SYNTH. COMMUN., 2019, 49, 3, 351–358	https://doi.org/10.1080/00397911.2018.1545032		Moles	ppm	mol_%																						1	167.574	1.35	121.277					5	635.861
	only eq available below tables, exp and SI		N-(2-bromo-5-iodopyridin-4-yl)methanesulfonamide	0.001																								1	618.719	1.25	103.286					5	635.053
	orange		Pd(PPh3)2	2e-05	146.72	2																						0.5	192.619	2	281.463					5	494.091
	Assumed 0.001 mol substrate % 10 mLsolvent		CuI	2e-05																								0.01	24.3896	2	526.147
			1-alkyne	0.00105																								0.001	0.169157	2	983.235
			Et3N	0.005																								1	329.437	2	890.74
			dimethylformamide	0.129224																								1	121.737	2	309.549
				Moles	ppm	mol_%																						1	166.63	2	455.505
	only eq available below tables, exp and SI		N-(2-bromo-5-iodopyridin-4-yl)methanesulfonamide	0.001
	blue		Pd(PPh3)2	5e-05	360.297	5
	Assumed 0.001 mol substrate % 10 mLsolvent		CuI	0.0005
			Et3N	0.005
			1-alkyne	0.003
			dimethylformamide	0.129224
Palladium‑catalyzed carbonylative Sonogashira cross‑coupling for the synthesis of alkynones with formic acid as the CO source	Chemical Monthly, 2019, 150, 309-315	https://doi.org/10.1007/s00706-018-2331-7		Moles	ppm	mol_%
	Full detail in SI		Aryl iodide	0.001
	yellow		Pd(OAc)2	3e-05	602.792	3
			PPh3	0.0013
			I2	0.0013
			alkyne	0.0015
			Et3N	0.005
			HCOOH	0.002
			toluene	0.0376384
One‐Pot Synthesis of Unsymmetrical 1,3‐Butadiyne Derivatives and their Application in the Synthesis of Unsymmetrical 2,5‐Diarylthiophenes	Eur. J. Org. Chem., 2019, 696,704	https://doi.org/10.1002/ejoc.201801242		Moles	ppm	mol_%
	Full detail in SI		aryl halide	0.001
	orange		Pd(PPh3)2	2e-05	55.116	2
			PPh3	7e-05
			CuI	5e-05
			2-methyl-3-butyn-2-ol	0.003
			Et3N	0.358731
Indolo[3,2-b]carbazole-based poly(arylene ethynylene)s through Sonogashira coupling for optoelectronic and sensing applications	J. APPL. POLYM. SCI. 2019, 136, 2, 46940	https://doi.org/10.1002/app.46940		Moles	ppm	mol_%
	masses in exp only		Aryl halide monomer	0.0003
	purple		Pd(PPh3)2	1.5801e-05	71.895	5.267
			PPh3	3.15568e-05
			CuI	3.15681e-05
			DMF/THF/TMA(2:1:0.25)	0.2194
Alkynylation of graphene via the Sonogashira C–C cross-coupling reaction on fluorographene	Chem. Commun., 2019,55, 1088-1091	https://doi.org/10.1039/C8CC08492K		Moles	ppm	mol_%
	Full detail in SI		Fluorographene	0.001
	blue		Pd(PPh3)2	5e-05	466.652	5
			CuI	0.0001
			alkyne	0.0012
			Et3N	0.0143394
			dimethylformamide	0.090457
A mild method for the synthesis of bis-pyrazolo[3,4-b:4′,3′-e]pyridine derivatives	Tet. Lett., 2018, 59, 3884-3888	https://doi.org/10.1016/j.tetlet.2018.09.033		Moles	ppm	mol_%
	Full detail in SI		Bipyrazolopyridine	0.0005
	orange		Pd(OAc)2	1e-05	242.205	2
			aryl accetylene	0.001
			Cu(Xantphos)I	1e-05
			Cs2CO3	0.001
			dimethylformamide	0.0387673
Dimethylisosorbide (DMI) as a Bio-Derived Solvent for Pd-Catalyzed Cross-Coupling Reactions	Synlett 2018; 29(17): 2293-2297	https://doi.org/10.1055/s-0037-1611054		Moles	ppm	mol_%
	Full detail in SI		4-fluoroiodobenzene	0.00025
	orange		PdCl2(PPh3)2	5e-06	920.9	2
			CuI	1e-05																								15		15		4		5		10		6
			Phenylaceylene	0.00026																								27.2727		27.2727		7.27273		9.09091		18.1818		10.9091
			Et3N	0.00028
			DMI	0.00462447										0 - 1 mol% average	ppm average	1 - 2 mol% average	ppm average	2 - 3 mol% average	ppm average	3 - 4 mol% average	ppm average	4 - 5 mol% average	ppm average	5+ mol% average	ppm average
				Moles	ppm	mol_%
	below tables and ref 56		aryl halide	0.00025
	orange		Pd(PPh3)2Cl2	5e-06	890.74	2								1.60089	162.488	2.6276	385.014	3.1	1923.28	4.005	585.588	5.45455	777.44	8.75243	3121.22
			alkyne	0.00026
			Et3N	0.00028
			DMI	0.00481831
Synthesis and Characterization of Pyridine-, Pyrazine-, andQuinoxaline-Derived [4]Helicenes and S-Shaped Double[4]Helicenes	Eur. J. Org. Chem. 2018, 5030–5043	https://doi.org/10.1002/ejoc.201800613		Moles	ppm	mol_%
	Detail in exp and SI		2,3-dichloroquinoxaline	0.001
	orange		Pd(PPh3)2Cl2	1.4e-05	292.183	1.4
			CuI	1e-05
			iPr2NH	0.0178377
			phenylacetylene	0.0011
			dimethyl sulfoxide	0.0279534
				Moles	ppm	mol_%
			3-bromo-2-(napthalen-1-yl)pyridine	0.002
	blue		Pd(PPh3)2Cl2	0.0001	720.864	5
			CuI	5e-05
			Phenylaceylene	0.00306
			iPr2NH	0.0356755
			dimethyl sulfoxide	0.0978369
A new approach for the total synthesis of spilanthol and analogue with improved anesthetic activity	Tetrahedron, 2018, 74(38), 5192-5199	https://doi.org/10.1016/j.tet.2018.06.034		Moles	ppm	mol_%
	Detail in exp and SI		pent-4-yn-1-ol	0.013
	purple		Pd(PPh3)4	0.0013	3286.29	10
			CuI	0.002
			PPh3	0.0013
			1-bromo-1-propene	0.016
			diisopropylamine	0.026
			dimethylformamide	0.335983
Synthesis of an electrophilic keto-tetraene 15-oxo-Lipoxin A4 methyl ester via a MIDA boronate	Tet. Lett., 2018, 59(39), 3524-3527	https://doi.org/10.1016/j.tetlet.2018.08.014		Moles	ppm	mol_%
	Full detail in SI		Dec-3-en-1-yn-5-ol	0.0013138
	blue		Pd(PPh3)4	6.56901e-05	1500.5	5
			bromo-vinyl MIDA	0.00157656
			piperidine	0.0039414
			CuI	0.00013138
			tetrahydrofuran	0.0367501
Efficient Access to Azaindoles and Indoles	Org. Lett. 2006, 8, 15, 3307–3310	https://doi.org/10.1021/ol061232r		Moles	ppm	mol_%
	Full detail in SI		chloropyridine	0.001
	orange		Pd(OAc)2	2e-05	360.772	2
	all in mol%, assumed 1 mmol		dppb	4e-05
			K2CO3	0.003
			alkyne	0.0011
			acetonitrile	0.0502766
				Moles	ppm	mol_%
			chloropyridine	0.001
	red		Pd(CH3CN)2Cl2	1e-05	180.614	1
			Xphos	3e-05
			K2CO3	0.003
			alkyne	0.00105
			acetonitrile	0.0502766
				Moles	ppm	mol_%
			chloropyridine	0.001
	red		Pd(CH3CN)2Cl2	1e-05	180.451	1
			Xphos	3e-05
			K2CO3	0.003
			alkyne	0.0011
			acetonitrile	0.0502766
The First Applications of Carbene Ligands in Cross-Couplings of Alkyl Electrophiles: Sonogashira Reactions of Unactivated Alkyl Bromides and Iodides	J. Am. Chem. Soc. 2003, 125, 45, 13642–13643	https://doi.org/10.1021/ja038177r		Moles	ppm	mol_%
	Full detail in SI		alkyl halide	0.0005
	yellow		[(π-allyl)PdCl]2	1.25e-05	946.207	2.5
			alkyne	0.00065
			1,3-bis(1-adamantyl)imidazolium chloride	2.5e-05
			CuI	3.75e-05
			Cs2CO3	0.0007
			dimethylformamide	0.0112856
Sustainable HandaPhos-ppm Palladium Technology for Copper-Free Sonogashira Couplings in Water under Mild Conditions	Org. Lett. 2018, 20, 3, 542–545	https://doi.org/10.1021/acs.orglett.7b03621		Moles	ppm	mol_%
	Full detail in SI		aryl halide	0.0005
	red		Pd(OAc)2	5e-07	8.53308	0.1
			HandaPhos	6e-07
			alkyne	0.00075
			Et3N	0.001
			TPGS-750-M	2e-05
			water	0.0563244
Modified Palladium-Catalyzed Sonogashira Cross-Coupling Reactions under Copper-, Amine-, and Solvent-Free Conditions	J. Org. Chem. 2006, 71, 1, 379–381	https://doi.org/10.1021/jo051882t		Moles	ppm	mol_%
	Full detail in SI		aryl halide	0.0005
	yellow		PdCl2(PPh3)2	1.5e-05	5736.14	3
			alkyne	0.0006
			TBAF.3H2O	0.0015
Application of recoverable nanosized palladium(0) catalyst in Sonogashira reaction	Tetrahedron, 2005, 61(36), 8633-8640	https://doi.org/10.1016/j.tet.2005.07.013		Moles	ppm	mol_%
	Full detail in exp		aryl halide	0.001
	yellow		Pd(OAc)2	3e-05	407.972	3
			alkyne	0.001
			K2CO3	0.002
			n-Bu4NBr	0.001
			ethanol	0.0685044
Sonogashira Couplings of Aryl Bromides: Room Temperature, Water Only, No Copper	Org. Lett. 2008, 10, 17, 3793–3796	https://doi.org/10.1021/ol801471f		Moles	ppm	mol_%
	Full detail in SI		bromobenzene	0.00048
	orange		Pd(CH3CN)2Cl2	5e-06	86.1179	1.04167
			XPhos	1.2e-05
			PTS	3e-05
			Cs2CO3	0.0016
			Phenylacetylene	0.00055
			water	0.0553829
				Moles	ppm	mol_%
			2-bromo-m-xylene	0.00052
	orange		Pd(CH3CN)2Cl2	7.02e-06	121.277	1.35
			Xphos	1.4e-05
			PTS	3e-05
			Et3N	0.00108
			1-ethynylcyclohexene	0.00085
			water	0.0553829
				Moles	ppm	mol_%
			4-bromoanisole	0.00048
	orange		Pd(OAc)2	6e-06	103.286	1.25
			cBRIDP	1.2e-05
			PTS	3e-05
			Et3N	0.00144
			1-dodecyne	0.00074
			water	0.0553829
Copper- and Ligand-Free Sonogashira Reaction Catalyzed by Pd(0) Nanoparticles at Ambient Conditions under Ultrasound Irradiation	J. Org. Chem. 2005, 70, 12, 4869–4872	https://doi.org/10.1021/jo0503815		Moles	ppm	mol_%
	Full detail in SI		4-iodotoluene	0.001
	orange		PdCl2	2e-05	281.463	2
			1-ethynylbenzene	0.001
			Et3N	0.0015
			acetone	0.0675373
Palladacycle-Catalyzed Deacetonative Sonogashira Coupling of Aryl Propargyl Alcohols with Aryl Chlorides	J. Org. Chem. 2013, 78, 20, 10506–10511	https://doi.org/10.1021/jo4014657		Moles	ppm	mol_%
	Full detail in exp		aryl chloride	0.0004
	red		Pd Cycle	4e-06	99.5067	1
			4-aryl-2-methyl-3-butyne-2-ol	0.0005
			K2CO3	0.001
			Xphos	1.6e-05
			acetonitrile	0.0382783
Efficient Copper-Free PdCl2(PCy3)2-Catalyzed Sonogashira Coupling of Aryl Chlorides with Terminal Alkynes	J. Org. Chem. 2006, 71, 6, 2535–2537	https://doi.org/10.1021/jo0525175		Moles	ppm	mol_%
	Full detail in exp		chlorobenzene	0.00066
	green		PdCl2(Pcy)3	1.9998e-05	1519.45	3.03
			Phenylacetylene	0.0006
			Cs2CO3	0.0007
			dimethyl sulfoxide	0.0111814
Efficient Palladium-Catalyzed Coupling of Aryl Chlorides and Tosylates with Terminal Alkynes: Use of a Copper Cocatalyst Inhibits the Reaction	Angew. Chem. Int. Ed. 2003, 42, 5993 –5996	https://doi.org/10.1002/anie.200353015		Moles	ppm	mol_%
	Full detail in SI		aryl chloride	0.000462
	red		Pd(CH3CN)2Cl2	4.62e-06	215.69	1
			alkyne	0.0006
			Cs2CO3	0.0012
			Xphos	1.386e-05
			acetonitrile	0.0191391
Rapid and Efficient Pd-Catalyzed Sonogashira Coupling of Aryl Chlorides	J. Org. Chem. 2008, 73, 15, 6037–6040	https://doi.org/10.1021/jo800994f		Moles	ppm	mol_%
	Full detail in exp		chlorobenzene	0.0005503
	orange		PdCl2(PPh3)2	1.1006e-05		526.147
	values only in masses and vols		Phenylacetylene	0.0004553		2
			Cs2CO3	0.00045424
			PtBu3	1.82121e-05
			DBU	4.54239e-05
			dimethylformamide	0.0193836
Copper-Free Sonogashira Coupling Reaction with PdCl2 in Water under Aerobic Conditions	J. Org. Chem. 2005, 70, 1, 391–393	https://doi.org/10.1021/jo048599z		Moles	ppm	mol_%
	Full detail in SI		1-iodo-4-nirobenzene	0.002
	red		PdCl2	2e-05	130.824	1
			pyrrolidine	0.01
			Phenylaceylene	0.0024
			water	0.138457
Sonogashira Coupling Reaction with Diminished Homocoupling	Org. Lett. 2003, 5, 11, 1841–1844	https://doi.org/10.1021/ol034320+		Moles	ppm	mol_%
	Full detail in SI		organohalide	0.001
	red		PdCl2(PPh3)2	1e-05	167.574	1
			CuI	1e-05
			TMSA	0.0011
			triethyl amine	0.0575551
Carbamoyl-Substituted N-Heterocyclic Carbene Complexes of Palladium(II): Application to Sonogashira Cross-Coupling Reactions	Org. Lett. 2002, 4, 9, 1411–1414	https://doi.org/10.1021/ol017245g		Moles	ppm	mol_%
	Full detail in SI		Aryl iodide	0.001
	red		Pd0	1e-05	618.719	1
			terminal alkyne	0.001
			PPh3	1e-05
			CuI	2e-05
			Et3N	0.0012
			dimethylformamide	0.0129224
One-Pot Procedure for the Synthesis of Unsymmetrical Diarylalkynes	J. Org. Chem. 2010, 75, 10, 3518–3521	https://doi.org/10.1021/jo100460v		Moles	ppm	mol_%
	Full detail in SI		Aryl iodide	0.003
	orange		PdCl2(PPh3)2	6e-05	983.235	2
			CuI	6e-05
			PPh3	0.00012
			(trimethylsilyl)acetylene	0.0036
			diisopropylamine	0.00713509
			toluene	0.047048
Diastereodivergent Reductive Cross Coupling of Alkynes through Tandem Catalysis: Z- and E-Selective Hydroarylation of Terminal Alkynesv	J. Am. Chem. Soc. 2018, 140, 32, 10233–10241	https://doi.org/10.1021/jacs.8b05113		Moles	ppm	mol_%
	Full detail in SI		alkyne	0.0005
	purple		Pd(OAc)2	5e-05	995.065	10
			IPrCuCl	5e-05
			L1	5e-05
			aryl bromide	0.00055
			Me2iPrSiH	0.001
			NaOtBu	0.001
			toluene	0.047048
One-Pot Synthesis of Diarylalkynes Using Palladium-Catalyzed Sonogashira Reaction and Decarboxylative Coupling of sp Carbon and sp2 Carbon	Org. Lett. 2008, 10, 5, 945–948	https://doi.org/10.1021/ol703130y		Moles	ppm	mol_%
	Full detail in SI		Aryl iodide	0.001
	purple		Pd2(dba)3	0.0002	13071.9	10
			aryl bromide	0.001
			dppf	0.0001
			propiolic acid	0.001
			TBAF	0.006
			N-methylpyrrolidone	0.006
Investigation of an Efficient Palladium-Catalyzed C(sp)−C(sp) Cross-Coupling Reaction Using Phosphine−Olefin Ligand: Application and Mechanistic Aspects	J. Am. Chem. Soc. 2008, 130, 44, 14713–14720	https://doi.org/10.1021/ja8049436		Moles	ppm	mol_%
	Full detail in SI		(bromoethynyl)benzene	0.0005
	green		Pd(dba)2	2e-05	799.922	4
			CuI	1e-05
			p-olefin ligand	2e-05
			2-methyl-3-butyn-2-ol	0.0006
			Et3N	0.0012
			biphenyl	0.00973
			dimethylformamide	0.0129224
Sonogashira Reaction Using Arylsulfonium Salts as Cross-Coupling Partners	Org. Lett. 2017, 19, 19, 5454–5457	https://doi.org/10.1021/acs.orglett.7b02764		Moles	ppm	mol_%
	Full detail in SI		terminal alkyne	0.0002
	purple		Pd2I2(tBu3P)2	2e-05	752.308	10
			arylsulfonium salt	0.0003
			CuI	2e-05
			K3PO4	0.0002
			dimethylformamide	0.0258448
One-Pot Conversion of Aldehydes and Aryl Halides to Disubstituted Alkynes via Tandem Seyferth–Gilbert Homologation/Copper-Free Sonogashira Coupling	J. Org. Chem. 2019, 84, 13, 8788–8795	https://doi.org/10.1021/acs.joc.9b01367		Moles	ppm	mol_%
	Full detail in SI		iodobenzene	0.0073
	green		Pd(OAc)2	0.000292	96.0988	4
			thiophene-3-carboxaldehyde	0.0102
			(1-diazo-2-oxopropyl)phosphonate	0.0146
			Cs2CO3	0.043
			Xphos	0.0006
			methanol	2.96255
General, Robust, and Stereocomplementary Preparation of β-Ketoester Enol Tosylates as Cross-Coupling Partners Utilizing TsCl−N-Methylimidazole Agents	Org. Lett. 2008, 10, 11, 2131–2134	https://doi.org/10.1021/ol800480d		Moles	ppm	mol_%
	Below table 5		E/Z-enol tosylate	0.001
	blue		Pd(PPh3)4	5e-05		1772.41
			alkyne	0.0015		5
			CuI	0.00015
			tetrahydrofuran	0.0255101
Single-Isomer Tetrasubstituted Olefins from Regioselective and Stereospecific Palladium-Catalyzed Coupling of β-Chloro-α-iodo-α,β-unsaturated Esters	J. Org. Chem. 2006, 71, 9, 3615–3618	https://doi.org/10.1021/jo060144h		Moles	ppm	mol_%
	Full detail in SI		E-ethyl-3-chloro-2-iodobut-2-enoate	0.00018
	purple		PdCl2(PPh3)2	1.8e-05	549.873	10
			CuI	2.7e-05
			DIPA	0.00072
			phenylacetylene	0.00055
			DCM	0.0312398
Palladium-Catalyzed Coupling of Terminal Alkynes with Benzyl Ammonium Salts	J. Org. Chem. 2019, 84, 18, 12192–12197	https://doi.org/10.1021/acs.joc.9b01877		Moles	ppm	mol_%
	Full detail in SI		alkyne	0.0002
			Pd(PPh3)4	1e-05	530.296	5
	blue		benzylic ammonium salt	0.00024
			K2CO3	0.0001
Palladium-Catalyzed Carbonylative Sonogashira Coupling of Aryl Bromides Using Near Stoichiometric Carbon Monoxide	Org. Lett. 2014, 16, 8, 2216–2219	https://doi.org/10.1021/ol5007289		Moles	ppm	mol_%
	Full detail in SI		aryl halide	0.0005
	blue		PdCl2	2.5e-05	658.381	5
	Chamber A		XantPhos	2.5e-05
			alkyne	0.00075
			Et3N	0.0015
			1,4-dioxane	0.0351719
				Moles	ppm	mol_%
			CO	0.0015
	red		Pd(cod)Cl2	7.5e-06	192.619	0.5
	Chamber B		HBF4(tBu)3	7.5e-06
			Carbonyl chloride	0.00075
			Cy3NMe	0.0015
			1,4-dioxane	0.0351719
Efficient Sonogashira Coupling Reaction Catalyzed by Palladium(II) b-Oxoiminatophosphane Complexes under Mild Conditions	SYNLETT, 2008, 11, 1657–1660	https://doi.org/10.1055/s-2008-1077873		Moles	ppm	mol_%
	below tables and ref 15		aryl halide	0.001
	red		Pd2(µ-Cl)2Me2(PPh3)2	1e-07	24.3896	0.01
			Phenylacetylene	0.0011
			piperidine	0.002
Hydrazone-Promoted Sonogashira Coupling Reaction with Aryl Bromides at Low Palladium Loadings	Synlett, 2011, 9, 1277–1280	https://doi.org/10.1055/s-0030-1260535		Moles	ppm	mol_%
	below tables and ref 7		aryl bromide	0.001
	red		Pd(acac)2	1e-08	0.169157	0.001
			alkyne	0.0012
			K3PO4	0.001
			CuI	5e-06
			hydrazone ligand	5e-06
			dimethyl sulfoxide	0.0559068
Discovery of A Novel Palladium Catalyst for the Preparation of Enynes with a Copper- and Ligand-Free Sonogashira Reaction	Synlett 2012, 23, 1257–1261	https://doi.org/10.1055/s-0031-1290938		Moles	ppm	mol_%
	below tables and ref 18		bromostyrene	0.001
	red		bis[N,N-dimethylaminoethoxy-κN,O]Pd(II)	1e-05	329.437	1
			p-tolyacetylene	0.0015
			Cs2CO3	0.002
			dimethylformamide	0.0258448
Synthesis of Internal Alkynes through an Effective Tandem ­Elimination–Hydrodebromination–Cross-Coupling of gem-­Dibromoalkenes with Halobenzenes	Synlett 2018; 29(02): 209-214	https://doi.org/10.1055/s-0036-1590907		Moles	ppm	mol_%
	Full detail in SI		iodobenzene	0.0004
	blue		Pd/C	2e-05	635.861	5
			gem-dibromoalkene	0.00068
			Cs2CO3	0.0024
			dimethyl sulfoxide	0.0279534
				Moles	ppm	mol_%
			bromobenzene	0.0004
	blue		Pd(OAc)2	2e-05	635.053	5
			PPh3	4e-05
			gem-dibromoalkene	0.00068
			Cs2CO3	0.0024
			dimethyl sulfoxide	0.0279534
Straightforward Novel One-Pot Enaminone and Pyrimidine Syntheses by Coupling-Addition-Cyclocondensation Sequences	Synthesis, 2003, 18, 2815–2826	https://doi.org/10.1055/s-2003-42480		Moles	ppm	mol_%
	Full detail in exp		2,2-di(prop-2-ynyl)malonic acid diethyl ester	0.001
	green		PdCl2(PPh3)2	4e-05	310.462	4
			2-thienylacid chloride	0.002
			Et3N	0.0025
			CuI	0.0008
			tetrahydrofuran	0.1225
				Moles	ppm	mol_%
			1-(phenylsulfonyl)-1H-indole-3-carbonyl chloride	0.001
	orange		PdCl2(PPh3)2	2e-05	309.549	2
			hex-1-yne	0.00105
			Et3N	0.00125
			CuI	4e-05
			tetrahydrofuran	0.0612501
				Moles	ppm	mol_%
			pyridine 2,6-dicarbonyl dichloride	0.0005
	green		PdCl2(PPh3)2	2e-05	202.009	4
			hex-1-yne	0.0015
			Et3N	0.00125
			CuI	4e-05
			acetonitrile	0.0956957
paper Gold and Palladium Combined for the Sonogashira Coupling of Aryl and Heteroaryl Halides	Synthesis, 2013, 45, 817–829	https://doi.org/10.1055/s-0032-1318119		Moles	ppm	mol_%
	Full detail in SI		heteroaryl halide	0.001
	orange		PdCl2(PPh3)2	2e-05	455.505	2
			acetylene	0.0011
			Cs2CO3	0.003
			AuCl(PPh3)	2e-05
			dimethylformamide	0.0387673
Highly efficient recyclable heterogeneous palladium catalyst for C–C coupling, amination and cyanation reactions	J. Org. Chem., 2010, 695, 2284-2295	https://doi.org/10.1016/j.jorganchem.2010.07.006		Moles	ppm	mol_%
	Detail in exp		aryl iodide	0.001
	red		PS-Pd(II)-anthra	1e-05	121.737	1
			Phenylacetylene	0.0015
			Et3N	0.002
			n-dodecane	0.0001
			dimethylformamide	0.0775345
A convenient synthesis of acetylenes: catalytic substitutions of acetylenic hydrogen with bromoalkenes, iodoarenes and bromopyridines	Tetrahedron Lett., 1975, 16(50), 4467	https://doi.org/10.1016/S0040-4039(00)91094-3		Moles	ppm	mol_%
	Detail in text		iodobenzene	0.01
	red		PdCl2(PPh3)2	0.0001	166.63	1
			CuI	5e-05
			acetylene	0.01
			diethylamine	0.579984
In Vitro and in Vivo Evaluation of Fully Substituted (5-(3-Ethoxy-3-oxopropynyl)-4-(ethoxycarbonyl)-1,2,3-triazolyl-glycosides as Original Nucleoside Analogues to Circumvent Resistance in Myeloid Malignancies	J. Med. Chem. 2017, 60, 4, 1523–1533	https://doi.org/10.1021/acs.jmedchem.6b01803		Moles	ppm	mol_%
	Detail in exp; general procedure D		5-iodo-triazole	0.001
	blue		Pd(PPh3)2Cl2	5e-05	494.091	5
			Alkyne	0.005
			Et3N	0.001
			CuI	5e-05
			toluene	0.0940959

## Sheet: Cyanation
Paper Title	Paper Reference	Paper DOI											40	ppm	mol%		mol%		47		min	Q1	Median	Q3	max	IQR		0 - 1 mol%	ppm	1 - 2 mol%	ppm	2 - 3 mol%	ppm	3 - 4 mol%	ppm	4 - 5 mol%	ppm	5+ mol%	ppm	TRUE	47
A Mild and Efficient Palladium-Catalyzed Cyanation of Aryl Chlorides with K4[Fe(CN)6]	Org. Lett. 2011, 13, 4, 648–651	https://doi.org/10.1021/ol1028892		Moles	ppm	mol_%							Max	11901.6	130		0	to 1	18	1	1.85106	31.7119	74.5616	231.808	810.718	200.096		0.05	24.5905	2	262.443	2.5	195.29	4	2387.28	5	1849.09	20	837.622	1303.34
	Full detail in exp		4-chlorotoluene	0.001									Min	1.85106	0.01		1.00001	to 2	8	2	117.685	131.963	204.409	450.741	1254.51	318.778		0.7	329.51	2	1015.63			4	467.332	5	438.459	130	11901.6
	orange		Pd(OAc)2	2e-05	262.443	2							range	11899.7	129.99		2.00001	to 3	1	3	195.29	195.29	195.29	195.29	195.29	0		0.7	329.162	2	117.685			4	323.614	4.3	4335.46	15	2549.71
			CM-Phos	4e-05									Mean	1235.29	7.11106		3.00001	to 4	5	4	323.614	467.332	617.094	626.764	2387.28	159.432		0.3	55.5288	2	117.685			4	626.764			20	4150.76
			K4[Fe(CN)6].3H2O	0.0005									Median	329.51	2		4.00001	to 5	3	5	438.459	1143.77	1849.09	3092.27	4335.46	1948.5		0.01	1.85106	2	1254.51			4	617.094			10	2079.7
			Na2CO3	0.000125									SD	2301.86	18.905		5.00001	to 6	12	6	606.181	1158.09	1887.45	3201.81	11901.6	2043.72		0.2	29.7114	2	260.573							20	2885.5
			H2O/MeCN (1:1)	0.074522									RSD	186.342	265.854				TRUE									0.5	74.3084	2	136.722							10	1264.92
The critical role played by water in controlling Pd catalyst speciation in arylcyanation reactions	React. Chem. Eng., 2019, 4, 122-130	https://doi.org/10.1039/C8RE00178B		Moles	ppm	mol_%																						1	810.718	2	148.246							10	1695.21
	Full detail in SI		Aryl bromide	0.0014																								0.1	49.6375									10	1685.97
	red		1-pip [Pd]	1.4e-07	4.9182	0.01																						0.5	248.138									10	10019.9
			K4[Fe(CN)6]	0.00308																								0.2	37.7133									10	743.36
			Na2CO3	0.0014																								0.2	11.8066									7.5	606.181
			Dimethyl Acetamide	0.0225856																								0.5	551.498
Rational Catalysis Design on the Basis of Mechanistic Understanding: Highly Efficient Pd-Catalyzed Cyanation of Aryl Bromides with NaCN in Recyclable Solvents	J. Am. Chem. Soc. 2011, 133, 28, 10999–11005	https://doi.org/10.1021/ja2042035		Moles	ppm	mol_%																						1	74.8147
	Full detail in exp		Aryl bromide	0.004																								0.5	17.9508
	red		Pd2dba5	2.8e-05	329.51	0.7																						1	182.816
			NaCN	0.00424																								1	182.816
			Zn dust	0.00015																								0.5	91.4165
			acetonitrile	0.0765566
				Moles	ppm	mol_%
			Aryl bromide	0.004		0.7
	red		Pd2dba5	2.8e-05	329.162
			NaCN	0.00424
			CaH2	0.00024
			acetonitrile	0.0765566
Green synthesis of a palladium nanocatalyst anchored on magneticlignin-chitosan beads for synthesis of biaryls and aryl halide cyanation	Internat. J. Biol. Macromol., 2020, 155, 814-822	https://doi.org/10.1016/j.ijbiomac.2020.04.003		Moles	ppm	mol_%
	Detail below tables and SI		Aryl halide	0.0015
	red		Pd NPs@Fe3O4/lignin/chitosan	4.5e-06	55.5288	0.3
			Na2CO3	0.0018
			K4[Fe(CN)6]	0.0002
			dimethylformamide	0.0775345
Pd NPs@Fe3O4/chitosan/pumice hybrid beads: A highly active, magnetically retrievable, and reusable nanocatalyst for cyanation of aryl halides	Carbohydrate Polymers, 2020, 237, 116105	https://doi.org/10.1016/j.carbpol.2020.116105		Moles	ppm	mol_%
	Detail below tables and SI		Aryl halide	0.0015
	red		Pd NPs@Fe3O4/chitosan/pumice hybrid	1.5e-07	1.85106	0.01
			base	0.0018
			K4[Fe(CN)6]	0.0002
			dimethylformamide	0.0775345
Zn-Catalyzed Cyanation of Aryl Iodides	J. Org. Chem. 2020, 85, 10, 6471–6477	https://doi.org/10.1021/acs.joc.0c00269		Moles	ppm	mol_%
	Detail below tables and SI		Aryl iodide	0.0003
	purple		Zn(OAc)2	6e-05	837.622	20
			Nixantphos	3e-05
			formamide	0.0504
			N-methyl-2-pyrrolidinone	0.0208413
Difluorocarbene-Based Cyanation of Aryl Iodides	Synlett 2020, 31, 713–717	https://doi.org/10.1055/s-0039-1691590		Moles	ppm	mol_%
	Below tables, in exp and SI		Aryl iodide	0.0005
	purple		Cu(NO3).2.5 H2O	0.00065	11901.6	130
			Ph3P+CF2CO2-	0.00075
			ligand	2.5e-05
			NaNH2	0.001
			dimethylformamide	0.0516897
Access to 1,3-Dinitriles by Enantioselective Auto-tandem Catalysis: Merging Allylic Cyanation with Asymmetric Hydrocyanation	Angew. Chem. Int. Ed. 2020, 59, 6785 –6789	http://doi.org/10.1002/anie.202000704		Moles	ppm	mol_%
	Detail in SI		Dienyl allylic alcohol	0.0001
	blue		Ni(COD)2	5e-06	1849.09	5
			BiPhePhos Ligand	5e-06
			Acetone cyanohydrin	0.0003
			hexane	0.00229404
Cyanation of aryl halides and Suzuki-Miyaura coupling reaction using palladium nanoparticles anchored on developed biodegradable microbeads	Internat. J. Biol. Macromol., 2020, 148, 565-573	https://doi.org/10.1016/j.ijbiomac.2020.01.157		Moles	ppm	mol_%
	Detail in exp		Aryl halide	0.001
	red		Pd NPs@CAP	2e-06	29.7114	0.2
			Na2CO3	0.0015
			K4[Fe(CN)6]	0.0002																								18		8		1		5		3		12
			dimethylformamide	0.0646121																								38.2979		17.0213		2.12766		10.6383		6.38298		25.5319
Mild Palladium-Catalyzed Cyanation of Unprotected 2-Iodoglycals in Aqueous Media as Versatile Tool to Access Diverse C2-Glycoanalogues	Adv. Synth. Catal. 2020, 362, 1184-1189	https://doi.org/10.1002/adsc.201901583		Moles	ppm	mol_%
	Detail in exp and SI		Iodoglycal	0.00165										0 - 1 mol% average	ppm average	1 - 2 mol% average	ppm average	2 - 3 mol% average	ppm average	3 - 4 mol% average	ppm average	4 - 5 mol% average	ppm average	5+ mol% average	ppm average
	green		Pd-Xphos_G3	6.6e-05	2387.28	4
			K4[Fe(CN)6]	0.00066
			Xphos	0.000132										1.41895	172.444	2.66667	414.188	1.75	195.29	4.16667	884.417	4.325	2207.67	21.8846	3368.36
			CH3COOK	8.25e-05
			water/tBuOH (1:1)	0.025056
Nickel-Catalyzed Cyanation of Aryl Halides and Hydrocyanation of Alkynes via C−CN Bond Cleavage and Cyano Transfer	ACS Catal. 2020, 10, 1397−1405	http://doi.org/10.1021/acscatal.9b04586		Moles	ppm	mol_%
	Detail in SI		Aryl halide	0.0005
	purple		NiCl2	7.5e-05	2549.71	15
			4-cyanopyridinium-1-olate	0.00065
			4,4’-dimethyl-2,2’-bipyridine	8e-05
			NaI+TFA	0.003
			KF+Zn (1:5)	0.0036
			Dimethyl Acetamide	0.0215101
In situ biogenic synthesis of Pd nanoparticles over reduced graphene oxide by using a plant extract (Thymbra spicata) and its catalytic evaluation towards cyanation of aryl halides	Materials Science and Engineering: C, 2019, 104, 109919	https://doi.org/10.1016/j.msec.2019.109919		Moles	ppm	mol_%
	Detail in exp		Aryl halide	0.001
	red		Pd NPs@rGO-T.Spicata	5e-06	74.3084	0.5
			K4[Fe(CN)6]	0.00017
			Na2CO3	0.0015
			dimethylformamide	0.0646121
Improving Robustness: In Situ Generation of a Pd(0) Catalyst for the Cyanation of Aryl Bromides	J. Org. Chem. 2017, 82, 13, 7040–7044	https://doi.org/10.1021/acs.joc.7b01003		Moles	ppm	mol_%
	Detail in exp		Aryl bromide	0.007
	red		PdCl2-XantPhos	7e-05	810.718	1
			Zinc cyanate	0.00385
			DIPEA	0.000138
			Dimethyl Acetamide	0.0752852
Ligand-Free Palladium-Catalyzed Cyanation of Aryl Halides	J. Org. Chem. 2005, 70, 4, 1508–1510	https://doi.org/10.1021/jo0481250		Moles	ppm	mol_%
	Detail in exp		Aryl bromide	0.006
	red		Pd(OAc)2	6e-06	49.6375	0.1
			K4[Fe(CN)6]	0.00132
			Na2CO3	0.006
			Dimethyl Acetamide	0.10755
				Moles	ppm	mol_%
			Aryl bromide	0.006
	red		Pd(OAc)2	3e-05	248.138	0.5
			K4[Fe(CN)6]	0.00132
			Na2CO3	0.006
			Dimethyl Acetamide	0.10755
ZnO-Supported Pd Nanoparticle-Catalyzed Ligand- and Additive-Free Cyanation of Unactivated Aryl Halides Using K4[Fe(CN)6]	J. Org. Chem. 2014, 79, 12, 5875–5879	https://doi.org/10.1021/jo500820q		Moles	ppm	mol_%
	Detail in exp		4-bromoanisole	0.001
	red		ZnO-Pd	2e-06	37.7133	0.2
			K4[Fe(CN)6]	0.00034
			dimethylformamide	0.0516897
Development of Pd/C-Catalyzed Cyanation of Aryl Halides	J. Org. Chem. 2011, 76, 2, 665–668	https://doi.org/10.1021/jo102037y		Moles	ppm	mol_%
	Detail in SI		5-bromo-1H-indole	0.0051
	orange		Pd/C	0.000102	1015.63	2
			Zinc cyanide	0.0031
			dppf	0.0002
			zinc formate	0.00051
			Dimethyl Acetamide	0.0914178
Photocatalyzed Cyanodifluoromethylation of Alkenes	Angew.Chem. Int.Ed. 2019, 58,6079 –6083	https://doi.org/10.1002/anie.201900466		Moles	ppm	mol_%
	Detail in SI		Alkene	0.0004
	orange		Ir(ppy)3	8e-06	117.685	2
			Ph3P+CF2CO2-	0.0018
			CuI	4e-05
			NaNH2	0.0012
			Dimethyl Acetamide	0.0645302
				Moles	ppm	mol_%
			Alkene	0.007
	orange		Ir(ppy)3	0.00014	117.685	2
	Scaled-up reaction		Ph3P+CF2CO2-	0.0315
			CuI	0.0007
			NaNH2	0.021
			Dimethyl Acetamide	1.12928
A General, Practical Palladium-Catalyzed Cyanation of (Hetero)Aryl Chlorides and Bromides	Angew. Chem. Int. Ed. 2013, 52 , 10035 –10039	https://doi.org/10.1002/anie.201304188		Moles	ppm	mol_%
	Detail in SI		Ethyl 4-chlorobenzoate	0.001
	red		Pd(aminobiphenyl)(OMs)L	2e-06	11.8066	0.2
			K4[Fe(CN)6].3H2O	0.0005
			XPhos	2e-06
			Base	0.000125
			water/dioxane (1:1)	0.167767
Ex situ generation of stoichiometric HCN and its application in the Pd-catalysed cyanation of aryl bromides: evidence for a transmetallation step between two oxidative addition Pd-complexes	Chem. Sci., 2017,8, 8094-8105	https://doi.org/10.1039/C7SC03912C		Moles	ppm	mol_%
	Detail in scheme 3		ArBr	0.001
	yellow		P(tBu)3-Pd-G3	2.5e-05	195.29	2.5
	assumed full HCN generation		KOAc	0.003
			HCN	0.0015
			water/dioxane (2:1)	0.12249
Acetonitrile as a Cyanating Reagent: Cu-Catalyzed Cyanation of Arenes	Org. Lett. 2015, 17, 11, 2602–2605	https://doi.org/10.1021/acs.orglett.5b00886		Moles	ppm	mol_%
	Detail in SI		Arene	0.0005
	purple		Cu(ClO4)2.6H2O	0.0001	4150.76	20
			NIS	0.000525
			acetonitrile	0.022967
				Moles	ppm	mol_%
			Arene	0.0005
	purple		Yb(Otf)3	5e-05	2079.7	10
			NIS	0.000525
			acetonitrile	0.022967
Catalytic cyanation of aryl iodides using DMF and ammonium bicarbonate as the combined source of cyanide: a dual role of copper catalysts	Chem. Commun., 2014,50, 448-450	https://doi.org/10.1039/C3CC47926A		Moles	ppm	mol_%
	Detail in SI		Aryl Iodide	0.0003
	purple		Cu(NO3).3H2O	6e-05	2885.5	20
			NH4HCO3	0.0006
			Ag2CO3	0.00045
			dimethylformamide	0.0193836
Photoinduced Copper(I)-Catalyzed Cyanation of Aromatic Halides at Room Temperature	Adv. Synth. Catal. 2017, 359, 2345 – 2351	https://doi.org/10.1002/adsc.201700213		Moles	ppm	mol_%
	Detail in exp and SI		Aryl halide	0.0003
	purple		[CuI(bisimine-CN)]	3e-05	1264.92	10
			NaCN	0.00042
			acetonitrile	0.022967
Copper‐Catalyzed Cyanation of Aryl Iodides with Malononitrile: An Unusual Cyano Group Transfer Process from C(sp 3) to C(sp 2)	Adv. Synth. Catal. 2012, 354, 589 – 592	https://doi.org/10.1002/adsc.201100836		Moles	ppm	mol_%
	Detail in exp		Aryl iodide	0.0005
	purple		Cu(Oac)2	5e-05	1695.21	10
			1,10-phenanthroline	0.0001
			malononitrile	0.001
			t-BuONa	0.001
			KF+Zn (1:5)	0.001
			dimethylformamide	0.0258448
PALLADIUM(II) CATALYZED SYNTHESIS OF ARYL CYANIDES FROM ARYL HALIDES	Chem. Lett., 1973,2(5), 471	https://doi.org/10.1246/cl.1973.471		Moles	ppm	mol_%
	Detail in text & table 1		Aryl halide	0.01
	red		Pd(CN)2	5e-05	551.498	0.5
			KCN	0.016
			dimethylformamide	0.0646121
				Moles	ppm	mol_%
			Aryl halide	0.002
	orange		Pd(CN)2	4e-05	1254.51	2
			KCN	0.004
			dimethylformamide	0.0258448
Palladium-catalyzed cyanation of aryl halides using K4[Fe(CN)6] as cyanide source, water as solvent, and microwave heating	Tetrahedron Lett.,2008 ,49(32), 4693-4694	https://doi.org/10.1016/j.tetlet.2008.05.124		Moles	ppm	mol_%
	Detail in table 1		Aryl halide	0.001
	blue		Pd(OAc)2	5e-05	438.459	5
			K4[Fe(CN)6]	0.00022
			NAaF	0.001
			TBAB	0.001
			water	0.110766
Pd/C‐Catalyzed Cyanation of Aryl Halides in Aqueous PEG	Eur. J. Org. Chem., 2008, 3524-3528	https://doi.org/10.1002/ejoc.200800295		Moles	ppm	mol_%
	Detail in SI		4-bromoanisole	0.0005
	purple		Pd/C	5e-05	1685.97	10
			KI	0.0005
			K4[Fe(CN)6].3H2O	0.000165
			NaF	0.0005
			PEG4000	0.00025
			water	0.0276915
Copper-Catalyzed Domino Halide Exchange-Cyanation of Aryl Bromides	J. Am. Chem. Soc. 2003, 125, 10, 2890–2891	https://doi.org/10.1021/ja0299708		Moles	ppm	mol_%
	Detail in SI		Aryl bromide	0.00174
	purple		CuI	0.000174	10019.9	10
			NaCN	0.00208
			KI	0.00034
			N,N-dimethylethylenediamine	0.00174
			toluene	0.0112915
Efficient cyanation of aryl bromides with K4[Fe(CN)6] catalyzed by a palladium-indolylphosphine complex	Tetrahedron Lett.,2011 ,52(52), 7038-7041	https://doi.org/10.1016/j.tetlet.2011.09.088		Moles	ppm	mol_%
	Details in exp		Aryl bromide	0.001
	orange		Pd(dba)2	2e-05	260.573	2
			ligand	2e-05
			Et3N	0.000712
			KOt-Bu	0.00025
			K4[Fe(CN)6.3H2O	0.00023
			water/MeCN (1:1)	0.074522
Efficient palladium-catalyzed cyanation of aryl/heteroaryl bromides with K4[Fe(CN)6] in t-BuOH–H2O using tris(2-morpholinophenyl)phosphine as a ligand	RSC Adv., 2013,3, 20379-20384	https://doi.org/10.1039/C3RA43279C		Moles	ppm	mol_%
	Details in exp		aryl/heteroaryl bromide	0.0005
	red		Pd2(dba)3	5e-06	74.8147	1
			tris(2-morpholinophenyl)phosphine	2e-05
			K2CO3	6.3e-05
			K4[Fe(CN)6.3H2O	0.00022
			water	0.0660238
Heterogeneous Cyanation Reaction of Aryl Halides Catalyzed by a Reusable Palladium Schiff Base Complex in Water	Catal Lett (2013) 143:1195–1199	https://doi.org/10.1007/s10562-013-1057-8		Moles	ppm	mol_%
	Detail in table 2		Aryl halide	0.001
	red		Macrocyclic Schiff base Pd	5e-06	17.9508	0.5
			K4[Fe(CN)6.3H2O	0.0003
			K2CO3	0.0003
			TX100	2e-05
			water	0.276915
Mild Palladium-Catalyzed Cyanation of (Hetero)aryl Halides and Triflates in Aqueous Media	Org. Lett. 2015, 17, 2, 202–205	https://doi.org/10.1021/ol5032359		Moles	ppm	mol_%
	Detail in SI		4'-bromoacetophenone	0.001
	orange		Pd(aminobiphenyl)(OMs)L	2e-05	136.722	2
			t-BuXPhos	2e-05
			Zn(CN)2	0.00066
			water	0.144582
A facile microwave-assisted palladium-catalyzed cyanation of aryl chlorides	Tetrahedron Lett., 2006, 47, 3303-3305	https://doi.org/10.1016/j.tetlet.2006.03.026		Moles	ppm	mol_%
	Detail in exp (ref 10-12)		Aryl chloride	0.0022
	green		Pd2(dba)3	8.8e-05	467.332	4
	Microwave conditions		Sphos	0.0002
			Zn(CN)2	0.0025
			dimethylformamide	0.183315
				Moles	ppm	mol_%
			Aryl chloride	0.0022
	green		Pd2(dba)3	8.8e-05	323.614	4
	Thermal conditions		Sphos	0.0002
			Zn(CN)2	0.0025
			dimethylformamide	0.266941
Palladium-catalyzed cyanation of bromocalix[4]arenes at the upper rim	J. Chem. Soc., Perkin Trans. 1, 2001, 3265-3268	https://doi.org/10.1039/B109083F		Moles	ppm	mol_%
	Detail in exp		Bromocalixarene	0.00025
	purple		Pd2(dba)3	2.5e-05	743.36	10
			dppf	5e-05
			Zn(CN)2	0.001
			dimethylformamide	0.0323061
Palladium-catalyzed cyanation of aryl and heteroaryl iodides with copper(I) cyanide	J. Chem. Soc., Perkin Trans. 1, 1999, 2323-2326	https://doi.org/10.1039/A903345I		Moles	ppm	mol_%
	Detail in exp		(hetero)aryl halide	0.001
	green		Pd2(dba)3	4e-05	626.764	4
	without Et4NCN		CuCN	0.004
			dppf	0.00016
			1,4-dioxane	0.0586199
				Moles	ppm	mol_%
			(hetero)aryl halide	0.001
	green		Pd2(dba)3	4e-05	617.094	4
	With Et4NCN		CuCN	0.004
			dppf	0.00016
			Et4NCN	0.001
			1,4-dioxane	0.0586199
Highly efficient recyclable heterogeneous palladium catalyst for C–C coupling, amination and cyanation reactions	J. Org. Chem., 2010, 695, 2284-2295	https://doi.org/10.1016/j.jorganchem.2010.07.006		Moles	ppm	mol_%
	Detail in exp		Aryl halide	0.0015
	red		PS-Pd(II)-anthra	1.5e-05	182.816	1
			K4[Fe(CN)6]	0.001
			Et3N	0.002
			dimethylformamide	0.0775345
A highly efficient polymer-anchored palladium(II) complex catalyst for hydrogenation, Heck cross-coupling and cyanation reactions	J. Chem. Technol. Biotechnol., 2010, 85, 999-1010	https://doi.org/10.1002/jctb.2401		Moles	ppm	mol_%
	Detail in exp		Aryl halide	0.0015
	red		PS-Pd(II)-azo complex	1.5e-05	182.816	1
			K4[Fe(CN)6]	0.001
			Et3N	0.002
			dimethylformamide	0.0775345
A Reusable Polymer-Anchored Palladium(II) Schiff Base Complex Catalyst for the Suzuki Cross-Coupling, Heck and Cyanation Reactions	J. Inorg. Organomet. Polym., 2010, 20, 264–277	https://doi.org/10.1007/s10904-010-9352-y		Moles	ppm	mol_%
	Detail in exp		Aryl halide	0.0015
	red		PS-Pd(II)-Schiff base complex	7.5e-06	91.4165	0.5
			K4[Fe(CN)6]	0.001
			Et3N	0.002
			dimethylformamide	0.0775345
Palladium-Catalyzed Direct C-H Arylation of Isoxazoles at the 5-Position	Angew.Chem. Int.Ed. 2015, 54,9572 –9576	https://doi.org/10.1002/anie.201504552		Moles	ppm	mol_%
	Detail in SI - representative procedure		4-chloroaniline	0.000669
	blue		Pd(TFA)2	2.8767e-05	4335.46	4.3
			Zn(CN)2	0.000374
			Zinc flakes	0.000127
			racemic-2-di-tert-butylphosphino-1,1'-binaphthyl	5.9e-05
			Dimethyl Acetamide	0.00537752
Cyanation of Unactivated Aryl Chlorides and Aryl Mesylates Catalyzed by Palladium and Hemilabile MOP-Type Ligands	Synlett 2014; 25(20): 2938-2942	https://doi.org/10.1055/s-0034-1379483		Moles	ppm	mol_%
	Detail in experimental section - general procedure		aryl chloride	0.001
	orange		Pd(OAc)2	2e-05	148.246	2
			K4[Fe(CN)6].3H2O	0.0005
			K2CO3	0.001
			PhB(OH)2	0.0005
			ligand	8e-05
			water	0.131811
Palladium-catalyzed cyanation of aryl halides with in situ generated CN− from ClCF2H and NaNH2	Org. Chem. Front., 2020,7, 2950-2954	https://doi.org/10.1039/D0QO00775G		Moles	ppm	mol_%
	Detail in SI - experimental procedures 2		aryl halide	0.0002
	purple		Pd(OAc)2	1.5e-05	606.181	7.5
			NaNH2	0.001
			DpePhos	2e-05
			K2CO3	0.001
			ClCF2H	0.001
			Dimethyl Acetamide	0.0215101

## Sheet: Direct Arylation
Paper Title	Paper Reference	Paper DOI											42	ppm	mol%		mol%		44		min	Q1	Median	Q3	max	IQR		0 - 1 mol%	ppm	1 - 2 mol%	ppm	2 - 3 mol%	ppm	3 - 4 mol%	ppm	4 - 5 mol%	ppm	5+ mol%	ppm	TRUE	44
Mild and Regioselective Pd(OAc)2-Catalyzed C–H Arylation of Tryptophans by [ArN2]X, Promoted by Tosic Acid	ACS Catal. 2017, 7, 8, 5174–5179	https://doi.org/10.1021/acscatal.6b03121		Moles	ppm	mol_%							Max	4720.1	20		0	to 1	10	1	21.0433	29.0211	114.845	355.308	3282.53	326.287		0.5	127.236	2	177.667	2.5	192.554			5	187.565	10	4720.1	957.835
	Detail in SI		Tryptophan	0.000192									Min	21.0433	0.1		1.00001	to 2	2	2	177.667	242.707	307.747	372.787	437.827	130.08		0.5	3282.53	2	437.827	3	189.014			5	2816.6	10	2354.76
	blue		Pd(OAc)2	9.6e-06	187.565	5							range	4699.06	19.9		2.00001	to 3	8	3	106.881	163.553	190.784	501.533	3848.34	337.981		0.1	26.834			2.5	399.394			5	696.196	20	413.894
			aryldiazonium salt	0.000192									Mean	1026.63	4.34448		3.00001	to 4	0	4	0	#NUM!	#NUM!	#NUM!	0	#NUM!		1	268.276			2.5	807.953			5	692.884	10	2922.01
			ethyl acetate	0.0507888									Median	488.633	5		4.00001	to 5	18	5	109.615	478.616	722.002	1295.83	2816.6	817.213		1	102.453			2.5	171.078			5	109.615	10	1046.3
Postsynthetic Modification of Peptides: Chemoselective C‐Arylation of Tryptophan Residues	Chem. Eur. J.2010,16, 1124 – 1127	https://doi.org/10.1002/chem.200902676		Moles	ppm	mol_%							SD	1185.54	3.65475		5.00001	to 6	6	6	413.894	1373.42	2638.39	3513.64	4720.1	2140.23		0.1	26.834			2.5	140.977			5	554.787	10	3710.86
	Detail in exp and SI		(S)-N-Acetyltryptophan methyl ester	0.00038									RSD	115.479	84.1239				TRUE									1	1292.86			2.857	3848.34			5	928.698
	blue		Pd(OAc)2	1.9e-05	2816.6	5																						0.1	21.0433			2.5	106.881			5	747.808
			aryl iodide	0.00152																								1	35.5822							5	435.919
			AgBF4	0.00038																								1	384.319							5	468.598
			2-nitrobenzoic acid	0.00057																																5	1268.41
			dimethylformamide	0.00387673																																5	1304.97
Synthesis of C-2 Arylated Tryptophan Amino Acids and Related Compounds through Palladium-Catalyzed C–H Activation	J. Org. Chem. 2013, 78, 16, 8129–8135	https://doi.org/10.1021/jo400961x		Moles	ppm	mol_%																														5	1431.68
	Detail in exp		Trp Amino acid	0.000117																																5	2519.92
	blue		Pd(OAc)2	5.85e-06	696.196	5																														5	251.25
			aryl iodide	0.0001755																																5	508.668
			AgBF4	0.000234																																5	1969.18
			TFA	0.000117																																5	1071.37
			dimethylformamide	0.00775345
Formation and propagation of well-defined Pd nanoparticles (PdNPs) during C–H bond functionalization of heteroarenes: are nanoparticles a moribund form of Pd or an active catalytic species?	Tetrahedron,2014, 70, 6174-6187	https://doi.org/10.1016/j.tet.2014.06.002		Moles	ppm	mol_%
	Detail in exp		heterocycle	0.001
	blue		Pd(OAc)2	5e-05	692.884	5
			iodobenzene	0.002
			CsF	0.0025
			CuI	0.002
			dimethylformamide	0.0646121
A mild and selective Pd-mediated methodology for the synthesis of highly fluorescent 2-arylated tryptophans and tryptophan-containing peptides: a catalytic role for Pd0 nanoparticles?	Chem. Commun., 2014,50, 3052-3054	https://doi.org/10.1039/C3CC48481E		Moles	ppm	mol_%
	Detail in SI		(2S)-2- acetylamino-3-(1H-indol-3-yl)propioniate	0.000192
	blue		Pd(OAc)2	9.6e-06	109.615	5
			phenylboronic acid	0.000384
			Cu(OAc)2	1.92e-05
			acetic acid	0.0869746
Unified mild reaction conditions for C2-selective Pd-catalysed tryptophan arylation, including tryptophan-containing peptides	Org. Biomol. Chem., 2015,13, 8298-8309	https://doi.org/10.1039/C5OB01174D		Moles	ppm	mol_%
	Detail in exp and below tables		Tryptophan derivative	0.001
	blue		Pd(OAc)2	5e-05	554.787	5
			Boronic acid	0.002
			Cu(OAc)2	0.0001
			acetic acid	0.0869746
				Moles	ppm	mol_%
			Tryptophan derivative	0.001
	blue		Pd(OAc)2	5e-05	928.698	5
			diaryl iodiium salt	0.002
			ethyl acetate	0.0507888
Palladium-catalyzed direct arylation and cyclization of o-iodobiaryls to a library of tetraphenylenes	Sci. Rep., 2016, 6, 33131	https://doi.org/10.1038/srep33131		Moles	ppm	mol_%
	Detail in exp		o-iodobiaryl	0.0004
	blue		Pd(OAc)2	2e-05	747.808	5
			NaHCO3	0.00048
			dimethylformamide	0.0258448
Palladium-Catalyzed Direct Arylation of Electron-Deficient Polyfluoroarenes with Arylboronic Acids	Org. Lett. 2009, 11, 15, 3346–3349	https://doi.org/10.1021/ol901200g		Moles	ppm	mol_%
	Detail in SI and below schemes		Pentafluorobenzene	0.0002
	orange		Pd(OAc)2	4e-06	177.667	2
			Ag2CO3	0.0004
			K2CO3	0.0001
			aryl boronic acid	0.00024
			p-toluic acid	6e-05
			Dimethyl Acetamide	0.0215101
				Moles	ppm	mol_%
			arylboronic acid	0.0002
	blue		Pd(OAc)2	1e-05	435.919	5
			polyfluoroarene	0.0006
			K3PO4	0.0001																								10		2		7		0		18		6
			Ag2CO3	0.0004																								23.2558		4.65116		15.9091		0		41.8605		13.9535
			tBuCO2H	0.00012
			Dimethyl Acetamide	0.0215101										0 - 1 mol% average	ppm average	1 - 2 mol% average	ppm average	2 - 3 mol% average	ppm average	3 - 4 mol% average	ppm average	4 - 5 mol% average	ppm average	5+ mol% average	ppm average
Palladium(ii)-catalyzed meta-selective direct arylation of O-β-naphthyl carbamate	Chem. Commun., 2015,51, 1297-1300	https://doi.org/10.1039/C4CC07997C		Moles	ppm	mol_%
	Detail in SI		o-beta-naphthyl dimethylcarbamate	0.001
	blue		Pd(OAc)2	5e-05	468.598	5								1.48182	556.796	2	307.747	3.09522	732.024	0	0	5.68421	998.006	10.8571	2527.99
			aryl boronic acid	0.003
			K2S2O8	0.006										1024.51
			AgOAc	5e-05
			TFA/AcOH (2:1; 3.33:1.67)	0.0966012
Palladium-catalyzed direct arylation of polyfluoroarenes with aryl tosylates and mesylates	RSC Adv., 2012,2, 9179-9182	https://doi.org/10.1039/C2RA21667A		Moles	ppm	mol_%
	Detail in SI		Aryl tosylate/mesylate	0.0003
	blue		Pd(OAc)2	1.5e-05	1268.41	5
			Ligand	6e-05
			KOAc	0.00045
			Et3N	0.00036
			t-butyl alcohol	0.0106409
Direct Arylation of Azoles Enabled by Pd/Cu Dual Catalysis	Org. Lett. 2021, 23, 6, 1996–2001	https://doi.org/10.1021/acs.orglett.1c00100		Moles	ppm	mol_%
	Detail in SI		Aryl halide	0.001
	red		Pd(OAc)2	5e-06	127.236	0.5
			Azole	0.0011
			PCy3.HBF4	1e-05
			Cu(Phen)(PPh3)Br	1e-05
			DBU	0.002
			1,4-dioxane	0.0351719
Direct Arylation of Simple Arenes with Aryl Bromides by Synergistic Silver and Palladium Catalysis	ACS Catal. 2021, 11, 3, 1430–1434	https://doi.org/10.1021/acscatal.0c05254		Moles	ppm	mol_%
	Detail in SI		3-bromotoluene	0.0001
	red		Pd(OAc)2	5e-06	3282.53	0.5
			1-fluoronaphthalene	0.00015
			Ag2O	5e-05
			tBuPCy2	5e-06
			Cs2CO3	0.0003
			tert-Amyl Alcohol	0.000913216
Direct Arylation of Polycyclic Aromatic Hydrocarbons through Palladium Catalysis	J. Am. Chem. Soc. 2011, 133, 28, 10716–10719	https://doi.org/10.1021/ja202975w		Moles	ppm	mol_%
	detail in SI		pyrene	0.0002
	yellow		Pd(OAc)2	5e-06	192.554	2.5
			arylboron	0.0004
			o-chloanil	0.0002
			1,2-dichloroethane	0.0251617
Direct Arylation of Thiophenes via Palladium-Catalysed CH Functionalisation at Low Catalyst Loadings	Adv. Synth. Catal. 2007, 349, 2507 – 2516	https://doi.org/10.1002/adsc.200700142		Moles	ppm	mol_%
	Detail in paper experimental		Aryl halide	0.001
	red		Pd-Tedicyp	1e-06	26.834	0.1
			thiophene	0.002
			AcONa	0.002
			Dimethyl Acetamide	0.0322651
N-Heterocyclic carbene–palladium catalysts for the direct arylation of pyrrole derivatives with aryl chlorides	Beilstein J. Org. Chem. 2013, 9, 303–312	https://doi.org/10.3762/bjoc.9.35		Moles	ppm	mol_%
	Detail in exp and SI		Aryl chloride	0.001
	red		Pd(OAc)2	1e-05	268.276	1
			Heteroaryl derivative	0.002
			KOAc	0.002
			Dimethyl Acetamide	0.0322651
Direct Arylation of Heteroaromatic Compounds with Congested, Functionalised Aryl Bromides at Low Palladium/Triphosphane Catalyst Loading	Chem. Eur. J. 2011, 17, 6453 – 6461	https://doi.org/10.1002/chem.201100100		Moles	ppm	mol_%
	Detail in experimental section		Aryl bromide	0.001
	blue		Pd(OAc)2	5e-05	1304.97	5
			Heteroaromatic derivative	0.002
			KOAc	0.002
			BuNBr	0.001
			Dimethyl Acetamide	0.0322651
Catalyst-Controlled Site-Selective N-H and C3-Arylation of Carba-zole via Carbene Transfer Reactions	Chem. Commun., 2021, accepted	https://doi.org/10.1039/D1CC01863A		Moles	ppm	mol_%
	detail below table 1		1- diazonaphthalen-2(1H)-one	0.0002
	yellow		Pd(OAc)2	6e-06	189.014	3
			Carbazole	0.0003
			AgSbF6	1.2e-05
			methylene chloride	0.0312257
Direct C2-arylation of N-acyl pyrroles with aryl halides under palladium catalysis	Org. Biomol. Chem., 2021,19, 1555-1564	https://doi.org/10.1039/D0OB02579H		Moles	ppm	mol_%
	Detail in experimental section		N-acyl pyrrole	0.0002
	red		Pd(PPh3)4	2e-06	102.453	1
			aryl halide	0.0003
			Ag2CO3	0.0002
			toluene	0.0188192
Regioselective C-2 or C-5 Direct Arylation of Pyrroles with Aryl Bromides using a Ligand-Free Palladium Catalyst	Adv. Synth. Catal. 2009, 351, 1977 – 1990	https://doi.org/10.1002/adsc.200900196		Moles	ppm	mol_%
	Detail in experimental section		Aryl bromide	0.001
	red		Pd(OAc)2	1e-06	26.834	0.1
			Pyrrole derivative	0.002
			K2CO3	0.002
			Dimethyl Acetamide	0.0322651
Palladium-Catalyzed Direct Arylation of Methyl Sulfoxides with Aryl Halides	J. Am. Chem. Soc. 2013, 135, 10, 3740–3743	https://doi.org/10.1021/ja4009776		Moles	ppm	mol_%
	Detail in SI - procedure B		4-tert-butyl bromobenzene	0.0004
	blue		Pd(OAc)2	2e-05	1431.68	5
			methyl phenyl sulfoxide	0.0002
			LiOtBu	0.0006
			ligand	4e-05
			Water	0.0033
			toluene	0.00940959
Palladium-Catalyzed Direct C3-Selective Arylation of N-Unsubstituted Indoles with Aryl Chlorides and Triflates	Org. Lett. 2017, 19, 19, 5388–5391	https://doi.org/10.1021/acs.orglett.7b02669		Moles	ppm	mol_%
	Details in SI		4-chlorotoluene	0.001
	red		Pd(OAc)2	1e-05	1292.86	1
			indole	0.0005
			t-BuOLi	0.0015
			1a.HBF4	2e-05
			toluene	0.0047048
Palladium-Catalyzed Direct Arylation of Thiophenes Bearing SO2R Substituents	J. Org. Chem. 2011, 76, 15, 6407–6413	https://doi.org/10.1021/jo200918n		Moles	ppm	mol_%
	Detail in experimental - general procedure		aryl bromide	0.001
	red		Pd(OAc)2	1e-06	21.0433	0.1
			2-benzenesulfonylthiophene	0.0015
			KOAc	0.002
			Dimethyl Acetamide	0.0430201
Practical Direct α-Arylation of Cyclopentanones by Palladium/Enamine Cooperative Catalysis	Angew.Chem. Int.Ed. 2016, 55,2559 –2563	https://doi.org/10.1002/anie.201510638		Moles	ppm	mol_%
	Detail in SI - general procedure B		cyclopentanone	0.0003
	yellow		Pd(OAc)2	7.5e-06	399.394	2.5
			arylbromide	0.00039
			pyrrolidine/TMBA	0.00018
			P(o-tol)3	1.5e-05
			NaOAc	0.0003
			1,4-dioxane	0.017586
Palladium-catalyzed redox cascade for direct β-arylation of ketones	Tetrahedron 74 (2018) 3253e32653265	https://doi.org/10.1016/j.tet.2018.03.017		Moles	ppm	mol_%
	Detail in experimental		Ketone	0.001
	purple		Pd(OAc)2	0.0001	4720.1	10
			Mesityliodonium salt	0.0004
			bis-sulfilimine ligand	0.0001
			KTFA	0.002
			1,4-dioxane	0.017586
Direct thiophene arylation catalysed by palladium	Tetrahedron Letters, Vol. 38, No. 51, pp. 8867-8870, 1997	https://doi.org/10.1016/S0040-4039(97)10395-1		Moles	ppm	mol_%
	Detail in typical prcedure (ref 14)		Iodoarene	0.016
	blue		Pd(OAc)2	0.0008	2519.92	5
			Thiophene	0.032
			tetra-n-butyl ammonium bromide	0.016
			K2CO3	0.04
			water/ MeCN (9:1)	0.21267
Pd(ii)-catalyzed direct C5-arylation of azole-4-carboxylates through double C–H bond cleavage	Chem. Commun., 2012,48, 3763-3765	https://doi.org/10.1039/C2CC00081D		Moles	ppm	mol_%
	Detail in SI - 4.1		azole-4-carboxylate	0.0005
	purple		Pd(OAc)2	5e-05	2354.76	10
			AgOAc	0.001
			PivOH	0.001
			benzene	0.0186836
Regioselective palladium-catalyzed direct cross-coupling of coumarins with simple arenes	Chem. Commun., 2012,48, 9613-9615	https://doi.org/10.1039/C2CC34551J		Moles	ppm	mol_%
	Detail in SI - General procedure		Coumarin derivative	0.0001
	purple		Pd(TFA)2	2e-05	413.894	20
			Arene	0.001
			AgOPiv	0.001
			CsOPiv	0.04
			PivOH	0.0062015
Palladium-catalyzed direct β-arylation of ketones with diaryliodonium salts: a stoichiometric heavy metal-free and user-friendly approach	Chem. Sci., 2015,6, 5491-5498	https://doi.org/10.1039/C5SC01636C		Moles	ppm	mol_%
	Detail in SI - General procedure, S4		Ketone	0.001
	purple		Pd(OAc)2	0.0001	2922.01	10
			Mesitylaryliodonium salt	0.0004
			Ligand	0.0001
			KTFA	0.002
			1,4-dioxane	0.030623
Palladium-catalyzed regioselective C2-arylation of5-aminoindole	J Heterocyclic Chem. 2019;3289–3296	https://doi.org/10.1002/jhet.3724		Moles	ppm	mol_%
	detail in experimental section - 5		iodobenzene	0.00092
	yellow		Pd(OAc)2	2.3e-05	807.953	2.5
			N-(1H-indol-5-yl)pivalamide salt	0.00046
			AgOAc	0.00092
			Trifluoroacetic acid	0.026144
One-pot synthesis of benzofluorene fused aromatic hydrocarbons	Tetrahedron Letters 60 (2019) 151299	https://doi.org/10.1016/j.tetlet.2019.151299		Moles	ppm	mol_%
	Detail below table 2		9-dibutyl-2,7-diiodo-9H-fluorene	0.0002
	purple		Pd(OAc)2	2e-05	1046.3	10
			-fluoro-6-methylbenzaldehyde	0.0005
			AgTFA	0.0006
			glycine	0.0002
			TfOH	0.0002
			acetic acid	0.0173949
A micellar catalysis strategy applied to the Pd-catalyzed C–H arylation of indoles in water	Green Chem., 2019,21, 1448-1454	https://doi.org/10.1039/C8GC03413C		Moles	ppm	mol_%
	Detail in SI - representative procedures 2 & 3		Indole	0.0002
	red		[(cinnamyl)PdCl]2	2e-06	35.5822	1
			DPPF	4e-06
			Bromobenzene	0.0003
			K2CO3	0.0003
			sPGS-550-M	1.89e-05
			water	0.0553829
Palladium-Catalyzed Direct C–H Allylation of Electron-Deficient Polyfluoroarenes with Alkynes	Org. Lett. 2018, 20, 7, 1866–1870	https://doi.org/10.1021/acs.orglett.8b00393		Moles	ppm	mol_%
	Detail in SI - general procedure B		1-phenyl-1-propyne	0.0004
	yellow		Pd(OAc)2	1e-05	171.078	2.5
			1,3-difluorobenzene	0.0024
			SPhos	2e-05
			CsOPiv	0.00024
			water	0.0553829
Fused Pyrrolo[2,3-d]pyrimidines (7-Deazapurines) by Palladium-Catalyzed Direct N–H and C–H Arylation Reactions	Synthesis 2017; 49(11): 2523-2534	https://doi.org/10.1055/s-0036-1588734		Moles	ppm	mol_%
	Detail in experimental section - method B		7-(2-Bromo-5-fluorobenzyl)-2,4-diphenyl-7H-pyrrolo[2,3-d]pyrimidine	0.00011
	blue		Pd(OAc)2	5.5e-06	251.25	5
			PCy3·HBF4	1.2e-05
			PivOH	3.3e-05
			K2CO3	0.00022
			Dimethyl Acetamide	0.0215101
Intermolecular versus Intramolecular Palladium-Catalyzed Direct Arylations between 1-(2-Bromobenzyl)imidazoles and Aryl Bromides	Adv.Synth. Catal. 2015, 357 ,2869 –2882	https://doi.org/10.1002/adsc.201500332		Moles	ppm	mol_%
	Detail in experimental section - general procedure A		aryl bromide	0.001
	red		Pd(OAc)2	1e-05	384.319	1
			imidazole derivative	0.0015
			KOAc	0.002
			Dimethyl Acetamide	0.0215101
Palladium-Catalyzed Direct Arylation of Imidazolone N-Oxides with Aryl Bromides and Its Application in the Synthesis of GSK2137305	Org. Lett. 2012, 14, 7, 1872–1875	https://doi.org/10.1021/ol300468g		Moles	ppm	mol_%
	Detail in SI - General procedure III		imidazolone	0.0002
	blue		Pd(OAc)2	1e-05	508.668	5
			aryl halide	0.0002
			PPh3	3e-05
			K2CO3	0.0004
			toluene	0.0188192
Palladium-Catalyzed β-Selective Direct Arylation of Porphyrins	Angew. Chem. Int. Ed. 2011, 50, 8867 –8870	https://doi.org/10.1002/anie.201102318		Moles	ppm	mol_%
	Detail in experimental section - typical procedure		2-bromonaphthalene	0.00025
	orange		Pd(OAc)2	5e-06	437.827	2
			5,10,15-tris(3,5-di-tert-butylphenyl)porphyrin	2.5e-05
			DavePhos	1e-05
			K2CO3	0.00025
			tBuCO2H	0.000125
			Dimethyl Acetamide	0.010755
Intramolecular Palladium-Catalyzed Direct Arylation vs. Heck Reactions: Synthesis of Pyrroloisoquinolines and Isoindoles	Adv. Synth. Catal. 2009, 351, 2460– 2468	https://doi.org/10.1002/adsc.200900368		Moles	ppm	mol_%
	Detail in experimental section - general procedure A		N-Benzylpyrrole	0.0004
	yellow		Pd(OAc)2	1e-05	140.977	2.5
			PPh3	4e-05
			(n-Bu)4NOAc	0.0006
			dimethyl sulfoxide	0.0698835
Direct Pd-Catalyzed Arylation of 1,2,3-Triazoles	Org. Lett. 2007, 9, 12, 2333–2336	https://doi.org/10.1021/ol070697u		Moles	ppm	mol_%
	Detail in SI - Typical arylation procedure		1-heptyl-4-phenyl-1H-1,2,3-triazole	0.0005
	blue		Pd(PPh3)2Cl2	2.5e-05	1969.18	5
			tetrabutylammonium acetate	0.001
			bromobenzene	0.00075
			N-methyl-2-pyrrolidinone	0.0104207
Palladium-Catalyzed Arylation of (Di)azinyl Aldoxime Ethers by Aryl Iodides: Stereoselective Synthesis of Unsymmetrical (E)-(Di)azinylaryl Ketoxime Ethers	Chem. Eur.J.2015, 21,12586 –12591	https://doi.org/10.1002/chem.201501758		Moles	ppm	mol_%
	Detail in experimental section		2-pyridyl aldoxime ether	0.0002
	purple		Pd(PPh3)2Cl2	5e-05	3710.86	10
			phenyliodide	0.001
			AgOAc	0.0005
			1,4-dioxane	0.011724
Palladium-Catalyzed Direct C-H Arylation of Isoxazoles at the 5-Position	Angew.Chem. Int.Ed. 2015, 54,9572 –9576	https://doi.org/10.1002/anie.201504552		Moles	ppm	mol_%
	detail in SI - general procedure		isoxazole	0.00013
	blue		Pd(PPh3)2Cl2	6.5e-06	1071.37	5
			aryliodide	0.00027
			AgF	0.00027
			DPPBz	1.3e-05
			Dimethyl Acetamide	0.00537752
Catalytic Intermolecular Direct Arylation of Perfluorobenzenes	J. AM. CHEM. SOC. 2006, 128, 8754-8756	https://doi.org/10.1021/ja062509l		Moles	ppm	mol_%
	Detail in SI, pg S28		p-bromotoluene	0.0007
	yellow		Pd(Oac)2	2e-05	3848.34	2.857
			K2CO3	0.0008
			PtBu2Me-HBf4	4e-05
			d-tetrafluoroanisole	0.0008
			Tetrafluorobenzene	0.0008
			Dimethyl Acetamide	0.0026
Formation and propagation of well-defined Pd nanoparticles (PdNPs) during C–H bond functionalization of heteroarenes: are nanoparticles a moribund form of Pd or an active catalytic species?	Tetrahedron, 2014, 70(36), 6174-6187	https://doi.org/10.1016/j.tet.2014.06.002		Moles	ppm	mol_%
	Detail found in ref 38 SI, gen pro for 1a & 1e		Tryptophan	0.00076
	yellow		Pd(OAc)2	1.9e-05	106.881	2.5
			PhB(OH)2	0.00152
			PhI(OAc)2	0.00152
			acetic acid	0.173949

## Sheet: Buchwald-Hartwig Amination
Paper Title	Paper Reference	Paper DOI											62	ppm	mol%		mol%		74		min	Q1	Median	Q3	max	IQR		0 - 1 mol%	ppm	1 - 2 mol%	ppm	2 - 3 mol%	ppm	3 - 4 mol%	ppm	4 - 5 mol%	ppm	5+ mol%	ppm	TRUE	74
A Multiligand Based Pd Catalyst for C−N Cross-Coupling Reactions	J. Am. Chem. Soc. 2010, 132, 45, 15914–15917	https://doi.org/10.1021/ja108074t		Moles	ppm	mol_%							Max	30905.9	150		0	to 1	37	1	1.34497	56.1913	244.515	449.152	1386.04	392.96		1	643.336	1.5	633.067	2.5	452.386	4	1366.49	5	1197.94	50	30905.9
	SI & below table 1		3-bromoanisole	0.001									Min	0	0		1.00001	to 2	13	2	186.24	204.717	431.115	709.332	1408.07	504.616		0.005	3.79249	1.66667	202.499	2.5	452.079			5	1212.17	8.33333	8040.59
	red		PdCl2	1e-05	643.336	1							range	30905.9	150		2.00001	to 3	6	3	452.079	459.255	575.782	1168.18	1975.77	708.928		0.3	227.499	2	1408.07	2.5	671.7			5	1877.3	150	23529.4
			ligand	1e-05									Mean	1120.71	4.1453		3.00001	to 4	1	4	1366.49	1366.49	1366.49	1366.49	1366.49	0		0.05	35.25	2	431.115	3	1975.77			5	833.228	48.65	1508.34
			NaOt-Bu	0.0014									Median	244.515	1		4.00001	to 5	8	5	283.803	1106.76	1246.75	1898.13	2168.41	791.373		0.5	40.114	2	765.024	3	1333.68			5	1281.33	6.8	2321.02
			morpholine	0.0014									SD	3934.65	16.3436		5.00001	to 6	9	6	454.224	834.131	2321.02	8040.59	30905.9	7206.46		0.5	40.2415	2	866.957	2.3	479.864			5	1960.63	10	834.131
			1,4-dioxane	0.011724									RSD	351.087	394.269				TRUE									0.5	330.382	2	709.332					5	283.803	6	454.224
[(CyPF-tBu)PdCl2]: An Air-Stable, One-Component, Highly Efficient Catalyst for Amination of Heteroaryl and Aryl Halides	Org. Lett. 2008, 10, 18, 4109–4112	https://doi.org/10.1021/ol801615u		Moles	ppm	mol_%																						1	256.924	2	226.279					5	2168.41	10	519.233
	In paper text		Aryl halide	0.001																								1	781.623	1.5	646.19							10	5964.2
	red		(CyPF-t Bu)PdCl2	5e-08	3.79249	0.005																						1	563.717	1.63	226.859
	Below table 2		amine	0.0012																								0.1	25.7248	2	194.748
			NaOt-Bu	0.0014																								0.5	98.8124	1.5	186.24
			1,2-dimethoxyethane	0.00958389																								1	751.66	2	204.717
				Moles	ppm	mol_%																						0.5	158.009
			Aryl halide	0.001																								1	996.247
	red		(CyPF-t Bu)PdCl2	3e-06	227.499	0.3																						1	400.614
	Below table 2		amine	0.0012																								1	447.444
			NaOt-Bu	0.0014																								1	76.1555
			1,2-dimethoxyethane	0.00958389																								0.05	6.70674
				Moles	ppm	mol_%																						0.01	1.34497
			Aryl halide	0.001																								1	244.508
	red		(CyPF-t Bu)PdCl2	5e-07	35.25	0.05																						1	761.638
	Below table 2		amine	0.0012																								1	739.667
			LiN(SiMe3)2	0.0024																								1	615.153
			1,2-dimethoxyethane	0.00958389																								1	441.744
				Moles	ppm	mol_%																						1	244.515
			Aryl halide	0.001																								1	242.147
	orange		(CyPF-t Bu)PdCl2	2e-05	1408.07	2																						1	42.1067
	Below table 3		amine	0.0012																								1	449.152
			LiN(SiMe3)2	0.0024																								1	238.218
			1,2-dimethoxyethane	0.00958389																								1	1386.04
Palladium-Catalyzed Coupling of Ammonia with Aryl Chlorides, Bromides, Iodides, and Sulfonates: A General Method for the Preparation of Primary Arylamines	J. Am. Chem. Soc. 2009, 131, 31, 11049–11061	https://doi.org/10.1021/ja903049z		Moles	ppm	mol_%																						1	400.742
	Table 5		Aryl halide	0.0005																								1	397.597
	red		Pd[P(o-tol)3]2/CyPF-t-Bu	2.5e-06	40.114	0.5																						1	318.775
			NH3	0.0025																								0.25	110.233
			NaOt-Bu	0.0007																								0.2	56.1913
			1,4-dioxane	0.0586199																								0.54	50.9403
Palladium-Catalyzed Amination of Aryl Chlorides and Bromides with Ammonium Salts	Org. Lett. 2014, 16, 17, 4388–4391	https://doi.org/10.1021/ol501739g		Moles	ppm	mol_%
	Scheme 4		ArBr	0.0006
	red		Pd[P(o-tol)3]2	3e-06	40.2415	0.5
			(NH4)2SO4	0.0009
			CyPF-tBu	3e-06
			NaOtBu	0.0027
			1,4-dioxane	0.0703439
Rational Ligand Design for the Arylation of Hindered Primary Amines Guided by Reaction Progress Kinetic Analysis	J. Am. Chem. Soc. 2015, 137, 8, 3085–3092	https://doi.org/10.1021/ja512903g		Moles	ppm	mol_%
	In text of paper		Aryl halide	0.001
	red		Pd(2-aminobiphenyl)(Oms)((tBu)PhCPhos)	5e-06	330.382	0.5
	table 4, c		amine	0.0012
			NaOt-Bu	0.0012
			(tBu)PhCPhos	5e-06
			1,4-dioxane	0.011724
				Moles	ppm	mol_%
			Aryl halide	0.001
	yellow		Pd(2-aminobiphenyl)(Oms)((tBu)PhCPhos)	3e-05	1975.77	3
	table 4, g		amine	0.0012
			NaOt-Bu	0.0012
			(tBu)PhCPhos	3e-05
			1,4-dioxane	0.011724
General and Efficient Catalytic Amination of Aryl Chlorides Using a Palladium/Bulky Nucleophilic Carbene System	Org. Lett. 1999, 1, 8, 1307–1309	https://doi.org/10.1021/ol990987d		Moles	ppm	mol_%
	SI general procedure		ArX	0.001
	red		Pd2dba3	1e-05	256.924	1																						37		13		6		1		5		9
			amine	0.0012																								52.1127		18.3099		8.4507		1.40845		7.04225		12.6761
			(Ipr)2NHC	4e-05
			KOtBu	0.0015										0 - 1 mol% average	ppm average	1 - 2 mol% average	ppm average	2 - 3 mol% average	ppm average	3 - 4 mol% average	ppm average	4 - 5 mol% average	ppm average	5+ mol% average	ppm average
			1,4-dioxane	0.0351719
(IPr)Pd(acac)Cl: An Easily Synthesized, Efficient, and Versatile Precatalyst for C−N and C−C Bond Formation	J. Org. Chem. 2006, 71, 10, 3816–3821	https://doi.org/10.1021/jo060190h		Moles	ppm	mol_%
	SI general procedure		ArX	0.001										1.68434	341.215	2.62833	515.469	3.11429	894.245	2.5	1366.49	5	1351.85	30.8783	8230.78
	red		(IPr)Pd(acac)Cl	1e-05	781.623	1
			amine	0.0011											2266.71
			KOtBu	0.0011
			1,2-dimethoxyethane	0.00958389
Synthesis of Bulky and Electron-Rich MOP-type Ligands and Their Applications in Palladium-Catalyzed C−N Bond Formation	J. Org. Chem. 2006, 71, 17, 6522–6529	https://doi.org/10.1021/jo060945k		Moles	ppm	mol_%
	SI general procedure table1		chlorobenzene	0.001
	red		Pd(dba)2	1e-05	563.717	1
			ligand	1.5e-05
			NaOt-Bu	0.0014
			n-butyl amine	0.0012
			toluene	0.0141144
Flexible Steric Bulky Bis(Imino)acenaphthene (BIAN)-Supported N-Heterocyclic Carbene Palladium Precatalysts: Catalytic Application in Buchwald–Hartwig Amination in Air	J. Org. Chem. 2017, 82, 6, 2914–2925	https://doi.org/10.1021/acs.joc.6b02867		Moles	ppm	mol_%
	Table 1 entry 9		2-chloroanisole	0.001
	red		PdPEPPSI	1e-06	25.7248	0.1
			4-fluoroaniline	0.0012
			KOtAm	0.0015
			1,4-dioxane	0.0351719
Pd-PEPPSI-Ipent-An Promoted Deactivated Amination of Aryl Chlorides with Amines under Aerobic Conditions	J. Org. Chem. 2018, 83, 16, 9144–9155	https://doi.org/10.1021/acs.joc.8b01205		Moles	ppm	mol_%
	SI TableS3		2-chloro-1,3-dimethylbenzene	0.001
	red		PdPEPPSI	5e-06	98.8124	0.5
			2,6-diisopropylaniline	0.0012
			KOtBu	0.0015
			1,4-dioxane	0.0468959
Sterically Hindered Amination of Aryl Chlorides Catalyzed by a New Carbazolyl-Derived P,N-Ligand-Composed Palladium Complex	Synthesis 2019; 51(13): 2678-2686	https://doi.org/10.1055/s-0037-1611534		Moles	ppm	mol_%
	SI general procedure 1		Carbazole	0.04
	purple		CuI	0.04	30905.9	50
			1,2-dibromobenzene	0.08
			K2CO3	0.08
			xylene	1.05425
High Turnover Number and Rapid, Room-Temperature Amination of Chloroarenes Using Saturated Carbene Ligands	Org. Lett. 2000, 2, 10, 1423–1426	https://doi.org/10.1021/ol005751k		Moles	ppm	mol_%
	Below table 1		ArCl	0.001
	red		Pd(dba)2	1e-05	751.66	1
			ligand	1e-05
			NHRR'	0.0012
			NaOtBu	0.0015
			1,2-dimethoxyethane	0.00958389
Triazole-Based Monophosphine Ligands for Palladium-Catalyzed Cross-Coupling Reactions of Aryl Chlorides	J. Org. Chem. 2006, 71, 10, 3928–3934	https://doi.org/10.1021/jo060321e		Moles	ppm	mol_%
	Below table 2		ArCl	0.001
	red		Pd(dba)2	5e-06	158.009	0.5
			arylamine	0.0012
			NaOt-Bu	0.0012
			Ligand	1e-05
			toluene	0.0282288
Zn(OTf)2-Catalyzed Cyclization of Proparyl Alcohols with Anilines, Phenols, and Amides for Synthesis of Indoles, Benzofurans, and Oxazoles through Different Annulation Mechanisms	J. Org. Chem. 2006, 71, 13, 4951–4955	https://doi.org/10.1021/jo0606711		Moles	ppm	mol_%
			pent-1-yn-3-ol	0.0011
	red		Zn(OTf)2	1e-05	996.247	1
	Experimental section 1		aniline	0.0014
			toluene	0.00752768
				Moles	ppm	mol_%
			benzamide	0.0009
	purple		Zn(OTf)2	7.5e-05	8040.59	8.33333
	Experimental section 3		1-phenylprop-2-yn-1-ol	0.00075
			TpRu	7.5e-05
			toluene	0.00752768
Water-Mediated Catalyst Preactivation: An Efficient Protocol for C−N Cross-Coupling Reactions	Org. Lett. 2008, 10, 16, 3505–3508	https://doi.org/10.1021/ol801285g		Moles	ppm	mol_%
	SI, general procedure A		ArCl	0.001
	red		Pd(OAc)2	1e-05	400.614	1
			amine	0.0012
			ligand	3e-05
			K2CO3	0.0014
			water	4e-05
			t-butyl alcohol	0.0212817
Rational and Predictable Chemoselective Synthesis of Oligoamines via Buchwald–Hartwig Amination of (Hetero)Aryl Chlorides Employing Mor-DalPhos	J. Org. Chem. 2012, 77, 2, 1056–1071	https://doi.org/10.1021/jo202358p		Moles	ppm	mol_%
	Experimental General Procedure		3-Chloroaniline	0.0005
	red		[Pd(cinnamyl)Cl]2	5e-06	447.444	1
			Mor-DalPhos	1e-05
			NaOt-Bu	0.0007
			(3,5-dimethylphenyl)amine	0.00055
			toluene	0.00940959
Palladium-Catalyzed Synthesis of N,N-Dimethylanilines via Buchwald–Hartwig Amination of (Hetero)aryl Triflates	J. Org. Chem. 2020, 85, 11, 7097–7111	https://doi.org/10.1021/acs.joc.0c00491		Moles	ppm	mol_%
	SI and text		trifluoromethanesulfonate	0.0005
	yellow		Pd2(dba)3	1.25e-05	452.386	2.5
	General procedure B		Xphos	1.875e-05
			K3PO4	0.0006
			amine	0.002
			tetrahydrofuran	0.0245
				Moles	ppm	mol_%
			4-(tBu)phenyl trifluoromethanesulfonate	0.0005
	yellow		Pd2(dba)3	1.25e-05	452.079	2.5
	Below scheme 5		Xphos	3.75e-05
			amine	0.002
			K3PO4	0.0006
			tetrahydrofuran	0.0245
Buchwald–Hartwig Amination of (Hetero)Aryl Tosylates Using a Well-Defined N-Heterocyclic Carbene/Palladium(II) Precatalyst	J. Org. Chem. 2015, 80, 15, 7666–7673	https://doi.org/10.1021/acs.joc.5b01272		Moles	ppm	mol_%
	Papers text		aryl tosylate	0.0005
	orange		Pd-PEPPSI-NHC	1e-05	431.115	2
	below table 3		K3PO4	0.0015
			amine	0.0075
			tAmOH	0.0136857
A Highly Active Catalyst for Pd-Catalyzed Amination Reactions: Cross-Coupling Reactions Using Aryl Mesylates and the Highly Selective Monoarylation of Primary Amines Using Aryl Chlorides	J. Am. Chem. Soc. 2008, 130, 41, 13552–13554	https://doi.org/10.1021/ja8055358		Moles	ppm	mol_%
	Papers text		ArOMs	0.001
	red		(COD)Pd(CH2SiPhMe2)2	1e-05	76.1555	1
	below table 2		amine	0.0012
			ligand	1e-05
			K2CO3	0.0014
			t-butyl alcohol	0.12769
				Moles	ppm	mol_%
			ArCl	0.001
	red		(COD)Pd(CH2SiPhMe2)2	5e-07	6.70674	0.05
	Below table 5 - a		amine	0.0014
			ligand	5e-07
			NaOtBu	0.0012
			Dibutyl ether	0.0709508
				Moles	ppm	mol_%
			ArCl	0.001
	red		(COD)Pd(CH2SiPhMe2)2	1e-07	1.34497	0.01
	Below table 5 - b		amine	0.0012
			ligand	1e-07
			NaOtBu	0.0012
			Dibutyl ether	0.0709508
Palladium-Catalyzed Monoarylation of Aryl Amine with Aryl Tosylates	Synlett 2011(7): 955-958	https://doi.org/10.1055/s-0030-1259728		Moles	ppm	mol_%
	SI General procedure		ArOTs	0.001
	orange		Pd(OAc)2	2e-05	765.024	2
			ligand	3e-05
			PhB(OH)2	5e-05
			K3PO4	0.002
			amine	0.0012
			1-butanol	0.021843
Cross-Coupling and Dehalogenation Reactions Catalyzed by (N-Heterocyclic carbene)Pd(allyl)Cl Complexes	J. Org. Chem. 2004, 69, 9, 3173–3180	https://doi.org/10.1021/jo035834p		Moles	ppm	mol_%
	Experimental section		aryl triflate	0.001
	red		(IPr)Pd(allyl)Cl	1e-05	244.508	1
			morpholine	0.0012
			NaOt-Bu	0.00105
			toluene	0.0376384
Expedited Palladium-Catalyzed Amination of Aryl Nonaflates through the Use of Microwave-Irradiation and Soluble Organic Amine Bases	J. Org. Chem. 2006, 71, 1, 430–433	https://doi.org/10.1021/jo052131u		Moles	ppm	mol_%
	Below table 2		ArONf	0.001
	orange		Pd2(dba)3	1.5e-05	633.067	1.5
			XPhos	6e-05
			amine	0.0013
			DBU	0.0025
			toluene	0.0188192
Palladium- and Nickel-Catalyzed Aminations of Aryl Imidazolylsulfonates and Sulfamates	Org. Lett. 2011, 13, 7, 1784–1786	https://doi.org/10.1021/ol200267b		Moles	ppm	mol_%
			Sulfamate	0.0005
	blue		[Ni(Cod)2]	2.5e-05	1197.94	5
	SI general procedure A		dppf	2.5e-05
			NaOt-Bu	0.00075
			Amino anisole	0.00075
			toluene	0.0188192
				Moles	ppm	mol_%
			Imidazolylsulfonate	0.001
	blue		Pd(OAc)2	5e-05	1212.17	5
	SI general procedure B		Sulfamate	0.0012
			rac-BINAP	6e-05
			Cs2CO3	0.0013
			toluene	0.0376384
An Air and Thermally Stable One- Component Catalyst for the Amination of Aryl Chlorides	Org. Lett. 2003, 5, 14, 2413–2415	https://doi.org/10.1021/ol034561h		Moles	ppm	mol_%
			ArCl	0.001
	red		PdCl2	1e-05	761.638	1
	SI general procedure B		(di-t-butylphosphino)biphenyl	1e-05
			KOH	0.0015
			amine	0.0012
			toluene	0.00940959
				Moles	ppm	mol_%
			ArCl	0.001
	red		PdCl2	1e-05	739.667	1
	SI general procedure C		NaOMe	0.0014
			NEt3	0.0005
			amine	0.0012
			toluene	0.00940959
(t-Bu)2PNP(i-BuNCH2CH2)3N: New Efficient Ligand for Palladium-Catalyzed C−N Couplings of Aryl and Heteroaryl Bromides and Chlorides and for Vinyl Bromides at Room Temperature	J. Org. Chem. 2008, 73, 8, 3047–3062	https://doi.org/10.1021/jo702367k		Moles	ppm	mol_%
	Experimental General Procedure 2		ArX	0.003
	red		Pd(Cinnamyl)(Phosphine)	3e-05	615.153	1
			amine	0.0036
			NaOt-Bu	0.0045
			toluene	0.0376384
Use of Polymer-Supported Dialkylphosphinobiphenyl Ligands for Palladium-Catalyzed Amination and Suzuki Reactions	J. Org. Chem. 2001, 66, 11, 3820–3827	https://doi.org/10.1021/jo010025w		Moles	ppm	mol_%
	Experimental general procedure		ArX	0.00075
	red		Pd(OAc)2	7.5e-06	441.744	1
			NaOtBu	0.00112
			amine	0.000975
			resin	1.125e-05
			toluene	0.0141144
Pd/PTABS: Catalyst for Room Temperature Amination of Heteroarenes	Org. Lett. 2018, 20, 2, 473–476	https://doi.org/10.1021/acs.orglett.7b03854		Moles	ppm	mol_%
	SI general procedure 1		Chloroheterocycle	0.001
	red		Pd(OAc)2	1e-05	244.515	1
			PTABS	2e-05
			2° amine	0.0011
			dimethylformamide	0.0387673
				Moles	ppm	mol_%
			Chloroheterocycle	0.001
	red		Pd(OAc)2	1e-05	242.147	1
			PTABS	2e-05
			3° amine	0.0015
			toluene	0.0387673
Rapidly Activating Pd-Precatalyst for Suzuki–Miyaura and Buchwald–Hartwig Couplings of Aryl Esters	J. Org. Chem. 2018, 83, 1, 469–477	https://doi.org/10.1021/acs.joc.7b02588		Moles	ppm	mol_%
	Exp GP/ table 1		Phenyl benzoate	0.0002
	red		(η3 -1-tBu-indenyl)Pd(SIPr)(Cl)	2e-06	42.1067	1
			aniline	0.00024
			Cs2CO3	0.0003
			H2O/THF (4:1)	0.0467563
The Role of Reversible Oxidative Addition in Selective Palladium(0)-Catalyzed Intramolecular Cross-Couplings of Polyhalogenated Substrates: Synthesis of Brominated Indoles	J. Am. Chem. Soc. 2010, 132, 33, 11416–11417	https://doi.org/10.1021/ja1052335		Moles	ppm	mol_%
	Below table 1		gem-dibromoolefin	0.0002
	blue		Pd(OAc)2	1e-05	1877.3	5
			PtBu3.HBF4	1.2e-05
			K2CO3	0.0004
			toluene	0.0047048
Efficient Palladium-Catalyzed N-Arylation of Indoles	Org. Lett. 2000, 2, 10, 1403–1406	https://doi.org/10.1021/ol005728z		Moles	ppm	mol_%
	SI general procedure A		aryl halide/triflate	0.0005
	red		Pd2(dba)3	5e-06	449.152	1
			ligand	7.5e-06
			indole	0.00051
			NaOtBu	0.0007
			toluene	0.00940959
A new reactivity pattern for vinyl bromides: cine-substitution via palladium catalysed C–N coupling/Michael addition reactions	Org. Biomol. Chem., 2005,3, 3094-3095	https://doi.org/10.1039/B508464D		Moles	ppm	mol_%
	Below table 2		Vinyl halide	0.001
	red		Pd(OAc)2	1e-05	238.218	1
			pyrrolidine	0.001
			rac-BINAP	3e-05
			NaOtBu	0.0011
			diethyl ethylidene malonate	0.0012
			toluene	0.0376384
Significantly Improved Method for the Pd‐Catalyzed Coupling of Phenols with Aryl Halides: Understanding Ligand Effects	Angew. Chem. Int. Ed. 2006, 45, 4321 –4326	https://doi.org/10.1002/anie.200601253		Moles	ppm	mol_%
	SI general procedure		aryl halide	0.001
	orange		Pd(OAc)2	2e-05	866.957	2
			ligand	3e-05
			K3PO4	0.002
			Phenol	0.0012
			toluene	0.0188192
PALLADIUM-CATALYZED AROMATIC AMINATION OF ARYL BROMIDES WITH N,N-DI-ETHYLAMINO-TRIBUTYLTIN	Chem. Lett., 1983, 12, 6, 927	https://doi.org/10.1246/cl.1983.927		Moles	ppm	mol_%
	In text below scheme		PhBr	0.01
	red		PdCl2(o-tolyl3P)2	0.0001	1386.04	1
			Bu3SnNEt2	0.015
			toluene	0.047048
Palladium (O) mediated β-carboline synthesis: Preparation of the CDE ring system of lavendamycin	Tetrahedron Lett., 1984, 25, 30, 3175	https://doi.org/10.1016/S0040-4039(01)91001-9		Moles	ppm	mol_%
	Table 1 (assumed 1 mmol and 5 mL)		Bromo biaryl amine	0.001
	purple		Pd(PPh3)4	0.0015	23529.4	150
			tetrahydrofuran	0.0612501
Palladium-Catalyzed Aromatic Aminations with in situ Generated Aminostannanes	J. Am. Chem. Soc. 1994, 116, 17, 7901–7902	https://doi.org/10.1021/ja00096a059		Moles	ppm	mol_%
	ref/note number 12		ArBr	0.0012
	orange		PdCl2(o-tolyl3P)2	2e-05	202.499	1.66667
			N,N-diethylamino)tributyltin	0.00166
			3,4-dimethoxy-N-methylphenethylamine	0.00179
			toluene	0.0940959
An Improved Method for the Palladium-Catalyzed Amination of Aryl Triflates	Tetrahedron Lett., 1997, 38, 6363-6366	https://doi.org/10.1016/S0040-4039(97)01464-0		Moles	ppm	mol_%
	Below table 1		Aryl triflate	0.001
	yellow		Pd(OAc)2	3e-05	1333.68	3
			amine	0.0012
			Cs2CO3	0.0014
			BINAP	4.5e-05
			toluene	0.0188192
An efficient system for the Pd-catalyzed cross-coupling of amides and aryl chlorides	Tetrahedron, 2009, 65(33), 6576-6583	https://doi.org/10.1016/j.tet.2009.04.096		Moles	ppm	mol_%
	Below table 2		ArCl	0.001
	red		Pd(OAc)2	1e-05	400.742	1
			amide	0.0012
			K3PO4	0.0014
			tBuBrettPhos	2.2e-05
			H2O	4e-05
			t-butyl alcohol	0.0212817
Expanding Pd-Catalyzed C−N Bond-Forming Processes: The First Amidation of Aryl Sulfonates, Aqueous Amination, and Complementarity with Cu-Catalyzed Reactions	J. Am. Chem. Soc. 2003, 125, 22, 6653–6655	https://doi.org/10.1021/ja035483w		Moles	ppm	mol_%
	SI table 2 general B		ArX	0.0005
	orange		Pd(OAc)2	1e-05	709.332	2
			2-dicyclohexylphosphino-2',4',6'-triisopropylbiphenyl	2.5e-05
			phenylboronic acid	2.5e-05
			amine	0.00075
			Cs2CO3	0.00125
			toluene/tBuOH (5:1)	0.0115378
Monodentate Phosphines Provide Highly Active Catalysts for Pd‐Catalyzed CN Bond‐Forming Reactions of Heteroaromatic Halides/Amines and (H)N‐Heterocycles	Angew. Chem. Int. Ed. 2006, 45, 6523-6527	https://doi.org/10.1002/anie.200601612		Moles	ppm	mol_%
	SI general procedure Table1, entry 6		4-Chlorophenol	0.0005
	red		Pd2(dba)3	5e-06	397.597	1
			LiN(TMS)2	0.0011
			nHexylamine	0.0006
			tBuXPhos	2e-05
			toluene	0.0103506
Palladium-Catalyzed Coupling of Optically Active Amines with Aryl Bromides	J. Am. Chem. Soc. 1997, 119, 36, 8451–8458	https://doi.org/10.1021/ja971583o		Moles	ppm	mol_%
	Experimental Mechanistics (2)		4-bromobiphenyl	0.001
	orange		Pd2(dba)3	2e-05	226.279	2
			(S)-2-phenylpyrrolidine	0.0012
			P(1-naphthyl)3	8e-05
			NaOtBu	0.0014
			toluene	0.0846863
Palladium-Catalyzed Amination of Unprotected Five-Membered Heterocyclic Bromides	Org. Lett. 2014, 16, 3, 832–835	https://doi.org/10.1021/ol4035947		Moles	ppm	mol_%
	SI general table1, entry 1a		HetArBr	0.001
	red		Pd(amino-biphenyl)(OMs)(L)	1e-05	318.775	1
			amine	0.0012
			LHMDS	0.0022
			tBuBrettpPhos	1e-05
			tetrahydrofuran	0.02695
Hydroaminoalkylation/Buchwald‐Hartwig Amination Sequences for the Synthesis of Novel Thieno‐ or Benzothieno‐Annulated Tetrahydropyridines, Tetrahydroazasilines, and Tetrahydroazasilepines	Angew. Chem. Int. Ed. 2021, 2021(5), 830-849	https://doi.org/10.1002/ejoc.202001523		Moles	ppm	mol_%
	Experimental, compound 28		N-methylaniline	0.002
	yellow		Pd2(dba)3	5e-05	671.7	2.5
			RuPhos	0.00014
			NaOtBu	0.003
			3-bromo-2-(allyldimethylsilyl)thiophene	0.0022
			Ti cat II	0.02
			toluene	0.047048
Reaction screening in multiwell plates: high-throughput optimization of a Buchwald–Hartwig amination	Nat Protoc, 2021, 16, 1152–1169	https://doi.org/10.1038/s41596-020-00452-7		Moles	ppm	mol_%
	SI scale-up (S5)		2-pyrrolidine	0.001
	blue		[Pd(cinnamyl)Cl]2	5e-05	833.228	5
			XantPhos	0.0001
			Cs2CO3	0.0012
			Reagent4	0.0012
			toluene	0.0564576
Rapid Evaluation of the Mechanism of Buchwald–Hartwig Amination and Aldol Reactions Using Intramolecular 13C Kinetic Isotope Effects	ACS Catal. 2021, 11, 1, 60–67	https://doi.org/10.1021/acscatal.0c04752		Moles	ppm	mol_%
	SI KIE Reactions		Reagent1	0.015
	red		Pd2(dba)3	3.75e-05	110.233	0.25
			n-hexylamine	0.018
			1,4-dimethoxybenzene	0.00375
			sodium amylate	0.021
			BINAP	0.0001125
			toluene	0.282288
Synthesis and Pharmacological Evaluation of N-(3-(1H-Indol-4-yl)-5-(2-methoxyisonicotinoyl)phenyl)methanesulfonamide (LP-261), a Potent Antimitotic Agent	J. Med. Chem. 2011, 54, 1, 179–200	https://doi.org/10.1021/jm100659v		Moles	ppm	mol_%
	Exp represenative procedure, 10b		9b	0.00538
	orange		Pd2(dba)3	8.07e-05	646.19	1.5
			3-aminopyridine	0.00268
			t-BuONa	0.00375
			(+/-)-BINAP	8e-05
			toluene	0.112915
N–O Chemistry for Antibiotics: Discovery of N-Alkyl-N-(pyridin-2-yl)hydroxylamine Scaffolds as Selective Antibacterial Agents Using Nitroso Diels–Alder and Ene Chemistry	J. Med. Chem. 2011, 54, 19, 6843–6858	https://doi.org/10.1021/jm200794r		Moles	ppm	mol_%
	Exp represenative procedure, 30d		Hydroxylamine 29d	0.00123
	orange		Pd2(dba)3	2.0049e-05	226.859	1.63
			2-bromopyridine	0.001
			t-BuONa	0.0014
			(+/-)-BINAP	4e-05
			toluene	0.0846863
Design, Synthesis, and Molecular Modeling of Novel Pyrido[2,3-d]pyrimidine Analogues As Antifolates; Application of Buchwald–Hartwig Aminations of Heterocycles	J. Med. Chem. 2013, 56, 11, 4422–4441	https://doi.org/10.1021/jm400086g		Moles	ppm	mol_%
	Exp procedure for 32a		6-bromopyrido[2,3-d]pyrimidine 30	0.00025
			Pd2(dba)3	5e-07	56.1913	0.2
	red		aniline 31a	0.0003
			LiHMDS	0.0008
			XPhos	2e-05
			toluene	0.00752768
Highly Potent, Selective, and Orally Bioavailable 4-Thiazol-N-(pyridin-2-yl)pyrimidin-2-amine Cyclin-Dependent Kinases 4 and 6 Inhibitors as Anticancer Drug Candidates: Design, Synthesis, and Evaluation	J. Med. Chem. 2017, 60, 5, 1892–1915	https://doi.org/10.1021/acs.jmedchem.6b01670		Moles	ppm	mol_%
	Exp procedure 115		5-(2-aminopyrimidin-4-yl)-N-cyclopentyl-4-methylthiazol2-amine	0.001
	blue		Pd2(dba)3	5e-05	1281.33	5
			1-((6-bromopyridin-3-yl)methyl)-4-ethylpiperazine	0.0012
			t-BuONa	0.0015
			XantPhos	0.0001
			1,4-dioxane	0.0351719
Discovery of AZD8154, a Dual PI3Kγδ Inhibitor for the Treatment of Asthma	J. Med. Chem. 2021, 64, 12, 8053–8075	https://doi.org/10.1021/acs.jmedchem.1c00434		Moles	ppm	mol_%
	Exp, general procedure B		Substituted-sulfonamide	0.00037
	purple		Pd2(dba)3	0.000180005	1508.34	48.65
			haloheterocycle	0.00044
			K3PO4	0.00074
			XantPhos	0.00037
			1,4-dioxane	0.11724
Structure-Based Design of Tetrahydroisoquinoline-7-carboxamides as Selective Discoidin Domain Receptor 1 (DDR1) Inhibitors	J. Med. Chem. 2016, 59, 12, 5911–5916	https://doi.org/10.1021/acs.jmedchem.6b00140		Moles	ppm	mol_%
	SI general procedure 11a		Me-1,2,3,4-tetrahydroisoquinoline-7-carboxylate hydrochloride	0.0044
	yellow		Pd(dba)2	0.0001012	479.864	2.3
			5-bromopyrimidine	0.0048
			CsCO3	0.0132
			RuPhos	0.0002
			toluene	0.188192
Rapid Generation of a High Quality Lead for Transforming Growth Factor-β (TGF-β) Type I Receptor (ALK5)	J. Med. Chem. 2009, 52, 23, 7901–7905	https://doi.org/10.1021/jm900807w		Moles	ppm	mol_%
	Exp section		3-(2-chloropyridin-4-yl)oxy-2,6-dimethyl-pyridine	0.00085
	purple		Pd(OAc)2	5.78e-05	2321.02	6.8
			Sulfanilamide	0.0011
			CsCO3	0.0013
			XantPhos	8.5e-05
			Dimethyl Acetamide	0.0215101
Discovery of a High Affinity and Selective Pyridine Analog as a Potential Positron Emission Tomography Imaging Agent for Cannabinoid Type 2 Receptor	J. Med. Chem. 2015, 58, 10, 4266–4277	https://doi.org/10.1021/acs.jmedchem.5b00283		Moles	ppm	mol_%
	Exp procedure cpd 5		Substituted pyridine-4	0.00037
	red		Pd2(dba)3	1.998e-06	50.9403	0.54
			3-Methoxyazetidine	0.00044
			CsCO3	0.000735
			BINAP	3.7e-05
			toluene	0.0376384
Design, Synthesis, and Pharmacological Evaluation of Second-Generation Tetrahydroisoquinoline-Based CXCR4 Antagonists with Favorable ADME Properties	J. Med. Chem. 2018, 61, 16, 7168–7188	https://doi.org/10.1021/acs.jmedchem.8b00450		Moles	ppm	mol_%
	Exp, general procedure D, cpd 26		Compound 23	0.000514
	blue		Pd2(dba)3	5e-05	1960.63	5
			amine	0.000617
			CsCO3	0.00072
			rac-BINAP	7.7e-05
			toluene	0.023524
Design, Synthesis, and Biological Evaluation of Chromone-Based p38 MAP Kinase Inhibitors	J. Med. Chem. 2011, 54, 20, 7427–7431	https://doi.org/10.1021/jm200818j		Moles	ppm	mol_%
			Aryl chloride	0.00048
	orange		Pd(OAc)2	9.6e-06	194.748	2
	SI, general procedure A, 8a		tBuONa	0.000528
			amine	0.0012
			(2-biphenyl)-dicyclohexylphosphine	2.88e-05
			toluene	0.047048
				Moles	ppm	mol_%
			Aryl chloride	0.00028
	blue		Pd(OAc)2	1.4e-05	283.803	5
	SI, general procedure A, 8b		tBuONa	0.00056
			amine	0.0014
			1,3-bis(diphenylphosphino)propane	2.8e-05
			toluene	0.047048
Structure-Based Drug Design of RN486, a Potent and Selective Bruton’s Tyrosine Kinase (BTK) Inhibitor, for the Treatment of Rheumatoid Arthritis	J. Med. Chem. 2015, 58, 1, 512–516	https://doi.org/10.1021/jm500305p		Moles	ppm	mol_%
	SI procedure, top of pg 5		3,5-Dibromo-lmethyl-lH-pyridin-2-one	0.00461
	purple		Pd2(dba)3	0.000461	834.131	10
			5-( 4-methyl-piperazin-l-yl)-pyridin-2-ylamine	0.00553
			CsCO3	0.0138
			4,5-bis(diphenylphosphino)-9,9- dimethylxanthene	0.000691
			1,4-dioxane	0.527579
7-Fluoroindazoles as Potent and Selective Inhibitors of Factor Xa	J. Med. Chem. 2008, 51, 2, 282–297	https://doi.org/10.1021/jm701217r		Moles	ppm	mol_%
	Exp, procedure for 49i		Bromobenzene	0.0025
	blue		Pd2(dba)3	0.000125	2168.41	5
			N,N-dimethylethylenediamine	0.00275
			t-BuONa	0.00525
			XantPhos	0.000125
			1,4-dioxane	0.0468959
Discovery of 1-{(3R,4R)-3-[({5-Chloro-2-[(1-methyl-1H-pyrazol-4-yl)amino]-7H-pyrrolo[2,3-d]pyrimidin-4-yl}oxy)methyl]-4-methoxypyrrolidin-1-yl}prop-2-en-1-one (PF-06459988), a Potent, WT Sparing, Irreversible Inhibitor of T790M-Containing EGFR Mutants	J. Med. Chem. 2016, 59, 5, 2005–2024	https://doi.org/10.1021/acs.jmedchem.5b01633		Moles	ppm	mol_%
	Exp general procedure for aniline 27-29		Compound 26	0.00061
	orange		Pd2(dba)3	9.15e-06	186.24	1.5
			amine	0.00061
			Cs2CO3	0.000915
			XantPhos	9e-05
			1,4-dioxane	0.0468959
Buchwald–Hartwig versus Microwave-Assisted Amination of Chloroquinolines: En Route to the Pyoverdin Chromophore	Synlett 2020, 31, 1177–1181	https://doi.org/10.1055/s-0040-1707810		moles	ppm	mol%
	References and Notes (16)		2-chloro-6,7-dimethoxy-3-nitroquinoline	0.00085	0	0
	green		Pd(OAc)2	3.4e-05	1366.49	4
			amine	0.00102	0	0
			XPhos	6.8e-05	0	0
			Cs2CO3	0.00409	0	0
			Toluene	0.0188192	0	0
Buchwald–Hartwig Amination Approach for the Synthesis of Functionalized 1,2,3,4-Tetrahydroacridine Derivatives	Eur. J. Org. Chem.2014, 3468–3474	https://doi.org/10.1002/ejoc.201402122		moles	ppm	mol%
	exp sect, Gen Pro A, amine (9)		1,2,3,4-tetra-hydroacridinetrifluoromethanesulfonate derivative	0.000137	0	0
	purple		Pd2(dba)3	8.22e-06	454.224	6
			(+/-)-BINAP	1.644e-05	0	0
			Cs2CO3	0.000343	0	0
			amine	0.000205	0	0
			1,4-dioxane	0.0173871	0	0
The first Pd-catalyzed Buchwald–Hartwig aminations at C-2 or C-4 in the estrone series	Beilstein J. Org. Chem. 2018, 14, 998–1003	https://doi.org/10.3762/bjoc.14.85		moles	ppm	mol%
	SI Gen Pro		Substituted bromoestrone ether	0.00025	0	0
	purple		Pd(OAc)2	2.5e-05	519.233	10
			KOtBu	0.0005	0	0
			Aniline	0.0003	0	0
			XPhos	2.5e-05	0	0
			Toluene	0.047048	0	0
Sequential and Selective Buchwald−Hartwig Amination Reactions for the Controlled Functionalization of 6-Bromo-2-chloroquinoline: Synthesis of Ligands for the Tec Src Homology 3 Domain	J. Org. Chem. 2008, 73, 22, 8880–8892	https://doi.org/10.1021/jo801808r		moles	ppm	mol%
	exp sect, Gen Pro 1, method i		4-bromo-8-chloroquinoline	0.00213	0	0
	purple		Pd(OAc)2	0.000213	5964.2	10
			4-methylpiperidine	0.00256	0	0
			CataCXium A	2.13e-05	0	0
			KOtBu	0.00256	0	0
			Toluene	0.0282288	0	0
Microwave-assisted synthesis of 2,5-disubstituted pyrimidine derivatives via Buchwald-Hartwig amination	Tetrahedron Lett, 2020, 61(3),151406	https://doi.org/10.1016/j.tetlet.2019.151406		moles	ppm	mol%
	SI, Gen Pro		5-bromo-2-substituted pyrimidine	0.0003	0	0
	orange		Pd2(dba)3	6e-06	204.717	2
			amino compound	0.00033	0	0
			XPhos	2.4e-05	0	0
			NaOtBu	0.00042	0	0
			Toluene	0.0282288	0	0
