# Supplementary material for: Pd-Catalyzed Cross-Couplings: On the Importance of the Catalyst Quantity Descriptors, mol % and ppm
Source: Org Process Res Dev. 2022 Jul 11;26(8):2240–69. doi: 10.1021/acs.oprd.2c00051 (PMC9396667; doi:10.1021/acs.oprd.2c00051)
Supplement: Supplementary file 1 — op2c00051_si_001.zip [file op2c00051_si_001.zip › PPM_Calculator_Python_Updated/PPM_CALCULATOR.py]

# Copyright (C) Dr Christopher Horbaczewskyj, Chemistry Department, University of York, YO10 5DD. 2020

# This script creates a GUI to assist in the calculation of Pd - or other metal - (pre)catalyst ppm concentration.
# The calculated figures are then available to save in an Excel spreadsheet; new values are appended each time, according to the reaction name.

import re
import tkinter as tk
import tkinter.messagebox
from tkinter import ttk
import pandas as pd
import pyperclip
from PIL import ImageTk, Image
import pandas
import webbrowser
import os
import time

# Create window and then initialize tkinter
root = tk.Tk()
# set window title
root.wm_title("Pd ppm Calculator")
#Set Window size
window_width = 635
window_height = 610
# Place window in the centre of the screen
# get the screen dimension
screen_width = root.winfo_screenwidth()
screen_height = root.winfo_screenheight()
# find the center point
center_x = int(screen_width/2 - window_width / 2)
center_y = int(screen_height/2 - window_height / 2)
# set the position of the window to the center of the screen
root.geometry(f'{window_width}x{window_height}+{center_x}+{center_y}')
# Stop window being resizable
root.resizable(False, False)
root.configure(bg='#006680')

# Add new picture as icon to the window
#filename = 'UoY-CoA.ico'
#path = os.path.abspath(filename)
#root.iconbitmap(path)

# Create a photoimage object of the image in the path
# Import the image file from path and resize accordingly
#image1 = Image.open("UoY_Logo.png")
#resized_image = image1.resize((125,50), Image.ANTIALIAS)
#New_Image = ImageTk.PhotoImage(resized_image)
# Create a label and insert the imported image into the label and position in the GUI
#label_img = tk.Label(image=New_Image)
#label_img.image = New_Image
#label_img.place(x=500, y=5)

# GUI Main Title
label = tk.Label(root, text="Pd Catalyst ppm Calculator", bg='#006680', font=("Helvetica", 22, "bold"), fg="white")
label.place(x=100, y=10)

filename2 = 'ppm_calc_python.xlsx'
path2 = os.path.abspath(filename2)

# Create Journal Article Title Label
Title_label = tk.Label(root, text="Paper Title:", fg="white")
Title_label.place(x=35, y=60)
Title_label.config(background='#006680', font=("Helvetica", 9))
# Create Journal Article Title entry box and add a trace to the box to monitor editing
Title_SV = tk.StringVar(root)
Title_entry = tk.Entry(root, textvariable=Title_SV)
Title_SV.trace("w",lambda name,index,mode,Title_SV=Title_SV: Title_changed(Title_SV))
Title_entry.place(relw=0.875, relh=0.03,x=35, y=80)
Title_entry.focus()

def Title_changed(event):
    """ handle the reaction changed event """
Title_entry.bind('<<EntrySelected>>', Title_changed)

# Create Journal Article Reference Label
Ref_label = tk.Label(root, text="Paper Reference:", fg="white")
Ref_label.place(x=35, y=100)
Ref_label.config(background='#006680', font=("Helvetica", 9))
# Create Journal Article Reference entry box and add a trace to the box to monitor editing
Reference_SV = tk.StringVar()
Ref_entry = tk.Entry(root, textvariable=Reference_SV)
Reference_SV.trace("w",lambda name,index,mode,Reference_SV=Reference_SV: Ref_changed(Reference_SV))
Ref_entry.place(relw=0.875, relh=0.03,x=35, y=120)

def Ref_changed(event):
    """ handle the reaction changed event """
Ref_entry.bind('<<EntrySelected>>', Ref_changed)

# Create Paper DOI label
DOI_label = tk.Label(root, text="Paper DOI:", fg="white")
DOI_label.place(x=35, y=140)
DOI_label.config(background='#006680', font=("Helvetica", 9))
# Create Paper DOI entry box and add a trace to the box to monitor editing
DOI_SV = tk.StringVar()
DOI_entry = tk.Entry(root, textvariable=DOI_SV)
DOI_SV.trace("w",lambda name,index,mode,DOI_SV=DOI_SV: DOI_changed(DOI_SV))
DOI_entry.place(relw=0.875, relh=0.03, x=35, y=160)

def DOI_Open():
    webbrowser.open(DOI_entry.get())

DOI_Open_button = tk.Button(root, text='Open', font=("Helvetica", 8), command=DOI_Open)
DOI_Open_button.place(relw=0.06, relh=0.03, x=595, y=160)

# Creates a new window with user instructions once the instructions button has been pushed
def Open_Instructions():
    # Create window and then initialize tkinter
    msg = tk.Tk()
    # set window title
    msg.wm_title("User Instructions")
    # Set Window size
    win_width = 712
    win_height = 500
    # Place window in the centre of the screen
    # get the screen dimension
    scr_width = msg.winfo_screenwidth()
    scr_height = msg.winfo_screenheight()
    # find the center point
    center_x = int(scr_width / 2 - win_width / 2)
    center_y = int(scr_height / 2 - win_height / 2)
    # set the position of the window to the center of the screen
    msg.geometry(f'{win_width}x{win_height}+{center_x}+{center_y}')
    # Stop window being resizable
    msg.resizable(False, False)
    msg.configure(bg='#006680')
    User_Ins_label = tk.Text(msg, fg="white", height=30, width=100)
    User_Ins_label.place(x=5, y=5)
    User_Ins_label.config(background='#006680', font=("Helvetica", 9))
    User_Ins_label.insert(tk.END, 'This MATLAB app can be used to calculate the ppm levels of a palladium '
    "species used in a reaction from all component moles. \nEach component name and "
    "its amount along with the calculated pre-catalyst ppm are then tabulated and "
    "saved into an Excel \nspreadsheet (ppm_calc_python.xlsx) categorised under the "
    "reaction name. A template spreadsheet is provided. \n\nTo use the app: \nThe title "
    "of the paper, reference and DOI number can all be added in the relevant "
    "boxes. \nA warning message will tell the user if a duplicate DOI is being "
    "entered. \n\nThese will then be added to a table and subsequently saved to an Excel "
    "file. \n\nThe reaction name can be selected from the drop-down "
    "menu as well as the reaction component number. \nThis value does not include "
    "the solvent and catalyst as they are included separately. \n\nThe component name "
    "and moles can then be added to the app using the names boxes and moles "
    "boxes. \n\nThe same information can then be added for the catalyst "
    "(as a mol% value) and catalyst name. \nMultiple solvents can be chosen to be "
    "used in calculation. Solvent volume must be added even if a value of zero "
    "and each \nsolvent ID dropdown box must be populated (with a solvent name or 'no solvent').\n\n"
    "Once all the relevant info has been input, the “Calculate” button can be used to determine the total reaction "
    "moles and catalyst ppm. \n\nAll the results will appear in a tabulated format "
    "below the “Calculate” button. \n\nThe “Save” button can be used to save the "
    "table in the ppm_calc_python.xlsx spreadsheet which will be appended every time.\n\n"
    "The spreadsheet can be opened using the “Open” button. \n\nA tickbox "
    "(in the top right corner) allows toggle of all input boxes to appear.")
    User_Ins_label['state'] = 'disabled'
    User_Ins_label.tag_config('center')
# Create a button for user instructions
Instructions_button = tk.Button(root,text='Instructions',command=Open_Instructions)
Instructions_button.place(x=10, y=10)

# label1
label1 = tk.Label(root, text="Reaction Name", fg="white", bg="#006680")
label1.config(background="#006680", font=("helvetica",9))
label1.place(x=50, y=180)

# Create a dropdown box for reaction name selection
Rxn_name = tk.StringVar()
Rxn = ttk.Combobox(root, textvariable=Rxn_name)
# Insert reaction name values
Rxn['values'] = ("[Please Select]","Kumada", "Negishi", "Stille","Suzuki Miyaura","Heck","Sonogashira",
                 "Direct Arylation", "Cyanation", "Buchwald-Hartwig Amination")
# prevent typing a value
Rxn['state'] = 'readonly'
# Set the default state to the first entry '[Please Select]'
Rxn.current(0)
Rxn.place(relwidth=0.195, x=50, y=200)
# Once the reaction has been selected the next entry box and label appear
def Rxn_changed(event):
    """ handle the reaction changed event """
    label2.place(x=50, y= 220)
    Component.place(relwidth=0.195, x=50, y=240)
Rxn.bind('<<ComboboxSelected>>', Rxn_changed)

def DOI_changed(event):
    """ handle the reaction changed event """
    DOI_List1 = pd.read_excel('ppm_calc_python.xlsx', sheet_name="Kumada", usecols="C", nrows=500)
    DOI_List1 = DOI_List1.dropna()
    DOI_List2 = pd.read_excel('ppm_calc_python.xlsx', sheet_name="Negishi", usecols="C", nrows=500)
    DOI_List2 = DOI_List2.dropna()
    DOI_List3 = pd.read_excel('ppm_calc_python.xlsx', sheet_name="Stille", usecols="C", nrows=500)
    DOI_List3 = DOI_List3.dropna()
    DOI_List4 = pd.read_excel('ppm_calc_python.xlsx', sheet_name="Suzuki Miyaura", usecols="C", nrows=500)
    DOI_List4 = DOI_List4.dropna()
    DOI_List5 = pd.read_excel('ppm_calc_python.xlsx', sheet_name="Heck", usecols="C", nrows=500)
    DOI_List5 = DOI_List5.dropna()
    DOI_List6 = pd.read_excel('ppm_calc_python.xlsx', sheet_name="Sonogashira", usecols="C", nrows=500)
    DOI_List6 = DOI_List6.dropna()
    DOI_List7 = pd.read_excel('ppm_calc_python.xlsx', sheet_name="Cyanation", usecols="C", nrows=500)
    DOI_List7 = DOI_List7.dropna()
    DOI_List8 = pd.read_excel('ppm_calc_python.xlsx', sheet_name="Direct Arylation", usecols="C", nrows=500)
    DOI_List8 = DOI_List8.dropna()
    DOI_List9 = pd.read_excel('ppm_calc_python.xlsx', sheet_name="Buchwald-Hartwig Amination", usecols="C", nrows=500)
    DOI_List9 = DOI_List9.dropna()
    DOI_Full_List = pd.concat([DOI_List1,DOI_List2,DOI_List3,DOI_List4,DOI_List5,DOI_List6,DOI_List7,DOI_List8,DOI_List9], ignore_index=True)

    DOI_Entry_df = pd.DataFrame([DOI_entry.get()], columns = ['Paper DOI'])
    is_DOI_There = DOI_Entry_df.isin(DOI_Full_List)
    if True in is_DOI_There.values:
        tk.messagebox.showinfo(title='DOI Check',message='The entered DOI number already exists in the ppm_calc.xlsx file.'
                                                         ' Please continue if another calculation is being performed or try a new paper.')

DOI_entry.bind('<<EntrySelected>>', DOI_changed)

# Creates a label
label2 = tk.Label(root, text="Reaction Species Number", fg="white", bg="#006680")
label2.config(background="#006680", font=("helvetica",9))

# Create a dropdown box for reaction species number
Component_num = tk.StringVar()
Component = ttk.Combobox(root, textvariable=Component_num)
# Insert Component values which can be selected
Component['values'] = (0, 2, 3, 4, 5)
# prevent typing a value
Component['state'] = 'readonly'
# Set the default state to the first entry '0'
Component.current(0)

# Once reaction species number has been selected the next boxes appear. These are dictated by the value which is selected
def Component_number_changed(event):
    """ handle the component number changed event """
    Catalyst_mol_percent_label.place(x=50,y=260)
    Catalyst_mol_percent.place(x=50,y=280)

    if int(Component.get()) == 2:
        Reagent_Name_label.place(x=220, y=180),
        Reagent_Name1.place(relwidth=0.15, relheight=0.036, x=220, y=200),
        Reagent_Name2.place(relwidth=0.15, relheight=0.036, x=220, y=225),
        Reagent_Name3.place(relwidth=0.15, relheight=0.036, x=220, y=250),
        Reagent_Name3.place_forget()
        Reagent_Name4.place_forget()
        Reagent_Name5.place_forget()
        moles1_label.place(x=350, y=180),
        moles1.place(relwidth=0.1, relheight=0.036, x=350, y=200),
        moles2.place(relwidth=0.1, relheight=0.036, x=350, y=225),
        moles3.place_forget()
        moles4.place_forget()
        moles5.place_forget()

    elif int(Component.get()) == 3:
        Reagent_Name_label.place(x=220, y=180),
        Reagent_Name1.place(relwidth=0.15, relheight=0.036, x=220, y=200),
        Reagent_Name2.place(relwidth=0.15, relheight=0.036, x=220, y=225),
        Reagent_Name3.place(relwidth=0.15, relheight=0.036, x=220, y=250),
        Reagent_Name4.place(relwidth=0.15, relheight=0.036, x=220, y=275),
        Reagent_Name4.place_forget()
        Reagent_Name5.place_forget()
        moles1_label.place(x=350, y=180),
        moles1.place(relwidth=0.1, relheight=0.036, x=350, y=200),
        moles2.place(relwidth=0.1, relheight=0.036, x=350, y=225),
        moles3.place(relwidth=0.1, relheight=0.036, x=350, y=250),
        moles4.place_forget()
        moles5.place_forget()

    elif int(Component.get()) == 4:
        Reagent_Name_label.place(x=220, y=180),
        Reagent_Name1.place(relwidth=0.15, relheight=0.036, x=220, y=200),
        Reagent_Name2.place(relwidth=0.15, relheight=0.036, x=220, y=225),
        Reagent_Name3.place(relwidth=0.15, relheight=0.036, x=220, y=250),
        Reagent_Name4.place(relwidth=0.15, relheight=0.036, x=220, y=275),
        Reagent_Name5.place_forget()
        moles1_label.place(x=350, y=180),
        moles1.place(relwidth=0.1, relheight=0.036, x=350, y=200),
        moles2.place(relwidth=0.1, relheight=0.036, x=350, y=225),
        moles3.place(relwidth=0.1, relheight=0.036, x=350, y=250),
        moles4.place(relwidth=0.1, relheight=0.036, x=350, y=275),
        moles5.place_forget()

    elif int(Component.get()) == 5:
        Reagent_Name_label.place(x=220, y=180),
        Reagent_Name1.place(relwidth=0.15, relheight=0.036, x=220, y=200),
        Reagent_Name2.place(relwidth=0.15, relheight=0.036, x=220, y=225),
        Reagent_Name3.place(relwidth=0.15, relheight=0.036, x=220, y=250),
        Reagent_Name4.place(relwidth=0.15, relheight=0.036, x=220, y=275),
        Reagent_Name5.place(relwidth=0.15, relheight=0.036, x=220, y=300),
        moles1_label.place(x=350, y=180),
        moles1.place(relwidth=0.1, relheight=0.036, x=350, y=200),
        moles2.place(relwidth=0.1, relheight=0.036, x=350, y=225),
        moles3.place(relwidth=0.1, relheight=0.036, x=350, y=250),
        moles4.place(relwidth=0.1, relheight=0.036, x=350, y=275),
        moles5.place(relwidth=0.1, relheight=0.036, x=350, y=300)
Component.bind('<<ComboboxSelected>>', Component_number_changed)

# Create a new label and entry box for Catalyst mol% with editing monitoring
Catalyst_mol_percent_SV = tk.StringVar(root, value='0')
Catalyst_mol_percent_label = tk.Label(root, text="Catalyst mol%", fg="white", bg="#006680")
Catalyst_mol_percent_label.configure(background="#006680", font=("helvetica", 9))
Catalyst_mol_percent = ttk.Entry(root, textvariable=Catalyst_mol_percent_SV)
Catalyst_mol_percent_SV.trace("w",lambda name,index,mode,Catalyst_mol_percent_SV=Catalyst_mol_percent_SV: Catalyst_mol_percent_changed(Catalyst_mol_percent_SV))

# Create a new label and entry box for Catalyst ID with editing monitoring
Catalyst_ID_SV = tk.StringVar(root, value='[Insert Name]')
Catalyst_ID_label = tk.Label(root, text="Catalyst ID", fg="white", bg="#006680")
Catalyst_ID_label.configure(background="#006680", font=("helvetica", 9))
Catalyst_ID = ttk.Entry(root, textvariable=Catalyst_ID_SV)
Catalyst_ID_SV.trace("w",lambda name,index,mode,Catalyst_ID_SV=Catalyst_ID_SV: Catalyst_ID_changed(Catalyst_ID_SV))

# Trigger the appearance of the next box once a value has been added
def Catalyst_mol_percent_changed(event):
    """ handle the component number changed event """
    Catalyst_ID_label.place(x=50, y=300)
    Catalyst_ID.place(x=50, y=320)

Catalyst_mol_percent.bind('<<EntrySelected>>', Catalyst_mol_percent_changed)

# Trigger the appearance of the next box once a value has been added
def Catalyst_ID_changed(event):
    """ handle the component number changed event """
    spin_box.place(relw=0.05, x=350, y=330)
    spin_label1.place(x=250, y=330)

Catalyst_ID.bind('<<EntrySelected>>', Catalyst_ID_changed)

# Create a new label and entry box for Reagent Names with editing monitoring
Rea_Name1_SV = tk.StringVar(root, value='[Insert Name]')
#Reagent_Name1 = tk.StringVar()
Reagent_Name_label = tk.Label(root, text="Reagent Names", fg="white", bg="#006680")
Reagent_Name_label.configure(background="#006680", font=("helvetica", 9))
Reagent_Name1 = ttk.Entry(root, textvariable=Rea_Name1_SV)
Rea_Name1_SV.trace("w",lambda name, index, mode, Rea_Name1_SV=Rea_Name1_SV: Rea_Name1_changed(Rea_Name1_SV))

# Trigger the event once a name has been added to the box
def Rea_Name1_changed(event):
    """ handle the reaction changed event """

Reagent_Name1.bind('<<EntrySelected>>', Rea_Name1_changed)

# Create a new label and entry box for Reagent Names with editing monitoring
Rea_Name2_SV = tk.StringVar(root, value='[Insert Name]')
Reagent_Name2 = tk.StringVar()
Reagent_Name2 = ttk.Entry(root, textvariable=Rea_Name2_SV)
Rea_Name2_SV.trace("w",lambda name, index, mode, Rea_Name2_SV=Rea_Name2_SV: Rea_Name2_changed(Rea_Name2_SV))

# Trigger the event once a name has been added to the box
def Rea_Name2_changed(event):
    """ handle the reaction changed event """

Reagent_Name2.bind('<<EntrySelected>>', Rea_Name2_changed)

# Create a new label and entry box for Reagent Names with editing monitoring
Rea_Name3_SV = tk.StringVar(root, value='[Insert Name]')
Reagent_Name3 = tk.StringVar()
Reagent_Name3 = ttk.Entry(root, textvariable=Rea_Name3_SV)
Rea_Name3_SV.trace("w",lambda name, index, mode, Rea_Name3_SV=Rea_Name3_SV: Rea_Name3_changed(Rea_Name3_SV))

# Trigger the event once a name has been added to the box
def Rea_Name3_changed(event):
    """ handle the reaction changed event """

Reagent_Name3.bind('<<EntrySelected>>', Rea_Name3_changed)

# Create a new label and entry box for Reagent Names with editing monitoring
Rea_Name4_SV = tk.StringVar(root, value='[Insert Name]')
Reagent_Name4 = tk.StringVar()
Reagent_Name4 = ttk.Entry(root, textvariable=Rea_Name4_SV)
Rea_Name4_SV.trace("w",lambda name, index, mode, Rea_Name4_SV=Rea_Name4_SV: Rea_Name4_changed(Rea_Name4_SV))

# Trigger the event once a name has been added to the box
def Rea_Name4_changed(event):
    """ handle the reaction changed event """

Reagent_Name4.bind('<<EntrySelected>>', Rea_Name4_changed)

# Create a new label and entry box for Reagent Names with editing monitoring
Rea_Name5_SV = tk.StringVar(root, value='[Insert Name]')
Reagent_Name5 = tk.StringVar()
Reagent_Name5 = ttk.Entry(root, textvariable=Rea_Name5_SV)
Rea_Name5_SV.trace("w",lambda name, index, mode, Rea_Name5_SV=Rea_Name5_SV: Rea_Name5_changed(Rea_Name5_SV))

# Trigger the event once a name has been added to the box
def Rea_Name5_changed(event):
    """ handle the reaction changed event """

Reagent_Name5.bind('<<EntrySelected>>', Rea_Name5_changed)

# Create a new label and entry box for moles with editing monitoring
moles1_SV = tk.StringVar(root, value='0')
moles1_label = tk.Label(root, text="Moles", fg="white", bg="#006680")
moles1_label.configure(background="#006680", font=("helvetica", 9))
moles1 = ttk.Entry(root, textvariable=moles1_SV, validate='key')
moles1_SV.trace("w",lambda name, index, mode, moles1_SV=moles1_SV: moles1_changed(moles1_SV))

# Trigger the event once a name has been added to the box
def moles1_changed(event):
    """ handle the reaction changed event """
    global b
    #if moles1.get() is empty:
    #    moles1 = 0
    Cat_mol_int = float(re.search(r'\d+',Catalyst_mol_percent.get()).group())
    mole1_int = float(moles1.get())
    a = (mole1_int/100)
    b = a*Cat_mol_int

moles1.bind('<<EntrySelected>>', moles1_changed)

moles2_SV = tk.StringVar(root, value='0')
moles2 = ttk.Entry(root, textvariable=moles2_SV)
moles2_SV.trace("w",lambda name, index, mode, moles2_SV=moles2_SV: moles2_changed(moles2_SV))

# Trigger the event once a name has been added to the box
def moles2_changed(event):
    """ handle the reaction changed event """

moles2.bind('<<EntrySelected>>', moles2_changed)

# Create a new label and entry box for moles with editing monitoring
moles3_SV = tk.StringVar(root, value='0')
moles3 = ttk.Entry(root, textvariable=moles3_SV)
moles3_SV.trace("w",lambda name, index, mode, moles3_SV=moles3_SV: moles3_changed(moles3_SV))

# Trigger the event once a name has been added to the box
def moles3_changed(event):
    """ handle the reaction changed event """

moles3.bind('<<EntrySelected>>', moles3_changed)

# Create a new label and entry box for moles with editing monitoring
moles4_SV = tk.StringVar(root, value='0')
moles4 = ttk.Entry(root, textvariable=moles4_SV)
moles4_SV.trace("w",lambda name, index, mode, moles4_SV=moles4_SV: moles4_changed(moles4_SV))

# Trigger the event once a name has been added to the box
def moles4_changed(event):
    """ handle the reaction changed event """

moles4.bind('<<EntrySelected>>', moles4_changed)

# Create a new label and entry box for moles with editing monitoring
moles5_SV = tk.StringVar(root, value='0')
moles5 = ttk.Entry(root, textvariable=moles5_SV)
moles5_SV.trace("w",lambda name, index, mode, moles5_SV=moles5_SV: moles5_changed(moles5_SV))

# Trigger the event once a name has been added to the box
def moles5_changed(event):
    """ handle the reaction changed event """

moles5.bind('<<EntrySelected>>', moles5_changed)

# Create a list of solvents which can be selected in the dropdown list
Solvent_list = ('[Please Select]', 'Acetic acid', 'Anisole', 'Acetone', 'Acetonitrile', 'Benzene', '1-Butanol',
                      '2-Butanol', '2-Butanone', 't-Butyl alcohol', 'Carbon tetrachloride', 'Chlorobenzene', 'Chloroform',
                      'Cyclohexane', '1,2-Dichloroethane', 'Dibutyl ether', 'Diethylene glycol', 'Diethyl ether',
                      'Diglyme', '1,2-Dimethoxyethane', 'Dimethyl acetamide', 'Dimethyl formamide', 'Dimethyl sulfoxide',
                      '1,4-dioxane', 'Ethanol', 'Ethyl acetate', 'Ethylene glycol', 'Glycerin', 'Heptane', 'Hexamethylphosphoramide',
                      'Hexamethylphosphorous triamide', 'Hexane', 'Methanol', 'Methyl t-butyl ether', 'Methylene chloride',
                      'N-methyl-2-pyrrolidinone', 'Nitromethane', 'Pentane', 'Petroleum ether', '1-Propanol', '2-Propanol',
                      'Pyridine', '2-Methyl tetrahydrofuran', 'Tetrahydrofuran', 't-Amyl alcohol', 'a,a,a-Trifluorotoluene',
                      'Toluene', 'Triethyl amine', 'Water', 'Water, heavy', 'o-Xylene', 'm-Xylene', 'p-Xylene')

#Solvent_dens = (0, 1.0446, 0.995, 0.7845, 0.7857, 0.8765, 0.8095, 0.8063, 0.7999, 0.7887, 1.594, 1.1058, 1.4788, 0.7739,
                #1.245, 0.77, 1.1197, 0.713, 0.943, 0.8637, 0.937, 0.9445, 1.092, 1.033, 0.789, 0.895, 1.115, 1.261, 0.684,
                #1.03, 0.898, 0.659, 0.791, 0.741, 1.326, 1.033, 1.382, 0.626, 0.656, 0.803, 0.785, 0.982, 0.86, 0.8833,
                #0.805, 1.19, 0.867, 0.728, 0.998, 1.107, 0.897, 0.868, 0.861, 8)

#Solvent_FW = (0, 60.052, 108.14, 58.079, 41.052, 78.11, 74.12, 74.12, 72.11, 74.12, 153.82, 112.56, 119.38, 84.16, 98.96,
              #130.231, 106.12, 74.12, 134.17, 90.12, 87.122, 73.09, 78.13, 88.11, 46.07, 88.11, 62.07, 92.09, 100.2, 179.2,
              #163.2, 86.18, 32.04, 88.15, 84.93, 99.13, 61.04, 72.15, 82.2, 60.1, 60.1, 79.1, 86.13, 72.106, 88.15, 146.11,
              #92.14, 101.19, 18.02, 20.03, 106.17, 106.17, 106.17, 8)

# Create dropdown list for solvent1
Solvent1_ID = tk.StringVar()
Solvent1 = ttk.Combobox(root, textvariable=Solvent1_ID)
# Insert reaction name values
Solvent1['values'] = Solvent_list
# prevent typing a value
Solvent1['state'] = 'readonly'
# Set default value to the first in the list 'Please Select'
Solvent1.current(0)
Sol_label1 = tk.Label(root, text="Solvent ID", fg="white", bg="#006680")
Sol_label1.config(background="#006680", font=("helvetica",9))

# Triggers the event: once solvent is selected the next boxes appear
def Solvent1_changed(event):
    """ handle the reaction changed event """
    button.place(relw=0.25, relh=0.125, x=35, y=360)
    save_button.place(relw=0.15, relh=0.05, x=250, y=360)
    open_button.place(relw=0.15, relh=0.05, x=250, y=405)
    Tot_Rxn_mol_label.place(relh=0.036, x=380, y=365)
    Tot_Rxn_mol_box.place(relw=0.15, relh=0.036, x=500, y=365)
    Tot_Cat_ppm_label.place(relh=0.036, x=380, y=400)
    Tot_Cat_ppm_Box.place(relw=0.15, relh=0.036, x=500, y=400)

Solvent1.bind('<<ComboboxSelected>>', Solvent1_changed)

# Create a new label and entry box for solvent with editing monitoring
Sol_Vol1_SV = tk.StringVar(root, value='0')
Sol_Vol1 = ttk.Entry(root,textvariable=Sol_Vol1_SV)
Sol_Vol1_SV.trace("w",lambda name, index, mode, Sol_Vol1_SV=Sol_Vol1_SV: Sol_Vol1_changed(Sol_Vol1_SV))
Sol_Vol1_label = tk.Label(root, text="Volume", fg="white", bg="#006680")
Sol_Vol1_label.config(background="#006680", font=("helvetica",9))

# Triggers
def Sol_Vol1_changed(event):
    """ handle the reaction changed event """
    global Sol1_mol
    global path3
    filename3 = 'Solvent_list.csv'
    path3 = os.path.abspath(filename3)
    Index = Solvent_list.index(Solvent1.get())
    df = pandas.read_csv(path3)
    matrix_res = df.to_numpy()
    Sol1_d = matrix_res[Index][2]
    Sol1_FW = matrix_res[Index][3]
    Sol1_mass = float(Sol_Vol1.get())*float(Sol1_d)
    Sol1_mol = float(Sol1_mass)/float(Sol1_FW)

Sol_Vol1.bind('<<EntrySelected>>', Sol_Vol1_changed)

# Create dropdown list for solvent2
Solvent2_ID = tk.StringVar()
Solvent2 = ttk.Combobox(root, textvariable=Solvent2_ID)
# Insert reaction name values
Solvent2['values'] = Solvent_list
# prevent typing a value
Solvent2['state'] = 'readonly'
# Set default value to the first in the list 'Please Select'
Solvent2.current(0)
Sol_label2 = tk.Label(root, text="Solvent ID", fg="white", bg="#006680")
Sol_label2.config(background="#006680", font=("helvetica",9))

# Trigger the event once a value has been added to the box
def Solvent2_changed(event):
    """ handle the reaction changed event """

Solvent2.bind('<<ComboboxSelected>>', Solvent2_changed)

# Create a new label and entry box for moles with editing monitoring
Sol_Vol2_SV = tk.StringVar(root, value='0')
Sol_Vol2 = ttk.Entry(root,textvariable=Sol_Vol2_SV)
Sol_Vol2_SV.trace("w",lambda name, index, mode, Sol_Vol2_SV=Sol_Vol2_SV: Sol_Vol2_changed(Sol_Vol2_SV))
Sol_Vol2_label = tk.Label(root, text="Volume", fg="white", bg="#006680")
Sol_Vol2_label.config(background="#006680", font=("helvetica",9))

# Trigger the event once a value has been added to the box
def Sol_Vol2_changed(event):
    """ handle the reaction changed event """
    global Sol2_mol
    Index = Solvent_list.index(Solvent2.get())
    df = pandas.read_csv(path3)
    matrix_res = df.to_numpy()
    Sol2_d = matrix_res[Index][2]
    Sol2_FW = matrix_res[Index][3]
    Sol2_mass = float(Sol_Vol2.get()) * float(Sol2_d)
    Sol2_mol = float(Sol2_mass) / float(Sol2_FW)

Sol_Vol2.bind('<<EntrySelected>>', Sol_Vol2_changed)

# Create dropdown list for solvent3
Solvent3_ID = tk.StringVar()
Solvent3 = ttk.Combobox(root, textvariable=Solvent3_ID)
# Insert reaction name values
Solvent3['values'] = Solvent_list
# prevent typing a value
Solvent3['state'] = 'readonly'
# Set default value to the first in the list 'Please Select'
Solvent3.current(0)
Sol_label3 = tk.Label(root, text="Solvent ID", fg="white", bg="#006680")
Sol_label3.config(background="#006680", font=("helvetica",9))

# Trigger the event once a value has been added to the box
def Solvent3_changed(event):
    """ handle the reaction changed event """

Solvent3.bind('<<ComboboxSelected>>', Solvent3_changed)

# Create a new label and entry box for moles with editing monitoring
Sol_Vol3_SV = tk.StringVar(root, value='0')
Sol_Vol3 = ttk.Entry(root,textvariable=Sol_Vol3_SV)
Sol_Vol3_SV.trace("w",lambda name, index, mode, Sol_Vol3_SV=Sol_Vol3_SV: Sol_Vol3_changed(Sol_Vol3_SV))
Sol_Vol3_label = tk.Label(root, text="Volume", fg="white", bg="#006680")
Sol_Vol3_label.config(background="#006680", font=("helvetica",9))

# Trigger the event once a value has been added to the box
def Sol_Vol3_changed(event):
    """ handle the reaction changed event """
    global Sol3_mol
    Index = Solvent_list.index(Solvent3.get())
    df = pandas.read_csv(path3)
    matrix_res = df.to_numpy()
    Sol3_d = matrix_res[Index][2]
    Sol3_FW = matrix_res[Index][3]
    Sol3_mass = float(Sol_Vol3.get()) * float(Sol3_d)
    Sol3_mol = float(Sol3_mass) / float(Sol3_FW)
Sol_Vol3.bind('<<EntrySelected>>', Sol_Vol3_changed)

# Progress bar widget
progress = ttk.Progressbar(root, name='saving Data', orient='horizontal', length=100, mode='determinate')

def bar():
    progress.place(x=250, y=394, relheight=0.01, relwidth=0.15)
    progress['value'] = 20
    root.update_idletasks()
    time.sleep(0.5)

    progress['value'] = 40
    root.update_idletasks()
    time.sleep(0.5)

    progress['value'] = 50
    root.update_idletasks()
    time.sleep(0.5)

    progress['value'] = 60
    root.update_idletasks()
    time.sleep(0.5)

    progress['value'] = 80
    root.update_idletasks()
    time.sleep(0.5)
    progress['value'] = 100
    progress.place_forget()

def Save_pushed():

    if Rxn_name.get() == 'Kumada':
        if spin_box.get() == '1':
            if Component.get() == '2':
                writer = pd.ExcelWriter('ppm_calc_python.xlsx', mode='r+', if_sheet_exists='overlay')
                df = pd.DataFrame(columns=['moles', 'ppm', 'mol%'], index=[Reagent_Name1.get(), Catalyst_ID.get(), Reagent_Name2.get(), Solvent1.get()])
                df1 = pd.DataFrame(columns=[Title_entry.get(), Ref_entry.get(), DOI_entry.get()])
                df2 = pd.DataFrame(data=([float(moles1.get()), 0, 0], [b, Tot_Cat_ppm, float(Catalyst_mol_percent.get())], [float(moles2.get()), 0, 0], [Sol1_mol, 0, 0]))
                #df.index.name = 'Species ID'
                df1.to_excel(writer, sheet_name=Rxn_name.get(), startrow=writer.sheets[Rxn_name.get()].max_row, startcol=0, header=True, index=False)
                df.to_excel(writer, sheet_name=Rxn_name.get(), startrow=writer.sheets[Rxn_name.get()].max_row-1, startcol=3, header=True, index=True)
                df2.to_excel(writer, sheet_name=Rxn_name.get(), startrow=writer.sheets[Rxn_name.get()].max_row-4, startcol=4, header=False, index=False)
                if float(Catalyst_mol_percent.get())<=1:
                    df3 = pd.DataFrame(data=([float(Catalyst_mol_percent.get()), Tot_Cat_ppm], [0, 0], [0, 0]), columns=["0 - 1 mol%", "ppm.1"])
                    df3 = df3.drop(df3.index[[1, 2]])
                    box_cols = pd.read_excel('ppm_calc_python.xlsx', sheet_name=Rxn_name.get(), usecols="AC:AD", nrows=60)
                    box_cols = box_cols.dropna()
                    box_cols = pd.concat([box_cols,df3], ignore_index=True)
                    box_cols.to_excel(writer, sheet_name=Rxn_name.get(), startrow=1, startcol=28, header=False, index=False)
                elif float(Catalyst_mol_percent.get())>1 and float(Catalyst_mol_percent.get())<=2:
                    df3 = pd.DataFrame(data=([float(Catalyst_mol_percent.get()), Tot_Cat_ppm], [0, 0], [0, 0]), columns=["1 - 2 mol%", "ppm.2"])
                    df3 = df3.drop(df3.index[[1, 2]])
                    box_cols = pd.read_excel('ppm_calc_python.xlsx', sheet_name=Rxn_name.get(), usecols="AE:AF", nrows=60)
                    box_cols = box_cols.dropna()
                    box_cols = pd.concat([box_cols,df3], ignore_index=True)
                    box_cols.to_excel(writer, sheet_name=Rxn_name.get(), startrow=1, startcol=30, header=False, index=False)
                elif float(Catalyst_mol_percent.get())>2 and float(Catalyst_mol_percent.get())<=3:
                    df3 = pd.DataFrame(data=([float(Catalyst_mol_percent.get()), Tot_Cat_ppm], [0, 0], [0, 0]), columns=["2 - 3 mol%", "ppm.3"])
                    df3 = df3.drop(df3.index[[1, 2]])
                    box_cols = pd.read_excel('ppm_calc_python.xlsx', sheet_name=Rxn_name.get(), usecols="AG:AH", nrows=60)
                    box_cols = box_cols.dropna()
                    box_cols = pd.concat([box_cols,df3], ignore_index=True)
                    box_cols.to_excel(writer, sheet_name=Rxn_name.get(), startrow=1, startcol=32, header=False, index=False)
                elif float(Catalyst_mol_percent.get())>3 and float(Catalyst_mol_percent.get())<=4:
                    df3 = pd.DataFrame(data=([float(Catalyst_mol_percent.get()), Tot_Cat_ppm], [0, 0], [0, 0]), columns=["3 - 4 mol%", "ppm.4"])
                    df3 = df3.drop(df3.index[[1, 2]])
                    box_cols = pd.read_excel('ppm_calc_python.xlsx', sheet_name=Rxn_name.get(), usecols="AI:AJ", nrows=60)
                    box_cols = box_cols.dropna()
                    box_cols = pd.concat([box_cols,df3], ignore_index=True)
                    box_cols.to_excel(writer, sheet_name=Rxn_name.get(), startrow=1, startcol=34, header=False, index=False)
                elif float(Catalyst_mol_percent.get())>4 and float(Catalyst_mol_percent.get())<=5:
                    df3 = pd.DataFrame(data=([float(Catalyst_mol_percent.get()), Tot_Cat_ppm], [0, 0], [0, 0]), columns=["4 - 5 mol%", "ppm.5"])
                    df3 = df3.drop(df3.index[[1, 2]])
                    box_cols = pd.read_excel('ppm_calc_python.xlsx', sheet_name=Rxn_name.get(), usecols="AK:AL", nrows=60)
                    box_cols = box_cols.dropna()
                    box_cols = pd.concat([box_cols,df3], ignore_index=True)
                    box_cols.to_excel(writer, sheet_name=Rxn_name.get(), startrow=1, startcol=36, header=False, index=False)
                elif float(Catalyst_mol_percent.get()) > 5:
                    df3 = pd.DataFrame(data=([float(Catalyst_mol_percent.get()), Tot_Cat_ppm], [0, 0], [0, 0]), columns=["5+ mol%", "ppm.6"])
                    df3 = df3.drop(df3.index[[1, 2]])
                    box_cols = pd.read_excel('ppm_calc_python.xlsx', sheet_name=Rxn_name.get(), usecols="AM:AN", nrows=60)
                    box_cols = box_cols.dropna()
                    box_cols = pd.concat([box_cols,df3], ignore_index=True)
                    box_cols.to_excel(writer, sheet_name=Rxn_name.get(), startrow=1, startcol=38, header=False, index=False)
                writer.save()
            elif Component.get() == '3':
                writer = pd.ExcelWriter('ppm_calc_python.xlsx', mode='r+', if_sheet_exists='overlay')
                df = pd.DataFrame(columns=['moles', 'ppm', 'mol%'], index=[Reagent_Name1.get(), Catalyst_ID.get(), Reagent_Name2.get(), Reagent_Name3.get(), Solvent1.get()])
                df1 = pd.DataFrame(columns=[Title_entry.get(), Ref_entry.get(), DOI_entry.get()])
                df2 = pd.DataFrame(data=([float(moles1.get()), 0, 0], [b, Tot_Cat_ppm, float(Catalyst_mol_percent.get())], [float(moles2.get()), 0, 0], [float(moles3.get()), 0, 0], [Sol1_mol, 0, 0]))
                #df.index.name = 'Species ID'
                df1.to_excel(writer, sheet_name=Rxn_name.get(), startrow=writer.sheets[Rxn_name.get()].max_row, startcol=0, header=True, index=False)
                df.to_excel(writer, sheet_name=Rxn_name.get(), startrow=writer.sheets[Rxn_name.get()].max_row-1, startcol=3, header=True, index=True)
                df2.to_excel(writer, sheet_name=Rxn_name.get(), startrow=writer.sheets[Rxn_name.get()].max_row - 5, startcol=4, header=False, index=False)
                if float(Catalyst_mol_percent.get())<=1:
                    df3 = pd.DataFrame(data=([float(Catalyst_mol_percent.get()), Tot_Cat_ppm], [0, 0], [0, 0]), columns=["0 - 1 mol%", "ppm.1"])
                    df3 = df3.drop(df3.index[[1, 2]])
                    box_cols = pd.read_excel('ppm_calc_python.xlsx', sheet_name=Rxn_name.get(), usecols="AC:AD", nrows=60)
                    box_cols = box_cols.dropna()
                    box_cols = pd.concat([box_cols,df3], ignore_index=True)
                    box_cols.to_excel(writer, sheet_name=Rxn_name.get(), startrow=1, startcol=28, header=False, index=False)
                elif float(Catalyst_mol_percent.get())>1 and float(Catalyst_mol_percent.get())<=2:
                    df3 = pd.DataFrame(data=([float(Catalyst_mol_percent.get()), Tot_Cat_ppm], [0, 0], [0, 0]), columns=["1 - 2 mol%", "ppm.2"])
                    df3 = df3.drop(df3.index[[1, 2]])
                    box_cols = pd.read_excel('ppm_calc_python.xlsx', sheet_name=Rxn_name.get(), usecols="AE:AF", nrows=60)
                    box_cols = box_cols.dropna()
                    box_cols = pd.concat([box_cols,df3], ignore_index=True)
                    box_cols.to_excel(writer, sheet_name=Rxn_name.get(), startrow=1, startcol=30, header=False, index=False)
                elif float(Catalyst_mol_percent.get())>2 and float(Catalyst_mol_percent.get())<=3:
                    df3 = pd.DataFrame(data=([float(Catalyst_mol_percent.get()), Tot_Cat_ppm], [0, 0], [0, 0]), columns=["2 - 3 mol%", "ppm.3"])
                    df3 = df3.drop(df3.index[[1, 2]])
                    box_cols = pd.read_excel('ppm_calc_python.xlsx', sheet_name=Rxn_name.get(), usecols="AG:AH", nrows=60)
                    box_cols = box_cols.dropna()
                    box_cols = pd.concat([box_cols,df3], ignore_index=True)
                    box_cols.to_excel(writer, sheet_name=Rxn_name.get(), startrow=1, startcol=32, header=False, index=False)
                elif float(Catalyst_mol_percent.get())>3 and float(Catalyst_mol_percent.get())<=4:
                    df3 = pd.DataFrame(data=([float(Catalyst_mol_percent.get()), Tot_Cat_ppm], [0, 0], [0, 0]), columns=["3 - 4 mol%", "ppm.4"])
                    df3 = df3.drop(df3.index[[1, 2]])
                    box_cols = pd.read_excel('ppm_calc_python.xlsx', sheet_name=Rxn_name.get(), usecols="AI:AJ", nrows=60)
                    box_cols = box_cols.dropna()
                    box_cols = pd.concat([box_cols,df3], ignore_index=True)
                    box_cols.to_excel(writer, sheet_name=Rxn_name.get(), startrow=1, startcol=34, header=False, index=False)
                elif float(Catalyst_mol_percent.get())>4 and float(Catalyst_mol_percent.get())<=5:
                    df3 = pd.DataFrame(data=([float(Catalyst_mol_percent.get()), Tot_Cat_ppm], [0, 0], [0, 0]), columns=["4 - 5 mol%", "ppm.5"])
                    df3 = df3.drop(df3.index[[1, 2]])
                    box_cols = pd.read_excel('ppm_calc_python.xlsx', sheet_name=Rxn_name.get(), usecols="AK:AL", nrows=60)
                    box_cols = box_cols.dropna()
                    box_cols = pd.concat([box_cols,df3], ignore_index=True)
                    box_cols.to_excel(writer, sheet_name=Rxn_name.get(), startrow=1, startcol=36, header=False, index=False)
                elif float(Catalyst_mol_percent.get()) > 5:
                    df3 = pd.DataFrame(data=([float(Catalyst_mol_percent.get()), Tot_Cat_ppm], [0, 0], [0, 0]), columns=["5+ mol%", "ppm.6"])
                    df3 = df3.drop(df3.index[[1, 2]])
                    box_cols = pd.read_excel('ppm_calc_python.xlsx', sheet_name=Rxn_name.get(), usecols="AM:AN", nrows=60)
                    box_cols = box_cols.dropna()
                    box_cols = pd.concat([box_cols,df3], ignore_index=True)
                    box_cols.to_excel(writer, sheet_name=Rxn_name.get(), startrow=1, startcol=38, header=False, index=False)
                writer.save()
            elif Component.get() == '4':
                writer = pd.ExcelWriter('ppm_calc_python.xlsx', mode='r+', if_sheet_exists='overlay')
                df = pd.DataFrame(columns=['moles', 'ppm', 'mol%'], index=[Reagent_Name1.get(), Catalyst_ID.get(), Reagent_Name2.get(), Reagent_Name3.get(), Reagent_Name4.get(), Solvent1.get()])
                df1 = pd.DataFrame(columns=[Title_entry.get(), Ref_entry.get(), DOI_entry.get()])
                df2 = pd.DataFrame(data=([float(moles1.get()), 0, 0], [b, Tot_Cat_ppm, float(Catalyst_mol_percent.get())], [float(moles2.get()), 0, 0], [float(moles3.get()), 0, 0], [float(moles4.get()), 0, 0], [Sol1_mol, 0, 0]))
                #df.index.name = 'Species ID'
                df1.to_excel(writer, sheet_name=Rxn_name.get(), startrow=writer.sheets[Rxn_name.get()].max_row, startcol=0, header=True, index=False)
                df.to_excel(writer, sheet_name=Rxn_name.get(), startrow=writer.sheets[Rxn_name.get()].max_row-1, startcol=3, header=True, index=True)
                df2.to_excel(writer, sheet_name=Rxn_name.get(), startrow=writer.sheets[Rxn_name.get()].max_row - 6, startcol=4, header=False, index=False)
                if float(Catalyst_mol_percent.get())<=1:
                    df3 = pd.DataFrame(data=([float(Catalyst_mol_percent.get()), Tot_Cat_ppm], [0, 0], [0, 0]), columns=["0 - 1 mol%", "ppm.1"])
                    df3 = df3.drop(df3.index[[1, 2]])
                    box_cols = pd.read_excel('ppm_calc_python.xlsx', sheet_name=Rxn_name.get(), usecols="AC:AD", nrows=60)
                    box_cols = box_cols.dropna()
                    box_cols = pd.concat([box_cols,df3], ignore_index=True)
                    box_cols.to_excel(writer, sheet_name=Rxn_name.get(), startrow=1, startcol=28, header=False, index=False)
                elif float(Catalyst_mol_percent.get())>1 and float(Catalyst_mol_percent.get())<=2:
                    df3 = pd.DataFrame(data=([float(Catalyst_mol_percent.get()), Tot_Cat_ppm], [0, 0], [0, 0]), columns=["1 - 2 mol%", "ppm.2"])
                    df3 = df3.drop(df3.index[[1, 2]])
                    box_cols = pd.read_excel('ppm_calc_python.xlsx', sheet_name=Rxn_name.get(), usecols="AE:AF", nrows=60)
                    box_cols = box_cols.dropna()
                    box_cols = pd.concat([box_cols,df3], ignore_index=True)
                    box_cols.to_excel(writer, sheet_name=Rxn_name.get(), startrow=1, startcol=30, header=False, index=False)
                elif float(Catalyst_mol_percent.get())>2 and float(Catalyst_mol_percent.get())<=3:
                    df3 = pd.DataFrame(data=([float(Catalyst_mol_percent.get()), Tot_Cat_ppm], [0, 0], [0, 0]), columns=["2 - 3 mol%", "ppm.3"])
                    df3 = df3.drop(df3.index[[1, 2]])
                    box_cols = pd.read_excel('ppm_calc_python.xlsx', sheet_name=Rxn_name.get(), usecols="AG:AH", nrows=60)
                    box_cols = box_cols.dropna()
                    box_cols = pd.concat([box_cols,df3], ignore_index=True)
                    box_cols.to_excel(writer, sheet_name=Rxn_name.get(), startrow=1, startcol=32, header=False, index=False)
                elif float(Catalyst_mol_percent.get())>3 and float(Catalyst_mol_percent.get())<=4:
                    df3 = pd.DataFrame(data=([float(Catalyst_mol_percent.get()), Tot_Cat_ppm], [0, 0], [0, 0]), columns=["3 - 4 mol%", "ppm.4"])
                    df3 = df3.drop(df3.index[[1, 2]])
                    box_cols = pd.read_excel('ppm_calc_python.xlsx', sheet_name=Rxn_name.get(), usecols="AI:AJ", nrows=60)
                    box_cols = box_cols.dropna()
                    box_cols = pd.concat([box_cols,df3], ignore_index=True)
                    box_cols.to_excel(writer, sheet_name=Rxn_name.get(), startrow=1, startcol=34, header=False, index=False)
                elif float(Catalyst_mol_percent.get())>4 and float(Catalyst_mol_percent.get())<=5:
                    df3 = pd.DataFrame(data=([float(Catalyst_mol_percent.get()), Tot_Cat_ppm], [0, 0], [0, 0]), columns=["4 - 5 mol%", "ppm.5"])
                    df3 = df3.drop(df3.index[[1, 2]])
                    box_cols = pd.read_excel('ppm_calc_python.xlsx', sheet_name=Rxn_name.get(), usecols="AK:AL", nrows=60)
                    box_cols = box_cols.dropna()
                    box_cols = pd.concat([box_cols,df3], ignore_index=True)
                    box_cols.to_excel(writer, sheet_name=Rxn_name.get(), startrow=1, startcol=36, header=False, index=False)
                elif float(Catalyst_mol_percent.get()) > 5:
                    df3 = pd.DataFrame(data=([float(Catalyst_mol_percent.get()), Tot_Cat_ppm], [0, 0], [0, 0]), columns=["5+ mol%", "ppm.6"])
                    df3 = df3.drop(df3.index[[1, 2]])
                    box_cols = pd.read_excel('ppm_calc_python.xlsx', sheet_name=Rxn_name.get(), usecols="AM:AN", nrows=60)
                    box_cols = box_cols.dropna()
                    box_cols = pd.concat([box_cols,df3], ignore_index=True)
                    box_cols.to_excel(writer, sheet_name=Rxn_name.get(), startrow=1, startcol=38, header=False, index=False)
                writer.save()
            elif Component.get() == '5':
                writer = pd.ExcelWriter('ppm_calc_python.xlsx', mode='r+', if_sheet_exists='overlay')
                df = pd.DataFrame(columns=['moles', 'ppm', 'mol%'], index=[Reagent_Name1.get(), Catalyst_ID.get(), Reagent_Name2.get(), Reagent_Name3.get(), Reagent_Name4.get(), Reagent_Name5.get(), Solvent1.get()])
                df1 = pd.DataFrame(columns=[Title_entry.get(), Ref_entry.get(), DOI_entry.get()])
                df2 = pd.DataFrame(data=([float(moles1.get()), 0, 0], [b, Tot_Cat_ppm, float(Catalyst_mol_percent.get())], [float(moles2.get()), 0, 0], [float(moles3.get()), 0, 0], [float(moles4.get()), 0, 0], [float(moles5.get()), 0, 0], [Sol1_mol, 0, 0]))
                #df.index.name = 'Species ID'
                df1.to_excel(writer, sheet_name=Rxn_name.get(), startrow=writer.sheets[Rxn_name.get()].max_row, startcol=0, header=True, index=False)
                df.to_excel(writer, sheet_name=Rxn_name.get(), startrow=writer.sheets[Rxn_name.get()].max_row-1, startcol=3, header=True, index=True)
                df2.to_excel(writer, sheet_name=Rxn_name.get(), startrow=writer.sheets[Rxn_name.get()].max_row - 7, startcol=4, header=False, index=False)
                if float(Catalyst_mol_percent.get())<=1:
                    df3 = pd.DataFrame(data=([float(Catalyst_mol_percent.get()), Tot_Cat_ppm], [0, 0], [0, 0]), columns=["0 - 1 mol%", "ppm.1"])
                    df3 = df3.drop(df3.index[[1, 2]])
                    box_cols = pd.read_excel('ppm_calc_python.xlsx', sheet_name=Rxn_name.get(), usecols="AC:AD", nrows=60)
                    box_cols = box_cols.dropna()
                    box_cols = pd.concat([box_cols,df3], ignore_index=True)
                    box_cols.to_excel(writer, sheet_name=Rxn_name.get(), startrow=1, startcol=28, header=False, index=False)
                elif float(Catalyst_mol_percent.get())>1 and float(Catalyst_mol_percent.get())<=2:
                    df3 = pd.DataFrame(data=([float(Catalyst_mol_percent.get()), Tot_Cat_ppm], [0, 0], [0, 0]), columns=["1 - 2 mol%", "ppm.2"])
                    df3 = df3.drop(df3.index[[1, 2]])
                    box_cols = pd.read_excel('ppm_calc_python.xlsx', sheet_name=Rxn_name.get(), usecols="AE:AF", nrows=60)
                    box_cols = box_cols.dropna()
                    box_cols = pd.concat([box_cols,df3], ignore_index=True)
                    box_cols.to_excel(writer, sheet_name=Rxn_name.get(), startrow=1, startcol=30, header=False, index=False)
                elif float(Catalyst_mol_percent.get())>2 and float(Catalyst_mol_percent.get())<=3:
                    df3 = pd.DataFrame(data=([float(Catalyst_mol_percent.get()), Tot_Cat_ppm], [0, 0], [0, 0]), columns=["2 - 3 mol%", "ppm.3"])
                    df3 = df3.drop(df3.index[[1, 2]])
                    box_cols = pd.read_excel('ppm_calc_python.xlsx', sheet_name=Rxn_name.get(), usecols="AG:AH", nrows=60)
                    box_cols = box_cols.dropna()
                    box_cols = pd.concat([box_cols,df3], ignore_index=True)
                    box_cols.to_excel(writer, sheet_name=Rxn_name.get(), startrow=1, startcol=32, header=False, index=False)
                elif float(Catalyst_mol_percent.get())>3 and float(Catalyst_mol_percent.get())<=4:
                    df3 = pd.DataFrame(data=([float(Catalyst_mol_percent.get()), Tot_Cat_ppm], [0, 0], [0, 0]), columns=["3 - 4 mol%", "ppm.4"])
                    df3 = df3.drop(df3.index[[1, 2]])
                    box_cols = pd.read_excel('ppm_calc_python.xlsx', sheet_name=Rxn_name.get(), usecols="AI:AJ", nrows=60)
                    box_cols = box_cols.dropna()
                    box_cols = pd.concat([box_cols,df3], ignore_index=True)
                    box_cols.to_excel(writer, sheet_name=Rxn_name.get(), startrow=1, startcol=34, header=False, index=False)
                elif float(Catalyst_mol_percent.get())>4 and float(Catalyst_mol_percent.get())<=5:
                    df3 = pd.DataFrame(data=([float(Catalyst_mol_percent.get()), Tot_Cat_ppm], [0, 0], [0, 0]), columns=["4 - 5 mol%", "ppm.5"])
                    df3 = df3.drop(df3.index[[1, 2]])
                    box_cols = pd.read_excel('ppm_calc_python.xlsx', sheet_name=Rxn_name.get(), usecols="AK:AL", nrows=60)
                    box_cols = box_cols.dropna()
                    box_cols = pd.concat([box_cols,df3], ignore_index=True)
                    box_cols.to_excel(writer, sheet_name=Rxn_name.get(), startrow=1, startcol=36, header=False, index=False)
                elif float(Catalyst_mol_percent.get()) > 5:
                    df3 = pd.DataFrame(data=([float(Catalyst_mol_percent.get()), Tot_Cat_ppm], [0, 0], [0, 0]), columns=["5+ mol%", "ppm.6"])
                    df3 = df3.drop(df3.index[[1, 2]])
                    box_cols = pd.read_excel('ppm_calc_python.xlsx', sheet_name=Rxn_name.get(), usecols="AM:AN", nrows=60)
                    box_cols = box_cols.dropna()
                    box_cols = pd.concat([box_cols,df3], ignore_index=True)
                    box_cols.to_excel(writer, sheet_name=Rxn_name.get(), startrow=1, startcol=38, header=False, index=False)
                writer.save()
        elif spin_box.get() == '2':
            if Component.get() == '2':
                writer = pd.ExcelWriter('ppm_calc_python.xlsx', mode='r+', if_sheet_exists='overlay')
                df = pd.DataFrame(columns=['moles', 'ppm', 'mol%'], index=[Reagent_Name1.get(), Catalyst_ID.get(), Reagent_Name2.get(), Solvent1.get(), Solvent2.get()])
                df1 = pd.DataFrame(columns=[Title_entry.get(), Ref_entry.get(), DOI_entry.get()])
                df2 = pd.DataFrame(data=([float(moles1.get()), 0, 0], [b, Tot_Cat_ppm, float(Catalyst_mol_percent.get())], [float(moles2.get()), 0, 0], [Sol1_mol, 0, 0], [Sol2_mol, 0, 0]))
                #df.index.name = 'Species ID'
                df1.to_excel(writer, sheet_name=Rxn_name.get(), startrow= writer.sheets[Rxn_name.get()].max_row, startcol= 0, header=True, index=False)
                df.to_excel(writer, sheet_name=Rxn_name.get(), startrow = writer.sheets[Rxn_name.get()].max_row-1, startcol= 3, header=True, index=True)
                df2.to_excel(writer, sheet_name=Rxn_name.get(), startrow=writer.sheets[Rxn_name.get()].max_row - 5, startcol=4, header=False, index=False)
                if float(Catalyst_mol_percent.get())<=1:
                    df3 = pd.DataFrame(data=([float(Catalyst_mol_percent.get()), Tot_Cat_ppm], [0, 0], [0, 0]), columns=["0 - 1 mol%", "ppm.1"])
                    df3 = df3.drop(df3.index[[1, 2]])
                    box_cols = pd.read_excel('ppm_calc_python.xlsx', sheet_name=Rxn_name.get(), usecols="AC:AD", nrows=60)
                    box_cols = box_cols.dropna()
                    box_cols = pd.concat([box_cols,df3], ignore_index=True)
                    box_cols.to_excel(writer, sheet_name=Rxn_name.get(), startrow=1, startcol=28, header=False, index=False)
                elif float(Catalyst_mol_percent.get())>1 and float(Catalyst_mol_percent.get())<=2:
                    df3 = pd.DataFrame(data=([float(Catalyst_mol_percent.get()), Tot_Cat_ppm], [0, 0], [0, 0]), columns=["1 - 2 mol%", "ppm.2"])
                    df3 = df3.drop(df3.index[[1, 2]])
                    box_cols = pd.read_excel('ppm_calc_python.xlsx', sheet_name=Rxn_name.get(), usecols="AE:AF", nrows=60)
                    box_cols = box_cols.dropna()
                    box_cols = pd.concat([box_cols,df3], ignore_index=True)
                    box_cols.to_excel(writer, sheet_name=Rxn_name.get(), startrow=1, startcol=30, header=False, index=False)
                elif float(Catalyst_mol_percent.get())>2 and float(Catalyst_mol_percent.get())<=3:
                    df3 = pd.DataFrame(data=([float(Catalyst_mol_percent.get()), Tot_Cat_ppm], [0, 0], [0, 0]), columns=["2 - 3 mol%", "ppm.3"])
                    df3 = df3.drop(df3.index[[1, 2]])
                    box_cols = pd.read_excel('ppm_calc_python.xlsx', sheet_name=Rxn_name.get(), usecols="AG:AH", nrows=60)
                    box_cols = box_cols.dropna()
                    box_cols = pd.concat([box_cols,df3], ignore_index=True)
                    box_cols.to_excel(writer, sheet_name=Rxn_name.get(), startrow=1, startcol=32, header=False, index=False)
                elif float(Catalyst_mol_percent.get())>3 and float(Catalyst_mol_percent.get())<=4:
                    df3 = pd.DataFrame(data=([float(Catalyst_mol_percent.get()), Tot_Cat_ppm], [0, 0], [0, 0]), columns=["3 - 4 mol%", "ppm.4"])
                    df3 = df3.drop(df3.index[[1, 2]])
                    box_cols = pd.read_excel('ppm_calc_python.xlsx', sheet_name=Rxn_name.get(), usecols="AI:AJ", nrows=60)
                    box_cols = box_cols.dropna()
                    box_cols = pd.concat([box_cols,df3], ignore_index=True)
                    box_cols.to_excel(writer, sheet_name=Rxn_name.get(), startrow=1, startcol=34, header=False, index=False)
                elif float(Catalyst_mol_percent.get())>4 and float(Catalyst_mol_percent.get())<=5:
                    df3 = pd.DataFrame(data=([float(Catalyst_mol_percent.get()), Tot_Cat_ppm], [0, 0], [0, 0]), columns=["4 - 5 mol%", "ppm.5"])
                    df3 = df3.drop(df3.index[[1, 2]])
                    box_cols = pd.read_excel('ppm_calc_python.xlsx', sheet_name=Rxn_name.get(), usecols="AK:AL", nrows=60)
                    box_cols = box_cols.dropna()
                    box_cols = pd.concat([box_cols,df3], ignore_index=True)
                    box_cols.to_excel(writer, sheet_name=Rxn_name.get(), startrow=1, startcol=36, header=False, index=False)
                elif float(Catalyst_mol_percent.get()) > 5:
                    df3 = pd.DataFrame(data=([float(Catalyst_mol_percent.get()), Tot_Cat_ppm], [0, 0], [0, 0]), columns=["5+ mol%", "ppm.6"])
                    df3 = df3.drop(df3.index[[1, 2]])
                    box_cols = pd.read_excel('ppm_calc_python.xlsx', sheet_name=Rxn_name.get(), usecols="AM:AN", nrows=60)
                    box_cols = box_cols.dropna()
                    box_cols = pd.concat([box_cols,df3], ignore_index=True)
                    box_cols.to_excel(writer, sheet_name=Rxn_name.get(), startrow=1, startcol=38, header=False, index=False)
                writer.save()
            elif Component.get() == '3':
                writer = pd.ExcelWriter('ppm_calc_python.xlsx', mode='r+', if_sheet_exists='overlay')
                df = pd.DataFrame(columns=['moles', 'ppm', 'mol%'], index=[Reagent_Name1.get(), Catalyst_ID.get(), Reagent_Name2.get(), Reagent_Name3.get(), Solvent1.get(), Solvent2.get()])
                df1 = pd.DataFrame(columns=[Title_entry.get(), Ref_entry.get(), DOI_entry.get()])
                df2 = pd.DataFrame(data=([float(moles1.get()), 0, 0], [b, Tot_Cat_ppm, float(Catalyst_mol_percent.get())], [float(moles2.get()), 0, 0], [float(moles3.get()), 0, 0], [Sol1_mol, 0, 0], [Sol2_mol, 0, 0]))
                #df.index.name = 'Species ID'
                df1.to_excel(writer, sheet_name=Rxn_name.get(), startrow=writer.sheets[Rxn_name.get()].max_row, startcol=0, header=True, index=False)
                df.to_excel(writer, sheet_name=Rxn_name.get(), startrow=writer.sheets[Rxn_name.get()].max_row-1, startcol=3, header=True, index=True)
                df2.to_excel(writer, sheet_name=Rxn_name.get(), startrow=writer.sheets[Rxn_name.get()].max_row - 6, startcol=4, header=False, index=False)
                if float(Catalyst_mol_percent.get())<=1:
                    df3 = pd.DataFrame(data=([float(Catalyst_mol_percent.get()), Tot_Cat_ppm], [0, 0], [0, 0]), columns=["0 - 1 mol%", "ppm.1"])
                    df3 = df3.drop(df3.index[[1, 2]])
                    box_cols = pd.read_excel('ppm_calc_python.xlsx', sheet_name=Rxn_name.get(), usecols="AC:AD", nrows=60)
                    box_cols = box_cols.dropna()
                    box_cols = pd.concat([box_cols,df3], ignore_index=True)
                    box_cols.to_excel(writer, sheet_name=Rxn_name.get(), startrow=1, startcol=28, header=False, index=False)
                elif float(Catalyst_mol_percent.get())>1 and float(Catalyst_mol_percent.get())<=2:
                    df3 = pd.DataFrame(data=([float(Catalyst_mol_percent.get()), Tot_Cat_ppm], [0, 0], [0, 0]), columns=["1 - 2 mol%", "ppm.2"])
                    df3 = df3.drop(df3.index[[1, 2]])
                    box_cols = pd.read_excel('ppm_calc_python.xlsx', sheet_name=Rxn_name.get(), usecols="AE:AF", nrows=60)
                    box_cols = box_cols.dropna()
                    box_cols = pd.concat([box_cols,df3], ignore_index=True)
                    box_cols.to_excel(writer, sheet_name=Rxn_name.get(), startrow=1, startcol=30, header=False, index=False)
                elif float(Catalyst_mol_percent.get())>2 and float(Catalyst_mol_percent.get())<=3:
                    df3 = pd.DataFrame(data=([float(Catalyst_mol_percent.get()), Tot_Cat_ppm], [0, 0], [0, 0]), columns=["2 - 3 mol%", "ppm.3"])
                    df3 = df3.drop(df3.index[[1, 2]])
                    box_cols = pd.read_excel('ppm_calc_python.xlsx', sheet_name=Rxn_name.get(), usecols="AG:AH", nrows=60)
                    box_cols = box_cols.dropna()
                    box_cols = pd.concat([box_cols,df3], ignore_index=True)
                    box_cols.to_excel(writer, sheet_name=Rxn_name.get(), startrow=1, startcol=32, header=False, index=False)
                elif float(Catalyst_mol_percent.get())>3 and float(Catalyst_mol_percent.get())<=4:
                    df3 = pd.DataFrame(data=([float(Catalyst_mol_percent.get()), Tot_Cat_ppm], [0, 0], [0, 0]), columns=["3 - 4 mol%", "ppm.4"])
                    df3 = df3.drop(df3.index[[1, 2]])
                    box_cols = pd.read_excel('ppm_calc_python.xlsx', sheet_name=Rxn_name.get(), usecols="AI:AJ", nrows=60)
                    box_cols = box_cols.dropna()
                    box_cols = pd.concat([box_cols,df3], ignore_index=True)
                    box_cols.to_excel(writer, sheet_name=Rxn_name.get(), startrow=1, startcol=34, header=False, index=False)
                elif float(Catalyst_mol_percent.get())>4 and float(Catalyst_mol_percent.get())<=5:
                    df3 = pd.DataFrame(data=([float(Catalyst_mol_percent.get()), Tot_Cat_ppm], [0, 0], [0, 0]), columns=["4 - 5 mol%", "ppm.5"])
                    df3 = df3.drop(df3.index[[1, 2]])
                    box_cols = pd.read_excel('ppm_calc_python.xlsx', sheet_name=Rxn_name.get(), usecols="AK:AL", nrows=60)
                    box_cols = box_cols.dropna()
                    box_cols = pd.concat([box_cols,df3], ignore_index=True)
                    box_cols.to_excel(writer, sheet_name=Rxn_name.get(), startrow=1, startcol=36, header=False, index=False)
                elif float(Catalyst_mol_percent.get()) > 5:
                    df3 = pd.DataFrame(data=([float(Catalyst_mol_percent.get()), Tot_Cat_ppm], [0, 0], [0, 0]), columns=["5+ mol%", "ppm.6"])
                    df3 = df3.drop(df3.index[[1, 2]])
                    box_cols = pd.read_excel('ppm_calc_python.xlsx', sheet_name=Rxn_name.get(), usecols="AM:AN", nrows=60)
                    box_cols = box_cols.dropna()
                    box_cols = pd.concat([box_cols,df3], ignore_index=True)
                    box_cols.to_excel(writer, sheet_name=Rxn_name.get(), startrow=1, startcol=38, header=False, index=False)
                writer.save()
            elif Component.get() == '4':
                writer = pd.ExcelWriter('ppm_calc_python.xlsx', mode='r+', if_sheet_exists='overlay')
                df = pd.DataFrame(columns=['moles', 'ppm', 'mol%'], index=[Reagent_Name1.get(), Catalyst_ID.get(), Reagent_Name2.get(), Reagent_Name3.get(), Reagent_Name4.get(), Solvent1.get(), Solvent2.get()])
                df1 = pd.DataFrame(columns=[Title_entry.get(), Ref_entry.get(), DOI_entry.get()])
                df2 = pd.DataFrame(data=([float(moles1.get()), 0, 0], [b, Tot_Cat_ppm, float(Catalyst_mol_percent.get())], [float(moles2.get()), 0, 0], [float(moles3.get()), 0, 0], [float(moles4.get()), 0, 0], [Sol1_mol, 0, 0], [Sol2_mol, 0, 0]))
                #df.index.name = 'Species ID'
                df1.to_excel(writer, sheet_name=Rxn_name.get(), startrow=writer.sheets[Rxn_name.get()].max_row, startcol=0, header=True, index=False)
                df.to_excel(writer, sheet_name=Rxn_name.get(), startrow=writer.sheets[Rxn_name.get()].max_row-1, startcol=3, header=True, index=True)
                df2.to_excel(writer, sheet_name=Rxn_name.get(), startrow=writer.sheets[Rxn_name.get()].max_row - 7, startcol=4, header=False, index=False)
                if float(Catalyst_mol_percent.get())<=1:
                    df3 = pd.DataFrame(data=([float(Catalyst_mol_percent.get()), Tot_Cat_ppm], [0, 0], [0, 0]), columns=["0 - 1 mol%", "ppm.1"])
                    df3 = df3.drop(df3.index[[1, 2]])
                    box_cols = pd.read_excel('ppm_calc_python.xlsx', sheet_name=Rxn_name.get(), usecols="AC:AD", nrows=60)
                    box_cols = box_cols.dropna()
                    box_cols = pd.concat([box_cols,df3], ignore_index=True)
                    box_cols.to_excel(writer, sheet_name=Rxn_name.get(), startrow=1, startcol=28, header=False, index=False)
                elif float(Catalyst_mol_percent.get())>1 and float(Catalyst_mol_percent.get())<=2:
                    df3 = pd.DataFrame(data=([float(Catalyst_mol_percent.get()), Tot_Cat_ppm], [0, 0], [0, 0]), columns=["1 - 2 mol%", "ppm.2"])
                    df3 = df3.drop(df3.index[[1, 2]])
                    box_cols = pd.read_excel('ppm_calc_python.xlsx', sheet_name=Rxn_name.get(), usecols="AE:AF", nrows=60)
                    box_cols = box_cols.dropna()
                    box_cols = pd.concat([box_cols,df3], ignore_index=True)
                    box_cols.to_excel(writer, sheet_name=Rxn_name.get(), startrow=1, startcol=30, header=False, index=False)
                elif float(Catalyst_mol_percent.get())>2 and float(Catalyst_mol_percent.get())<=3:
                    df3 = pd.DataFrame(data=([float(Catalyst_mol_percent.get()), Tot_Cat_ppm], [0, 0], [0, 0]), columns=["2 - 3 mol%", "ppm.3"])
                    df3 = df3.drop(df3.index[[1, 2]])
                    box_cols = pd.read_excel('ppm_calc_python.xlsx', sheet_name=Rxn_name.get(), usecols="AG:AH", nrows=60)
                    box_cols = box_cols.dropna()
                    box_cols = pd.concat([box_cols,df3], ignore_index=True)
                    box_cols.to_excel(writer, sheet_name=Rxn_name.get(), startrow=1, startcol=32, header=False, index=False)
                elif float(Catalyst_mol_percent.get())>3 and float(Catalyst_mol_percent.get())<=4:
                    df3 = pd.DataFrame(data=([float(Catalyst_mol_percent.get()), Tot_Cat_ppm], [0, 0], [0, 0]), columns=["3 - 4 mol%", "ppm.4"])
                    df3 = df3.drop(df3.index[[1, 2]])
                    box_cols = pd.read_excel('ppm_calc_python.xlsx', sheet_name=Rxn_name.get(), usecols="AI:AJ", nrows=60)
                    box_cols = box_cols.dropna()
                    box_cols = pd.concat([box_cols,df3], ignore_index=True)
                    box_cols.to_excel(writer, sheet_name=Rxn_name.get(), startrow=1, startcol=34, header=False, index=False)
                elif float(Catalyst_mol_percent.get())>4 and float(Catalyst_mol_percent.get())<=5:
                    df3 = pd.DataFrame(data=([float(Catalyst_mol_percent.get()), Tot_Cat_ppm], [0, 0], [0, 0]), columns=["4 - 5 mol%", "ppm.5"])
                    df3 = df3.drop(df3.index[[1, 2]])
                    box_cols = pd.read_excel('ppm_calc_python.xlsx', sheet_name=Rxn_name.get(), usecols="AK:AL", nrows=60)
                    box_cols = box_cols.dropna()
                    box_cols = pd.concat([box_cols,df3], ignore_index=True)
                    box_cols.to_excel(writer, sheet_name=Rxn_name.get(), startrow=1, startcol=36, header=False, index=False)
                elif float(Catalyst_mol_percent.get()) > 5:
                    df3 = pd.DataFrame(data=([float(Catalyst_mol_percent.get()), Tot_Cat_ppm], [0, 0], [0, 0]), columns=["5+ mol%", "ppm.6"])
                    df3 = df3.drop(df3.index[[1, 2]])
                    box_cols = pd.read_excel('ppm_calc_python.xlsx', sheet_name=Rxn_name.get(), usecols="AM:AN", nrows=60)
                    box_cols = box_cols.dropna()
                    box_cols = pd.concat([box_cols,df3], ignore_index=True)
                    box_cols.to_excel(writer, sheet_name=Rxn_name.get(), startrow=1, startcol=38, header=False, index=False)
                writer.save()
            elif Component.get() == '5':
                writer = pd.ExcelWriter('ppm_calc_python.xlsx', mode='r+', if_sheet_exists='overlay')
                df = pd.DataFrame(columns=['moles', 'ppm', 'mol%'], index=[Reagent_Name1.get(), Catalyst_ID.get(), Reagent_Name2.get(), Reagent_Name3.get(), Reagent_Name4.get(), Reagent_Name5.get(), Solvent1.get(), Solvent2.get()])
                df1 = pd.DataFrame(columns=[Title_entry.get(), Ref_entry.get(), DOI_entry.get()])
                df2 = pd.DataFrame(data=([float(moles1.get()), 0, 0], [b, Tot_Cat_ppm, float(Catalyst_mol_percent.get())], [float(moles2.get()), 0, 0],[float(moles3.get()), 0, 0], [float(moles4.get()), 0, 0], [float(moles5.get()), 0, 0], [Sol1_mol, 0, 0], [Sol2_mol, 0 ,0]))
                #df.index.name = 'Species ID'
                df1.to_excel(writer, sheet_name=Rxn_name.get(), startrow=writer.sheets[Rxn_name.get()].max_row, startcol=0, header=True, index=False)
                df.to_excel(writer, sheet_name=Rxn_name.get(), startrow=writer.sheets[Rxn_name.get()].max_row-1, startcol=3, header=True, index=True)
                df2.to_excel(writer, sheet_name=Rxn_name.get(), startrow=writer.sheets[Rxn_name.get()].max_row - 8, startcol=4, header=False, index=False)
                if float(Catalyst_mol_percent.get())<=1:
                    df3 = pd.DataFrame(data=([float(Catalyst_mol_percent.get()), Tot_Cat_ppm], [0, 0], [0, 0]), columns=["0 - 1 mol%", "ppm.1"])
                    df3 = df3.drop(df3.index[[1, 2]])
                    box_cols = pd.read_excel('ppm_calc_python.xlsx', sheet_name=Rxn_name.get(), usecols="AC:AD", nrows=60)
                    box_cols = box_cols.dropna()
                    box_cols = pd.concat([box_cols,df3], ignore_index=True)
                    box_cols.to_excel(writer, sheet_name=Rxn_name.get(), startrow=1, startcol=28, header=False, index=False)
                elif float(Catalyst_mol_percent.get())>1 and float(Catalyst_mol_percent.get())<=2:
                    df3 = pd.DataFrame(data=([float(Catalyst_mol_percent.get()), Tot_Cat_ppm], [0, 0], [0, 0]), columns=["1 - 2 mol%", "ppm.2"])
                    df3 = df3.drop(df3.index[[1, 2]])
                    box_cols = pd.read_excel('ppm_calc_python.xlsx', sheet_name=Rxn_name.get(), usecols="AE:AF", nrows=60)
                    box_cols = box_cols.dropna()
                    box_cols = pd.concat([box_cols,df3], ignore_index=True)
                    box_cols.to_excel(writer, sheet_name=Rxn_name.get(), startrow=1, startcol=30, header=False, index=False)
                elif float(Catalyst_mol_percent.get())>2 and float(Catalyst_mol_percent.get())<=3:
                    df3 = pd.DataFrame(data=([float(Catalyst_mol_percent.get()), Tot_Cat_ppm], [0, 0], [0, 0]), columns=["2 - 3 mol%", "ppm.3"])
                    df3 = df3.drop(df3.index[[1, 2]])
                    box_cols = pd.read_excel('ppm_calc_python.xlsx', sheet_name=Rxn_name.get(), usecols="AG:AH", nrows=60)
                    box_cols = box_cols.dropna()
                    box_cols = pd.concat([box_cols,df3], ignore_index=True)
                    box_cols.to_excel(writer, sheet_name=Rxn_name.get(), startrow=1, startcol=32, header=False, index=False)
                elif float(Catalyst_mol_percent.get())>3 and float(Catalyst_mol_percent.get())<=4:
                    df3 = pd.DataFrame(data=([float(Catalyst_mol_percent.get()), Tot_Cat_ppm], [0, 0], [0, 0]), columns=["3 - 4 mol%", "ppm.4"])
                    df3 = df3.drop(df3.index[[1, 2]])
                    box_cols = pd.read_excel('ppm_calc_python.xlsx', sheet_name=Rxn_name.get(), usecols="AI:AJ", nrows=60)
                    box_cols = box_cols.dropna()
                    box_cols = pd.concat([box_cols,df3], ignore_index=True)
                    box_cols.to_excel(writer, sheet_name=Rxn_name.get(), startrow=1, startcol=34, header=False, index=False)
                elif float(Catalyst_mol_percent.get())>4 and float(Catalyst_mol_percent.get())<=5:
                    df3 = pd.DataFrame(data=([float(Catalyst_mol_percent.get()), Tot_Cat_ppm], [0, 0], [0, 0]), columns=["4 - 5 mol%", "ppm.5"])
                    df3 = df3.drop(df3.index[[1, 2]])
                    box_cols = pd.read_excel('ppm_calc_python.xlsx', sheet_name=Rxn_name.get(), usecols="AK:AL", nrows=60)
                    box_cols = box_cols.dropna()
                    box_cols = pd.concat([box_cols,df3], ignore_index=True)
                    box_cols.to_excel(writer, sheet_name=Rxn_name.get(), startrow=1, startcol=36, header=False, index=False)
                elif float(Catalyst_mol_percent.get()) > 5:
                    df3 = pd.DataFrame(data=([float(Catalyst_mol_percent.get()), Tot_Cat_ppm], [0, 0], [0, 0]), columns=["5+ mol%", "ppm.6"])
                    df3 = df3.drop(df3.index[[1, 2]])
                    box_cols = pd.read_excel('ppm_calc_python.xlsx', sheet_name=Rxn_name.get(), usecols="AM:AN", nrows=60)
                    box_cols = box_cols.dropna()
                    box_cols = pd.concat([box_cols,df3], ignore_index=True)
                    box_cols.to_excel(writer, sheet_name=Rxn_name.get(), startrow=1, startcol=38, header=False, index=False)
                writer.save()
        elif spin_box.get() == '3':
            if Component.get() == '2':
                writer = pd.ExcelWriter('ppm_calc_python.xlsx', mode='r+', if_sheet_exists='overlay')
                df = pd.DataFrame(columns=['moles', 'ppm', 'mol%'], index=[Reagent_Name1.get(), Catalyst_ID.get(), Reagent_Name2.get(), Solvent1.get(), Solvent2.get(), Solvent3.get()])
                df1 = pd.DataFrame(columns=[Title_entry.get(), Ref_entry.get(), DOI_entry.get()])
                df2 = pd.DataFrame(data=([float(moles1.get()), 0, 0], [b, Tot_Cat_ppm, float(Catalyst_mol_percent.get())], [float(moles2.get()), 0, 0], [Sol1_mol, 0, 0], [Sol2_mol, 0, 0], [Sol3_mol, 0, 0]))
                #df.index.name = 'Species ID'
                df1.to_excel(writer, sheet_name=Rxn_name.get(), startrow= writer.sheets[Rxn_name.get()].max_row, startcol= 0, header=True, index=False)
                df.to_excel(writer, sheet_name=Rxn_name.get(), startrow = writer.sheets[Rxn_name.get()].max_row-1, startcol= 3, header=True, index=True)
                df2.to_excel(writer, sheet_name=Rxn_name.get(), startrow=writer.sheets[Rxn_name.get()].max_row - 6, startcol=4, header=False, index=False)
                if float(Catalyst_mol_percent.get())<=1:
                    df3 = pd.DataFrame(data=([float(Catalyst_mol_percent.get()), Tot_Cat_ppm], [0, 0], [0, 0]), columns=["0 - 1 mol%", "ppm.1"])
                    df3 = df3.drop(df3.index[[1, 2]])
                    box_cols = pd.read_excel('ppm_calc_python.xlsx', sheet_name=Rxn_name.get(), usecols="AC:AD", nrows=60)
                    box_cols = box_cols.dropna()
                    box_cols = pd.concat([box_cols,df3], ignore_index=True)
                    box_cols.to_excel(writer, sheet_name=Rxn_name.get(), startrow=1, startcol=28, header=False, index=False)
                elif float(Catalyst_mol_percent.get())>1 and float(Catalyst_mol_percent.get())<=2:
                    df3 = pd.DataFrame(data=([float(Catalyst_mol_percent.get()), Tot_Cat_ppm], [0, 0], [0, 0]), columns=["1 - 2 mol%", "ppm.2"])
                    df3 = df3.drop(df3.index[[1, 2]])
                    box_cols = pd.read_excel('ppm_calc_python.xlsx', sheet_name=Rxn_name.get(), usecols="AE:AF", nrows=60)
                    box_cols = box_cols.dropna()
                    box_cols = pd.concat([box_cols,df3], ignore_index=True)
                    box_cols.to_excel(writer, sheet_name=Rxn_name.get(), startrow=1, startcol=30, header=False, index=False)
                elif float(Catalyst_mol_percent.get())>2 and float(Catalyst_mol_percent.get())<=3:
                    df3 = pd.DataFrame(data=([float(Catalyst_mol_percent.get()), Tot_Cat_ppm], [0, 0], [0, 0]), columns=["2 - 3 mol%", "ppm.3"])
                    df3 = df3.drop(df3.index[[1, 2]])
                    box_cols = pd.read_excel('ppm_calc_python.xlsx', sheet_name=Rxn_name.get(), usecols="AG:AH", nrows=60)
                    box_cols = box_cols.dropna()
                    box_cols = pd.concat([box_cols,df3], ignore_index=True)
                    box_cols.to_excel(writer, sheet_name=Rxn_name.get(), startrow=1, startcol=32, header=False, index=False)
                elif float(Catalyst_mol_percent.get())>3 and float(Catalyst_mol_percent.get())<=4:
                    df3 = pd.DataFrame(data=([float(Catalyst_mol_percent.get()), Tot_Cat_ppm], [0, 0], [0, 0]), columns=["3 - 4 mol%", "ppm.4"])
                    df3 = df3.drop(df3.index[[1, 2]])
                    box_cols = pd.read_excel('ppm_calc_python.xlsx', sheet_name=Rxn_name.get(), usecols="AI:AJ", nrows=60)
                    box_cols = box_cols.dropna()
                    box_cols = pd.concat([box_cols,df3], ignore_index=True)
                    box_cols.to_excel(writer, sheet_name=Rxn_name.get(), startrow=1, startcol=34, header=False, index=False)
                elif float(Catalyst_mol_percent.get())>4 and float(Catalyst_mol_percent.get())<=5:
                    df3 = pd.DataFrame(data=([float(Catalyst_mol_percent.get()), Tot_Cat_ppm], [0, 0], [0, 0]), columns=["4 - 5 mol%", "ppm.5"])
                    df3 = df3.drop(df3.index[[1, 2]])
                    box_cols = pd.read_excel('ppm_calc_python.xlsx', sheet_name=Rxn_name.get(), usecols="AK:AL", nrows=60)
                    box_cols = box_cols.dropna()
                    box_cols = pd.concat([box_cols,df3], ignore_index=True)
                    box_cols.to_excel(writer, sheet_name=Rxn_name.get(), startrow=1, startcol=36, header=False, index=False)
                elif float(Catalyst_mol_percent.get()) > 5:
                    df3 = pd.DataFrame(data=([float(Catalyst_mol_percent.get()), Tot_Cat_ppm], [0, 0], [0, 0]), columns=["5+ mol%", "ppm.6"])
                    df3 = df3.drop(df3.index[[1, 2]])
                    box_cols = pd.read_excel('ppm_calc_python.xlsx', sheet_name=Rxn_name.get(), usecols="AM:AN", nrows=60)
                    box_cols = box_cols.dropna()
                    box_cols = pd.concat([box_cols,df3], ignore_index=True)
                    box_cols.to_excel(writer, sheet_name=Rxn_name.get(), startrow=1, startcol=38, header=False, index=False)
                writer.save()
            elif Component.get() == '3':
                writer = pd.ExcelWriter('ppm_calc_python.xlsx', mode='r+', if_sheet_exists='overlay')
                data = ppm_table
                df = pd.DataFrame(columns=['moles', 'ppm', 'mol%'], index=[Reagent_Name1.get(), Catalyst_ID.get(), Reagent_Name2.get(), Reagent_Name3.get(), Solvent1.get(), Solvent2.get(), Solvent3.get()])
                df1 = pd.DataFrame(columns=[Title_entry.get(), Ref_entry.get(), DOI_entry.get()])
                df2 = pd.DataFrame(data=([float(moles1.get()), 0, 0], [b, Tot_Cat_ppm, float(Catalyst_mol_percent.get())], [float(moles2.get()), 0, 0], [float(moles3.get()), 0, 0], [Sol1_mol, 0, 0], [Sol2_mol, 0, 0], [Sol3_mol, 0, 0]))
                #df.index.name = 'Species ID'
                df1.to_excel(writer, sheet_name=Rxn_name.get(), startrow=writer.sheets[Rxn_name.get()].max_row, startcol=0, header=True, index=False)
                df.to_excel(writer, sheet_name=Rxn_name.get(), startrow=writer.sheets[Rxn_name.get()].max_row-1, startcol=3, header=True, index=True)
                df2.to_excel(writer, sheet_name=Rxn_name.get(), startrow=writer.sheets[Rxn_name.get()].max_row - 7, startcol=4, header=False, index=False)
                if float(Catalyst_mol_percent.get())<=1:
                    df3 = pd.DataFrame(data=([float(Catalyst_mol_percent.get()), Tot_Cat_ppm], [0, 0], [0, 0]), columns=["0 - 1 mol%", "ppm.1"])
                    df3 = df3.drop(df3.index[[1, 2]])
                    box_cols = pd.read_excel('ppm_calc_python.xlsx', sheet_name=Rxn_name.get(), usecols="AC:AD", nrows=60)
                    box_cols = box_cols.dropna()
                    box_cols = pd.concat([box_cols,df3], ignore_index=True)
                    box_cols.to_excel(writer, sheet_name=Rxn_name.get(), startrow=1, startcol=28, header=False, index=False)
                elif float(Catalyst_mol_percent.get())>1 and float(Catalyst_mol_percent.get())<=2:
                    df3 = pd.DataFrame(data=([float(Catalyst_mol_percent.get()), Tot_Cat_ppm], [0, 0], [0, 0]), columns=["1 - 2 mol%", "ppm.2"])
                    df3 = df3.drop(df3.index[[1, 2]])
                    box_cols = pd.read_excel('ppm_calc_python.xlsx', sheet_name=Rxn_name.get(), usecols="AE:AF", nrows=60)
                    box_cols = box_cols.dropna()
                    box_cols = pd.concat([box_cols,df3], ignore_index=True)
                    box_cols.to_excel(writer, sheet_name=Rxn_name.get(), startrow=1, startcol=30, header=False, index=False)
                elif float(Catalyst_mol_percent.get())>2 and float(Catalyst_mol_percent.get())<=3:
                    df3 = pd.DataFrame(data=([float(Catalyst_mol_percent.get()), Tot_Cat_ppm], [0, 0], [0, 0]), columns=["2 - 3 mol%", "ppm.3"])
                    df3 = df3.drop(df3.index[[1, 2]])
                    box_cols = pd.read_excel('ppm_calc_python.xlsx', sheet_name=Rxn_name.get(), usecols="AG:AH", nrows=60)
                    box_cols = box_cols.dropna()
                    box_cols = pd.concat([box_cols,df3], ignore_index=True)
                    box_cols.to_excel(writer, sheet_name=Rxn_name.get(), startrow=1, startcol=32, header=False, index=False)
                elif float(Catalyst_mol_percent.get())>3 and float(Catalyst_mol_percent.get())<=4:
                    df3 = pd.DataFrame(data=([float(Catalyst_mol_percent.get()), Tot_Cat_ppm], [0, 0], [0, 0]), columns=["3 - 4 mol%", "ppm.4"])
                    df3 = df3.drop(df3.index[[1, 2]])
                    box_cols = pd.read_excel('ppm_calc_python.xlsx', sheet_name=Rxn_name.get(), usecols="AI:AJ", nrows=60)
                    box_cols = box_cols.dropna()
                    box_cols = pd.concat([box_cols,df3], ignore_index=True)
                    box_cols.to_excel(writer, sheet_name=Rxn_name.get(), startrow=1, startcol=34, header=False, index=False)
                elif float(Catalyst_mol_percent.get())>4 and float(Catalyst_mol_percent.get())<=5:
                    df3 = pd.DataFrame(data=([float(Catalyst_mol_percent.get()), Tot_Cat_ppm], [0, 0], [0, 0]), columns=["4 - 5 mol%", "ppm.5"])
                    df3 = df3.drop(df3.index[[1, 2]])
                    box_cols = pd.read_excel('ppm_calc_python.xlsx', sheet_name=Rxn_name.get(), usecols="AK:AL", nrows=60)
                    box_cols = box_cols.dropna()
                    box_cols = pd.concat([box_cols,df3], ignore_index=True)
                    box_cols.to_excel(writer, sheet_name=Rxn_name.get(), startrow=1, startcol=36, header=False, index=False)
                elif float(Catalyst_mol_percent.get()) > 5:
                    df3 = pd.DataFrame(data=([float(Catalyst_mol_percent.get()), Tot_Cat_ppm], [0, 0], [0, 0]), columns=["5+ mol%", "ppm.6"])
                    df3 = df3.drop(df3.index[[1, 2]])
                    box_cols = pd.read_excel('ppm_calc_python.xlsx', sheet_name=Rxn_name.get(), usecols="AM:AN", nrows=60)
                    box_cols = box_cols.dropna()
                    box_cols = pd.concat([box_cols,df3], ignore_index=True)
                    box_cols.to_excel(writer, sheet_name=Rxn_name.get(), startrow=1, startcol=38, header=False, index=False)
                writer.save()
            elif Component.get() == '4':
                writer = pd.ExcelWriter('ppm_calc_python.xlsx', mode='r+', if_sheet_exists='overlay')
                data = ppm_table
                df = pd.DataFrame(columns=['moles', 'ppm', 'mol%'], index=[Reagent_Name1.get(), Catalyst_ID.get(), Reagent_Name2.get(), Reagent_Name3.get(), Reagent_Name4.get(), Solvent1.get(), Solvent2.get(), Solvent3.get()])
                df1 = pd.DataFrame(columns=[Title_entry.get(), Ref_entry.get(), DOI_entry.get()])
                df2 = pd.DataFrame(data=([float(moles1.get()), 0, 0], [b, Tot_Cat_ppm, float(Catalyst_mol_percent.get())], [float(moles2.get()), 0, 0], [float(moles3.get()), 0, 0], [float(moles4.get()), 0, 0], [Sol1_mol, 0, 0], [Sol2_mol, 0, 0], [Sol3_mol, 0, 0]))
                #df.index.name = 'Species ID'
                df1.to_excel(writer, sheet_name=Rxn_name.get(), startrow=writer.sheets[Rxn_name.get()].max_row, startcol=0, header=True, index=False)
                df.to_excel(writer, sheet_name=Rxn_name.get(), startrow=writer.sheets[Rxn_name.get()].max_row-1, startcol=3, header=True, index=True)
                df2.to_excel(writer, sheet_name=Rxn_name.get(), startrow=writer.sheets[Rxn_name.get()].max_row - 8, startcol=4, header=False, index=False)
                if float(Catalyst_mol_percent.get())<=1:
                    df3 = pd.DataFrame(data=([float(Catalyst_mol_percent.get()), Tot_Cat_ppm], [0, 0], [0, 0]), columns=["0 - 1 mol%", "ppm.1"])
                    df3 = df3.drop(df3.index[[1, 2]])
                    box_cols = pd.read_excel('ppm_calc_python.xlsx', sheet_name=Rxn_name.get(), usecols="AC:AD", nrows=60)
                    box_cols = box_cols.dropna()
                    box_cols = pd.concat([box_cols,df3], ignore_index=True)
                    box_cols.to_excel(writer, sheet_name=Rxn_name.get(), startrow=1, startcol=28, header=False, index=False)
                elif float(Catalyst_mol_percent.get())>1 and float(Catalyst_mol_percent.get())<=2:
                    df3 = pd.DataFrame(data=([float(Catalyst_mol_percent.get()), Tot_Cat_ppm], [0, 0], [0, 0]), columns=["1 - 2 mol%", "ppm.2"])
                    df3 = df3.drop(df3.index[[1, 2]])
                    box_cols = pd.read_excel('ppm_calc_python.xlsx', sheet_name=Rxn_name.get(), usecols="AE:AF", nrows=60)
                    box_cols = box_cols.dropna()
                    box_cols = pd.concat([box_cols,df3], ignore_index=True)
                    box_cols.to_excel(writer, sheet_name=Rxn_name.get(), startrow=1, startcol=30, header=False, index=False)
                elif float(Catalyst_mol_percent.get())>2 and float(Catalyst_mol_percent.get())<=3:
                    df3 = pd.DataFrame(data=([float(Catalyst_mol_percent.get()), Tot_Cat_ppm], [0, 0], [0, 0]), columns=["2 - 3 mol%", "ppm.3"])
                    df3 = df3.drop(df3.index[[1, 2]])
                    box_cols = pd.read_excel('ppm_calc_python.xlsx', sheet_name=Rxn_name.get(), usecols="AG:AH", nrows=60)
                    box_cols = box_cols.dropna()
                    box_cols = pd.concat([box_cols,df3], ignore_index=True)
                    box_cols.to_excel(writer, sheet_name=Rxn_name.get(), startrow=1, startcol=32, header=False, index=False)
                elif float(Catalyst_mol_percent.get())>3 and float(Catalyst_mol_percent.get())<=4:
                    df3 = pd.DataFrame(data=([float(Catalyst_mol_percent.get()), Tot_Cat_ppm], [0, 0], [0, 0]), columns=["3 - 4 mol%", "ppm.4"])
                    df3 = df3.drop(df3.index[[1, 2]])
                    box_cols = pd.read_excel('ppm_calc_python.xlsx', sheet_name=Rxn_name.get(), usecols="AI:AJ", nrows=60)
                    box_cols = box_cols.dropna()
                    box_cols = pd.concat([box_cols,df3], ignore_index=True)
                    box_cols.to_excel(writer, sheet_name=Rxn_name.get(), startrow=1, startcol=34, header=False, index=False)
                elif float(Catalyst_mol_percent.get())>4 and float(Catalyst_mol_percent.get())<=5:
                    df3 = pd.DataFrame(data=([float(Catalyst_mol_percent.get()), Tot_Cat_ppm], [0, 0], [0, 0]), columns=["4 - 5 mol%", "ppm.5"])
                    df3 = df3.drop(df3.index[[1, 2]])
                    box_cols = pd.read_excel('ppm_calc_python.xlsx', sheet_name=Rxn_name.get(), usecols="AK:AL", nrows=60)
                    box_cols = box_cols.dropna()
                    box_cols = pd.concat([box_cols,df3], ignore_index=True)
                    box_cols.to_excel(writer, sheet_name=Rxn_name.get(), startrow=1, startcol=36, header=False, index=False)
                elif float(Catalyst_mol_percent.get()) > 5:
                    df3 = pd.DataFrame(data=([float(Catalyst_mol_percent.get()), Tot_Cat_ppm], [0, 0], [0, 0]), columns=["5+ mol%", "ppm.6"])
                    df3 = df3.drop(df3.index[[1, 2]])
                    box_cols = pd.read_excel('ppm_calc_python.xlsx', sheet_name=Rxn_name.get(), usecols="AM:AN", nrows=60)
                    box_cols = box_cols.dropna()
                    box_cols = pd.concat([box_cols,df3], ignore_index=True)
                    box_cols.to_excel(writer, sheet_name=Rxn_name.get(), startrow=1, startcol=38, header=False, index=False)
                writer.save()
            elif Component.get() == '5':
                writer = pd.ExcelWriter('ppm_calc_python.xlsx', mode='r+', if_sheet_exists='overlay')
                data = ppm_table
                df = pd.DataFrame(data, columns=['moles', 'ppm', 'mol%'], index=[Reagent_Name1.get(), Catalyst_ID.get(), Reagent_Name2.get(), Reagent_Name3.get(), Reagent_Name4.get(), Reagent_Name5.get(), Solvent1.get(), Solvent2.get(), Solvent3.get()])
                df1 = pd.DataFrame(columns=[Title_entry.get(), Ref_entry.get(), DOI_entry.get()])
                df2 = pd.DataFrame(data=([float(moles1.get()), 0, 0], [b, Tot_Cat_ppm, float(Catalyst_mol_percent.get())], [float(moles2.get()), 0, 0], [float(moles3.get()), 0, 0], [float(moles4.get()), 0, 0], [float(moles5.get()), 0, 0], [Sol1_mol, 0, 0], [Sol2_mol, 0, 0], [Sol3_mol, 0, 0]))
                #df.index.name = 'Species ID'
                df1.to_excel(writer, sheet_name=Rxn_name.get(), startrow=writer.sheets[Rxn_name.get()].max_row, startcol=0, header=True, index=False)
                df.to_excel(writer, sheet_name=Rxn_name.get(), startrow=writer.sheets[Rxn_name.get()].max_row-1, startcol=3, header=True, index=True)
                df2.to_excel(writer, sheet_name=Rxn_name.get(), startrow=writer.sheets[Rxn_name.get()].max_row - 9, startcol=4, header=False, index=False)
                if float(Catalyst_mol_percent.get())<=1:
                    df3 = pd.DataFrame(data=([float(Catalyst_mol_percent.get()), Tot_Cat_ppm], [0, 0], [0, 0]), columns=["0 - 1 mol%", "ppm.1"])
                    df3 = df3.drop(df3.index[[1, 2]])
                    box_cols = pd.read_excel('ppm_calc_python.xlsx', sheet_name=Rxn_name.get(), usecols="AC:AD", nrows=60)
                    box_cols = box_cols.dropna()
                    box_cols = pd.concat([box_cols,df3], ignore_index=True)
                    box_cols.to_excel(writer, sheet_name=Rxn_name.get(), startrow=1, startcol=28, header=False, index=False)
                elif float(Catalyst_mol_percent.get())>1 and float(Catalyst_mol_percent.get())<=2:
                    df3 = pd.DataFrame(data=([float(Catalyst_mol_percent.get()), Tot_Cat_ppm], [0, 0], [0, 0]), columns=["1 - 2 mol%", "ppm.2"])
                    df3 = df3.drop(df3.index[[1, 2]])
                    box_cols = pd.read_excel('ppm_calc_python.xlsx', sheet_name=Rxn_name.get(), usecols="AE:AF", nrows=60)
                    box_cols = box_cols.dropna()
                    box_cols = pd.concat([box_cols,df3], ignore_index=True)
                    box_cols.to_excel(writer, sheet_name=Rxn_name.get(), startrow=1, startcol=30, header=False, index=False)
                elif float(Catalyst_mol_percent.get())>2 and float(Catalyst_mol_percent.get())<=3:
                    df3 = pd.DataFrame(data=([float(Catalyst_mol_percent.get()), Tot_Cat_ppm], [0, 0], [0, 0]), columns=["2 - 3 mol%", "ppm.3"])
                    df3 = df3.drop(df3.index[[1, 2]])
                    box_cols = pd.read_excel('ppm_calc_python.xlsx', sheet_name=Rxn_name.get(), usecols="AG:AH", nrows=60)
                    box_cols = box_cols.dropna()
                    box_cols = pd.concat([box_cols,df3], ignore_index=True)
                    box_cols.to_excel(writer, sheet_name=Rxn_name.get(), startrow=1, startcol=32, header=False, index=False)
                elif float(Catalyst_mol_percent.get())>3 and float(Catalyst_mol_percent.get())<=4:
                    df3 = pd.DataFrame(data=([float(Catalyst_mol_percent.get()), Tot_Cat_ppm], [0, 0], [0, 0]), columns=["3 - 4 mol%", "ppm.4"])
                    df3 = df3.drop(df3.index[[1, 2]])
                    box_cols = pd.read_excel('ppm_calc_python.xlsx', sheet_name=Rxn_name.get(), usecols="AI:AJ", nrows=60)
                    box_cols = box_cols.dropna()
                    box_cols = pd.concat([box_cols,df3], ignore_index=True)
                    box_cols.to_excel(writer, sheet_name=Rxn_name.get(), startrow=1, startcol=34, header=False, index=False)
                elif float(Catalyst_mol_percent.get())>4 and float(Catalyst_mol_percent.get())<=5:
                    df3 = pd.DataFrame(data=([float(Catalyst_mol_percent.get()), Tot_Cat_ppm], [0, 0], [0, 0]), columns=["4 - 5 mol%", "ppm.5"])
                    df3 = df3.drop(df3.index[[1, 2]])
                    box_cols = pd.read_excel('ppm_calc_python.xlsx', sheet_name=Rxn_name.get(), usecols="AK:AL", nrows=60)
                    box_cols = box_cols.dropna()
                    box_cols = pd.concat([box_cols,df3], ignore_index=True)
                    box_cols.to_excel(writer, sheet_name=Rxn_name.get(), startrow=1, startcol=36, header=False, index=False)
                elif float(Catalyst_mol_percent.get()) > 5:
                    df3 = pd.DataFrame(data=([float(Catalyst_mol_percent.get()), Tot_Cat_ppm], [0, 0], [0, 0]), columns=["5+ mol%", "ppm.6"])
                    df3 = df3.drop(df3.index[[1, 2]])
                    box_cols = pd.read_excel('ppm_calc_python.xlsx', sheet_name=Rxn_name.get(), usecols="AM:AN", nrows=60)
                    box_cols = box_cols.dropna()
                    box_cols = pd.concat([box_cols,df3], ignore_index=True)
                    box_cols.to_excel(writer, sheet_name=Rxn_name.get(), startrow=1, startcol=38, header=False, index=False)
                writer.save()
    elif Rxn_name.get() == 'Negishi':
        if spin_box.get() == '1':
            if Component.get() == '2':
                writer = pd.ExcelWriter('ppm_calc_python.xlsx', mode='r+', if_sheet_exists='overlay')
                df = pd.DataFrame(columns=['moles', 'ppm', 'mol%'], index=[Reagent_Name1.get(), Catalyst_ID.get(), Reagent_Name2.get(), Solvent1.get()])
                df1 = pd.DataFrame(columns=[Title_entry.get(), Ref_entry.get(), DOI_entry.get()])
                df2 = pd.DataFrame(data=([float(moles1.get()), 0, 0], [b, Tot_Cat_ppm, float(Catalyst_mol_percent.get())], [float(moles2.get()), 0, 0], [Sol1_mol, 0, 0]))
                #df.index.name = 'Species ID'
                df1.to_excel(writer, sheet_name=Rxn_name.get(), startrow=writer.sheets[Rxn_name.get()].max_row, startcol=0, header=True, index=False)
                df.to_excel(writer, sheet_name=Rxn_name.get(), startrow=writer.sheets[Rxn_name.get()].max_row-1, startcol=3, header=True, index=True)
                df2.to_excel(writer, sheet_name=Rxn_name.get(), startrow=writer.sheets[Rxn_name.get()].max_row-4, startcol=4, header=False, index=False)
                if float(Catalyst_mol_percent.get())<=1:
                    df3 = pd.DataFrame(data=([float(Catalyst_mol_percent.get()), Tot_Cat_ppm], [0, 0], [0, 0]), columns=["0 - 1 mol%", "ppm.1"])
                    df3 = df3.drop(df3.index[[1, 2]])
                    box_cols = pd.read_excel('ppm_calc_python.xlsx', sheet_name=Rxn_name.get(), usecols="AC:AD", nrows=60)
                    box_cols = box_cols.dropna()
                    box_cols = pd.concat([box_cols,df3], ignore_index=True)
                    box_cols.to_excel(writer, sheet_name=Rxn_name.get(), startrow=1, startcol=28, header=False, index=False)
                elif float(Catalyst_mol_percent.get())>1 and float(Catalyst_mol_percent.get())<=2:
                    df3 = pd.DataFrame(data=([float(Catalyst_mol_percent.get()), Tot_Cat_ppm], [0, 0], [0, 0]), columns=["1 - 2 mol%", "ppm.2"])
                    df3 = df3.drop(df3.index[[1, 2]])
                    box_cols = pd.read_excel('ppm_calc_python.xlsx', sheet_name=Rxn_name.get(), usecols="AE:AF", nrows=60)
                    box_cols = box_cols.dropna()
                    box_cols = pd.concat([box_cols,df3], ignore_index=True)
                    box_cols.to_excel(writer, sheet_name=Rxn_name.get(), startrow=1, startcol=30, header=False, index=False)
                elif float(Catalyst_mol_percent.get())>2 and float(Catalyst_mol_percent.get())<=3:
                    df3 = pd.DataFrame(data=([float(Catalyst_mol_percent.get()), Tot_Cat_ppm], [0, 0], [0, 0]), columns=["2 - 3 mol%", "ppm.3"])
                    df3 = df3.drop(df3.index[[1, 2]])
                    box_cols = pd.read_excel('ppm_calc_python.xlsx', sheet_name=Rxn_name.get(), usecols="AG:AH", nrows=60)
                    box_cols = box_cols.dropna()
                    box_cols = pd.concat([box_cols,df3], ignore_index=True)
                    box_cols.to_excel(writer, sheet_name=Rxn_name.get(), startrow=1, startcol=32, header=False, index=False)
                elif float(Catalyst_mol_percent.get())>3 and float(Catalyst_mol_percent.get())<=4:
                    df3 = pd.DataFrame(data=([float(Catalyst_mol_percent.get()), Tot_Cat_ppm], [0, 0], [0, 0]), columns=["3 - 4 mol%", "ppm.4"])
                    df3 = df3.drop(df3.index[[1, 2]])
                    box_cols = pd.read_excel('ppm_calc_python.xlsx', sheet_name=Rxn_name.get(), usecols="AI:AJ", nrows=60)
                    box_cols = box_cols.dropna()
                    box_cols = pd.concat([box_cols,df3], ignore_index=True)
                    box_cols.to_excel(writer, sheet_name=Rxn_name.get(), startrow=1, startcol=34, header=False, index=False)
                elif float(Catalyst_mol_percent.get())>4 and float(Catalyst_mol_percent.get())<=5:
                    df3 = pd.DataFrame(data=([float(Catalyst_mol_percent.get()), Tot_Cat_ppm], [0, 0], [0, 0]), columns=["4 - 5 mol%", "ppm.5"])
                    df3 = df3.drop(df3.index[[1, 2]])
                    box_cols = pd.read_excel('ppm_calc_python.xlsx', sheet_name=Rxn_name.get(), usecols="AK:AL", nrows=60)
                    box_cols = box_cols.dropna()
                    box_cols = pd.concat([box_cols,df3], ignore_index=True)
                    box_cols.to_excel(writer, sheet_name=Rxn_name.get(), startrow=1, startcol=36, header=False, index=False)
                elif float(Catalyst_mol_percent.get()) > 5:
                    df3 = pd.DataFrame(data=([float(Catalyst_mol_percent.get()), Tot_Cat_ppm], [0, 0], [0, 0]), columns=["5+ mol%", "ppm.6"])
                    df3 = df3.drop(df3.index[[1, 2]])
                    box_cols = pd.read_excel('ppm_calc_python.xlsx', sheet_name=Rxn_name.get(), usecols="AM:AN", nrows=60)
                    box_cols = box_cols.dropna()
                    box_cols = pd.concat([box_cols,df3], ignore_index=True)
                    box_cols.to_excel(writer, sheet_name=Rxn_name.get(), startrow=1, startcol=38, header=False, index=False)
                writer.save()
            elif Component.get() == '3':
                writer = pd.ExcelWriter('ppm_calc_python.xlsx', mode='r+', if_sheet_exists='overlay')
                df = pd.DataFrame(columns=['moles', 'ppm', 'mol%'], index=[Reagent_Name1.get(), Catalyst_ID.get(), Reagent_Name2.get(), Reagent_Name3.get(), Solvent1.get()])
                df1 = pd.DataFrame(columns=[Title_entry.get(), Ref_entry.get(), DOI_entry.get()])
                df2 = pd.DataFrame(data=([float(moles1.get()), 0, 0], [b, Tot_Cat_ppm, float(Catalyst_mol_percent.get())], [float(moles2.get()), 0, 0], [float(moles3.get()), 0, 0], [Sol1_mol, 0, 0]))
                #df.index.name = 'Species ID'
                df1.to_excel(writer, sheet_name=Rxn_name.get(), startrow=writer.sheets[Rxn_name.get()].max_row, startcol=0, header=True, index=False)
                df.to_excel(writer, sheet_name=Rxn_name.get(), startrow=writer.sheets[Rxn_name.get()].max_row-1, startcol=3, header=True, index=True)
                df2.to_excel(writer, sheet_name=Rxn_name.get(), startrow=writer.sheets[Rxn_name.get()].max_row - 5, startcol=4, header=False, index=False)
                if float(Catalyst_mol_percent.get())<=1:
                    df3 = pd.DataFrame(data=([float(Catalyst_mol_percent.get()), Tot_Cat_ppm], [0, 0], [0, 0]), columns=["0 - 1 mol%", "ppm.1"])
                    df3 = df3.drop(df3.index[[1, 2]])
                    box_cols = pd.read_excel('ppm_calc_python.xlsx', sheet_name=Rxn_name.get(), usecols="AC:AD", nrows=60)
                    box_cols = box_cols.dropna()
                    box_cols = pd.concat([box_cols,df3], ignore_index=True)
                    box_cols.to_excel(writer, sheet_name=Rxn_name.get(), startrow=1, startcol=28, header=False, index=False)
                elif float(Catalyst_mol_percent.get())>1 and float(Catalyst_mol_percent.get())<=2:
                    df3 = pd.DataFrame(data=([float(Catalyst_mol_percent.get()), Tot_Cat_ppm], [0, 0], [0, 0]), columns=["1 - 2 mol%", "ppm.2"])
                    df3 = df3.drop(df3.index[[1, 2]])
                    box_cols = pd.read_excel('ppm_calc_python.xlsx', sheet_name=Rxn_name.get(), usecols="AE:AF", nrows=60)
                    box_cols = box_cols.dropna()
                    box_cols = pd.concat([box_cols,df3], ignore_index=True)
                    box_cols.to_excel(writer, sheet_name=Rxn_name.get(), startrow=1, startcol=30, header=False, index=False)
                elif float(Catalyst_mol_percent.get())>2 and float(Catalyst_mol_percent.get())<=3:
                    df3 = pd.DataFrame(data=([float(Catalyst_mol_percent.get()), Tot_Cat_ppm], [0, 0], [0, 0]), columns=["2 - 3 mol%", "ppm.3"])
                    df3 = df3.drop(df3.index[[1, 2]])
                    box_cols = pd.read_excel('ppm_calc_python.xlsx', sheet_name=Rxn_name.get(), usecols="AG:AH", nrows=60)
                    box_cols = box_cols.dropna()
                    box_cols = pd.concat([box_cols,df3], ignore_index=True)
                    box_cols.to_excel(writer, sheet_name=Rxn_name.get(), startrow=1, startcol=32, header=False, index=False)
                elif float(Catalyst_mol_percent.get())>3 and float(Catalyst_mol_percent.get())<=4:
                    df3 = pd.DataFrame(data=([float(Catalyst_mol_percent.get()), Tot_Cat_ppm], [0, 0], [0, 0]), columns=["3 - 4 mol%", "ppm.4"])
                    df3 = df3.drop(df3.index[[1, 2]])
                    box_cols = pd.read_excel('ppm_calc_python.xlsx', sheet_name=Rxn_name.get(), usecols="AI:AJ", nrows=60)
                    box_cols = box_cols.dropna()
                    box_cols = pd.concat([box_cols,df3], ignore_index=True)
                    box_cols.to_excel(writer, sheet_name=Rxn_name.get(), startrow=1, startcol=34, header=False, index=False)
                elif float(Catalyst_mol_percent.get())>4 and float(Catalyst_mol_percent.get())<=5:
                    df3 = pd.DataFrame(data=([float(Catalyst_mol_percent.get()), Tot_Cat_ppm], [0, 0], [0, 0]), columns=["4 - 5 mol%", "ppm.5"])
                    df3 = df3.drop(df3.index[[1, 2]])
                    box_cols = pd.read_excel('ppm_calc_python.xlsx', sheet_name=Rxn_name.get(), usecols="AK:AL", nrows=60)
                    box_cols = box_cols.dropna()
                    box_cols = pd.concat([box_cols,df3], ignore_index=True)
                    box_cols.to_excel(writer, sheet_name=Rxn_name.get(), startrow=1, startcol=36, header=False, index=False)
                elif float(Catalyst_mol_percent.get()) > 5:
                    df3 = pd.DataFrame(data=([float(Catalyst_mol_percent.get()), Tot_Cat_ppm], [0, 0], [0, 0]), columns=["5+ mol%", "ppm.6"])
                    df3 = df3.drop(df3.index[[1, 2]])
                    box_cols = pd.read_excel('ppm_calc_python.xlsx', sheet_name=Rxn_name.get(), usecols="AM:AN", nrows=60)
                    box_cols = box_cols.dropna()
                    box_cols = pd.concat([box_cols,df3], ignore_index=True)
                    box_cols.to_excel(writer, sheet_name=Rxn_name.get(), startrow=1, startcol=38, header=False, index=False)
                writer.save()
            elif Component.get() == '4':
                writer = pd.ExcelWriter('ppm_calc_python.xlsx', mode='r+', if_sheet_exists='overlay')
                df = pd.DataFrame(columns=['moles', 'ppm', 'mol%'], index=[Reagent_Name1.get(), Catalyst_ID.get(), Reagent_Name2.get(), Reagent_Name3.get(), Reagent_Name4.get(), Solvent1.get()])
                df1 = pd.DataFrame(columns=[Title_entry.get(), Ref_entry.get(), DOI_entry.get()])
                df2 = pd.DataFrame(data=([float(moles1.get()), 0, 0], [b, Tot_Cat_ppm, float(Catalyst_mol_percent.get())], [float(moles2.get()), 0, 0], [float(moles3.get()), 0, 0], [float(moles4.get()), 0, 0], [Sol1_mol, 0, 0]))
                #df.index.name = 'Species ID'
                df1.to_excel(writer, sheet_name=Rxn_name.get(), startrow=writer.sheets[Rxn_name.get()].max_row, startcol=0, header=True, index=False)
                df.to_excel(writer, sheet_name=Rxn_name.get(), startrow=writer.sheets[Rxn_name.get()].max_row-1, startcol=3, header=True, index=True)
                df2.to_excel(writer, sheet_name=Rxn_name.get(), startrow=writer.sheets[Rxn_name.get()].max_row - 6, startcol=4, header=False, index=False)
                if float(Catalyst_mol_percent.get())<=1:
                    df3 = pd.DataFrame(data=([float(Catalyst_mol_percent.get()), Tot_Cat_ppm], [0, 0], [0, 0]), columns=["0 - 1 mol%", "ppm.1"])
                    df3 = df3.drop(df3.index[[1, 2]])
                    box_cols = pd.read_excel('ppm_calc_python.xlsx', sheet_name=Rxn_name.get(), usecols="AC:AD", nrows=60)
                    box_cols = box_cols.dropna()
                    box_cols = pd.concat([box_cols,df3], ignore_index=True)
                    box_cols.to_excel(writer, sheet_name=Rxn_name.get(), startrow=1, startcol=28, header=False, index=False)
                elif float(Catalyst_mol_percent.get())>1 and float(Catalyst_mol_percent.get())<=2:
                    df3 = pd.DataFrame(data=([float(Catalyst_mol_percent.get()), Tot_Cat_ppm], [0, 0], [0, 0]), columns=["1 - 2 mol%", "ppm.2"])
                    df3 = df3.drop(df3.index[[1, 2]])
                    box_cols = pd.read_excel('ppm_calc_python.xlsx', sheet_name=Rxn_name.get(), usecols="AE:AF", nrows=60)
                    box_cols = box_cols.dropna()
                    box_cols = pd.concat([box_cols,df3], ignore_index=True)
                    box_cols.to_excel(writer, sheet_name=Rxn_name.get(), startrow=1, startcol=30, header=False, index=False)
                elif float(Catalyst_mol_percent.get())>2 and float(Catalyst_mol_percent.get())<=3:
                    df3 = pd.DataFrame(data=([float(Catalyst_mol_percent.get()), Tot_Cat_ppm], [0, 0], [0, 0]), columns=["2 - 3 mol%", "ppm.3"])
                    df3 = df3.drop(df3.index[[1, 2]])
                    box_cols = pd.read_excel('ppm_calc_python.xlsx', sheet_name=Rxn_name.get(), usecols="AG:AH", nrows=60)
                    box_cols = box_cols.dropna()
                    box_cols = pd.concat([box_cols,df3], ignore_index=True)
                    box_cols.to_excel(writer, sheet_name=Rxn_name.get(), startrow=1, startcol=32, header=False, index=False)
                elif float(Catalyst_mol_percent.get())>3 and float(Catalyst_mol_percent.get())<=4:
                    df3 = pd.DataFrame(data=([float(Catalyst_mol_percent.get()), Tot_Cat_ppm], [0, 0], [0, 0]), columns=["3 - 4 mol%", "ppm.4"])
                    df3 = df3.drop(df3.index[[1, 2]])
                    box_cols = pd.read_excel('ppm_calc_python.xlsx', sheet_name=Rxn_name.get(), usecols="AI:AJ", nrows=60)
                    box_cols = box_cols.dropna()
                    box_cols = pd.concat([box_cols,df3], ignore_index=True)
                    box_cols.to_excel(writer, sheet_name=Rxn_name.get(), startrow=1, startcol=34, header=False, index=False)
                elif float(Catalyst_mol_percent.get())>4 and float(Catalyst_mol_percent.get())<=5:
                    df3 = pd.DataFrame(data=([float(Catalyst_mol_percent.get()), Tot_Cat_ppm], [0, 0], [0, 0]), columns=["4 - 5 mol%", "ppm.5"])
                    df3 = df3.drop(df3.index[[1, 2]])
                    box_cols = pd.read_excel('ppm_calc_python.xlsx', sheet_name=Rxn_name.get(), usecols="AK:AL", nrows=60)
                    box_cols = box_cols.dropna()
                    box_cols = pd.concat([box_cols,df3], ignore_index=True)
                    box_cols.to_excel(writer, sheet_name=Rxn_name.get(), startrow=1, startcol=36, header=False, index=False)
                elif float(Catalyst_mol_percent.get()) > 5:
                    df3 = pd.DataFrame(data=([float(Catalyst_mol_percent.get()), Tot_Cat_ppm], [0, 0], [0, 0]), columns=["5+ mol%", "ppm.6"])
                    df3 = df3.drop(df3.index[[1, 2]])
                    box_cols = pd.read_excel('ppm_calc_python.xlsx', sheet_name=Rxn_name.get(), usecols="AM:AN", nrows=60)
                    box_cols = box_cols.dropna()
                    box_cols = pd.concat([box_cols,df3], ignore_index=True)
                    box_cols.to_excel(writer, sheet_name=Rxn_name.get(), startrow=1, startcol=38, header=False, index=False)
                writer.save()
            elif Component.get() == '5':
                writer = pd.ExcelWriter('ppm_calc_python.xlsx', mode='r+', if_sheet_exists='overlay')
                df = pd.DataFrame(columns=['moles', 'ppm', 'mol%'], index=[Reagent_Name1.get(), Catalyst_ID.get(), Reagent_Name2.get(), Reagent_Name3.get(), Reagent_Name4.get(), Reagent_Name5.get(), Solvent1.get()])
                df1 = pd.DataFrame(columns=[Title_entry.get(), Ref_entry.get(), DOI_entry.get()])
                df2 = pd.DataFrame(data=([float(moles1.get()), 0, 0], [b, Tot_Cat_ppm, float(Catalyst_mol_percent.get())], [float(moles2.get()), 0, 0], [float(moles3.get()), 0, 0], [float(moles4.get()), 0, 0], [float(moles5.get()), 0, 0], [Sol1_mol, 0, 0]))
                #df.index.name = 'Species ID'
                df1.to_excel(writer, sheet_name=Rxn_name.get(), startrow=writer.sheets[Rxn_name.get()].max_row, startcol=0, header=True, index=False)
                df.to_excel(writer, sheet_name=Rxn_name.get(), startrow=writer.sheets[Rxn_name.get()].max_row-1, startcol=3, header=True, index=True)
                df2.to_excel(writer, sheet_name=Rxn_name.get(), startrow=writer.sheets[Rxn_name.get()].max_row - 7, startcol=4, header=False, index=False)
                if float(Catalyst_mol_percent.get())<=1:
                    df3 = pd.DataFrame(data=([float(Catalyst_mol_percent.get()), Tot_Cat_ppm], [0, 0], [0, 0]), columns=["0 - 1 mol%", "ppm.1"])
                    df3 = df3.drop(df3.index[[1, 2]])
                    box_cols = pd.read_excel('ppm_calc_python.xlsx', sheet_name=Rxn_name.get(), usecols="AC:AD", nrows=60)
                    box_cols = box_cols.dropna()
                    box_cols = pd.concat([box_cols,df3], ignore_index=True)
                    box_cols.to_excel(writer, sheet_name=Rxn_name.get(), startrow=1, startcol=28, header=False, index=False)
                elif float(Catalyst_mol_percent.get())>1 and float(Catalyst_mol_percent.get())<=2:
                    df3 = pd.DataFrame(data=([float(Catalyst_mol_percent.get()), Tot_Cat_ppm], [0, 0], [0, 0]), columns=["1 - 2 mol%", "ppm.2"])
                    df3 = df3.drop(df3.index[[1, 2]])
                    box_cols = pd.read_excel('ppm_calc_python.xlsx', sheet_name=Rxn_name.get(), usecols="AE:AF", nrows=60)
                    box_cols = box_cols.dropna()
                    box_cols = pd.concat([box_cols,df3], ignore_index=True)
                    box_cols.to_excel(writer, sheet_name=Rxn_name.get(), startrow=1, startcol=30, header=False, index=False)
                elif float(Catalyst_mol_percent.get())>2 and float(Catalyst_mol_percent.get())<=3:
                    df3 = pd.DataFrame(data=([float(Catalyst_mol_percent.get()), Tot_Cat_ppm], [0, 0], [0, 0]), columns=["2 - 3 mol%", "ppm.3"])
                    df3 = df3.drop(df3.index[[1, 2]])
                    box_cols = pd.read_excel('ppm_calc_python.xlsx', sheet_name=Rxn_name.get(), usecols="AG:AH", nrows=60)
                    box_cols = box_cols.dropna()
                    box_cols = pd.concat([box_cols,df3], ignore_index=True)
                    box_cols.to_excel(writer, sheet_name=Rxn_name.get(), startrow=1, startcol=32, header=False, index=False)
                elif float(Catalyst_mol_percent.get())>3 and float(Catalyst_mol_percent.get())<=4:
                    df3 = pd.DataFrame(data=([float(Catalyst_mol_percent.get()), Tot_Cat_ppm], [0, 0], [0, 0]), columns=["3 - 4 mol%", "ppm.4"])
                    df3 = df3.drop(df3.index[[1, 2]])
                    box_cols = pd.read_excel('ppm_calc_python.xlsx', sheet_name=Rxn_name.get(), usecols="AI:AJ", nrows=60)
                    box_cols = box_cols.dropna()
                    box_cols = pd.concat([box_cols,df3], ignore_index=True)
                    box_cols.to_excel(writer, sheet_name=Rxn_name.get(), startrow=1, startcol=34, header=False, index=False)
                elif float(Catalyst_mol_percent.get())>4 and float(Catalyst_mol_percent.get())<=5:
                    df3 = pd.DataFrame(data=([float(Catalyst_mol_percent.get()), Tot_Cat_ppm], [0, 0], [0, 0]), columns=["4 - 5 mol%", "ppm.5"])
                    df3 = df3.drop(df3.index[[1, 2]])
                    box_cols = pd.read_excel('ppm_calc_python.xlsx', sheet_name=Rxn_name.get(), usecols="AK:AL", nrows=60)
                    box_cols = box_cols.dropna()
                    box_cols = pd.concat([box_cols,df3], ignore_index=True)
                    box_cols.to_excel(writer, sheet_name=Rxn_name.get(), startrow=1, startcol=36, header=False, index=False)
                elif float(Catalyst_mol_percent.get()) > 5:
                    df3 = pd.DataFrame(data=([float(Catalyst_mol_percent.get()), Tot_Cat_ppm], [0, 0], [0, 0]), columns=["5+ mol%", "ppm.6"])
                    df3 = df3.drop(df3.index[[1, 2]])
                    box_cols = pd.read_excel('ppm_calc_python.xlsx', sheet_name=Rxn_name.get(), usecols="AM:AN", nrows=60)
                    box_cols = box_cols.dropna()
                    box_cols = pd.concat([box_cols,df3], ignore_index=True)
                    box_cols.to_excel(writer, sheet_name=Rxn_name.get(), startrow=1, startcol=38, header=False, index=False)
                writer.save()
        elif spin_box.get() == '2':
            if Component.get() == '2':
                writer = pd.ExcelWriter('ppm_calc_python.xlsx', mode='r+', if_sheet_exists='overlay')
                df = pd.DataFrame(columns=['moles', 'ppm', 'mol%'], index=[Reagent_Name1.get(), Catalyst_ID.get(), Reagent_Name2.get(), Solvent1.get(), Solvent2.get()])
                df1 = pd.DataFrame(columns=[Title_entry.get(), Ref_entry.get(), DOI_entry.get()])
                df2 = pd.DataFrame(data=([float(moles1.get()), 0, 0], [b, Tot_Cat_ppm, float(Catalyst_mol_percent.get())], [float(moles2.get()), 0, 0], [Sol1_mol, 0, 0], [Sol2_mol, 0, 0]))
                #df.index.name = 'Species ID'
                df1.to_excel(writer, sheet_name=Rxn_name.get(), startrow= writer.sheets[Rxn_name.get()].max_row, startcol= 0, header=True, index=False)
                df.to_excel(writer, sheet_name=Rxn_name.get(), startrow = writer.sheets[Rxn_name.get()].max_row-1, startcol= 3, header=True, index=True)
                df2.to_excel(writer, sheet_name=Rxn_name.get(), startrow=writer.sheets[Rxn_name.get()].max_row - 5, startcol=4, header=False, index=False)
                if float(Catalyst_mol_percent.get())<=1:
                    df3 = pd.DataFrame(data=([float(Catalyst_mol_percent.get()), Tot_Cat_ppm], [0, 0], [0, 0]), columns=["0 - 1 mol%", "ppm.1"])
                    df3 = df3.drop(df3.index[[1, 2]])
                    box_cols = pd.read_excel('ppm_calc_python.xlsx', sheet_name=Rxn_name.get(), usecols="AC:AD", nrows=60)
                    box_cols = box_cols.dropna()
                    box_cols = pd.concat([box_cols,df3], ignore_index=True)
                    box_cols.to_excel(writer, sheet_name=Rxn_name.get(), startrow=1, startcol=28, header=False, index=False)
                elif float(Catalyst_mol_percent.get())>1 and float(Catalyst_mol_percent.get())<=2:
                    df3 = pd.DataFrame(data=([float(Catalyst_mol_percent.get()), Tot_Cat_ppm], [0, 0], [0, 0]), columns=["1 - 2 mol%", "ppm.2"])
                    df3 = df3.drop(df3.index[[1, 2]])
                    box_cols = pd.read_excel('ppm_calc_python.xlsx', sheet_name=Rxn_name.get(), usecols="AE:AF", nrows=60)
                    box_cols = box_cols.dropna()
                    box_cols = pd.concat([box_cols,df3], ignore_index=True)
                    box_cols.to_excel(writer, sheet_name=Rxn_name.get(), startrow=1, startcol=30, header=False, index=False)
                elif float(Catalyst_mol_percent.get())>2 and float(Catalyst_mol_percent.get())<=3:
                    df3 = pd.DataFrame(data=([float(Catalyst_mol_percent.get()), Tot_Cat_ppm], [0, 0], [0, 0]), columns=["2 - 3 mol%", "ppm.3"])
                    df3 = df3.drop(df3.index[[1, 2]])
                    box_cols = pd.read_excel('ppm_calc_python.xlsx', sheet_name=Rxn_name.get(), usecols="AG:AH", nrows=60)
                    box_cols = box_cols.dropna()
                    box_cols = pd.concat([box_cols,df3], ignore_index=True)
                    box_cols.to_excel(writer, sheet_name=Rxn_name.get(), startrow=1, startcol=32, header=False, index=False)
                elif float(Catalyst_mol_percent.get())>3 and float(Catalyst_mol_percent.get())<=4:
                    df3 = pd.DataFrame(data=([float(Catalyst_mol_percent.get()), Tot_Cat_ppm], [0, 0], [0, 0]), columns=["3 - 4 mol%", "ppm.4"])
                    df3 = df3.drop(df3.index[[1, 2]])
                    box_cols = pd.read_excel('ppm_calc_python.xlsx', sheet_name=Rxn_name.get(), usecols="AI:AJ", nrows=60)
                    box_cols = box_cols.dropna()
                    box_cols = pd.concat([box_cols,df3], ignore_index=True)
                    box_cols.to_excel(writer, sheet_name=Rxn_name.get(), startrow=1, startcol=34, header=False, index=False)
                elif float(Catalyst_mol_percent.get())>4 and float(Catalyst_mol_percent.get())<=5:
                    df3 = pd.DataFrame(data=([float(Catalyst_mol_percent.get()), Tot_Cat_ppm], [0, 0], [0, 0]), columns=["4 - 5 mol%", "ppm.5"])
                    df3 = df3.drop(df3.index[[1, 2]])
                    box_cols = pd.read_excel('ppm_calc_python.xlsx', sheet_name=Rxn_name.get(), usecols="AK:AL", nrows=60)
                    box_cols = box_cols.dropna()
                    box_cols = pd.concat([box_cols,df3], ignore_index=True)
                    box_cols.to_excel(writer, sheet_name=Rxn_name.get(), startrow=1, startcol=36, header=False, index=False)
                elif float(Catalyst_mol_percent.get()) > 5:
                    df3 = pd.DataFrame(data=([float(Catalyst_mol_percent.get()), Tot_Cat_ppm], [0, 0], [0, 0]), columns=["5+ mol%", "ppm.6"])
                    df3 = df3.drop(df3.index[[1, 2]])
                    box_cols = pd.read_excel('ppm_calc_python.xlsx', sheet_name=Rxn_name.get(), usecols="AM:AN", nrows=60)
                    box_cols = box_cols.dropna()
                    box_cols = pd.concat([box_cols,df3], ignore_index=True)
                    box_cols.to_excel(writer, sheet_name=Rxn_name.get(), startrow=1, startcol=38, header=False, index=False)
                writer.save()
            elif Component.get() == '3':
                writer = pd.ExcelWriter('ppm_calc_python.xlsx', mode='r+', if_sheet_exists='overlay')
                df = pd.DataFrame(columns=['moles', 'ppm', 'mol%'], index=[Reagent_Name1.get(), Catalyst_ID.get(), Reagent_Name2.get(), Reagent_Name3.get(), Solvent1.get(), Solvent2.get()])
                df1 = pd.DataFrame(columns=[Title_entry.get(), Ref_entry.get(), DOI_entry.get()])
                df2 = pd.DataFrame(data=([float(moles1.get()), 0, 0], [b, Tot_Cat_ppm, float(Catalyst_mol_percent.get())], [float(moles2.get()), 0, 0], [float(moles3.get()), 0, 0], [Sol1_mol, 0, 0], [Sol2_mol, 0, 0]))
                #df.index.name = 'Species ID'
                df1.to_excel(writer, sheet_name=Rxn_name.get(), startrow=writer.sheets[Rxn_name.get()].max_row, startcol=0, header=True, index=False)
                df.to_excel(writer, sheet_name=Rxn_name.get(), startrow=writer.sheets[Rxn_name.get()].max_row-1, startcol=3, header=True, index=True)
                df2.to_excel(writer, sheet_name=Rxn_name.get(), startrow=writer.sheets[Rxn_name.get()].max_row - 6, startcol=4, header=False, index=False)
                if float(Catalyst_mol_percent.get())<=1:
                    df3 = pd.DataFrame(data=([float(Catalyst_mol_percent.get()), Tot_Cat_ppm], [0, 0], [0, 0]), columns=["0 - 1 mol%", "ppm.1"])
                    df3 = df3.drop(df3.index[[1, 2]])
                    box_cols = pd.read_excel('ppm_calc_python.xlsx', sheet_name=Rxn_name.get(), usecols="AC:AD", nrows=60)
                    box_cols = box_cols.dropna()
                    box_cols = pd.concat([box_cols,df3], ignore_index=True)
                    box_cols.to_excel(writer, sheet_name=Rxn_name.get(), startrow=1, startcol=28, header=False, index=False)
                elif float(Catalyst_mol_percent.get())>1 and float(Catalyst_mol_percent.get())<=2:
                    df3 = pd.DataFrame(data=([float(Catalyst_mol_percent.get()), Tot_Cat_ppm], [0, 0], [0, 0]), columns=["1 - 2 mol%", "ppm.2"])
                    df3 = df3.drop(df3.index[[1, 2]])
                    box_cols = pd.read_excel('ppm_calc_python.xlsx', sheet_name=Rxn_name.get(), usecols="AE:AF", nrows=60)
                    box_cols = box_cols.dropna()
                    box_cols = pd.concat([box_cols,df3], ignore_index=True)
                    box_cols.to_excel(writer, sheet_name=Rxn_name.get(), startrow=1, startcol=30, header=False, index=False)
                elif float(Catalyst_mol_percent.get())>2 and float(Catalyst_mol_percent.get())<=3:
                    df3 = pd.DataFrame(data=([float(Catalyst_mol_percent.get()), Tot_Cat_ppm], [0, 0], [0, 0]), columns=["2 - 3 mol%", "ppm.3"])
                    df3 = df3.drop(df3.index[[1, 2]])
                    box_cols = pd.read_excel('ppm_calc_python.xlsx', sheet_name=Rxn_name.get(), usecols="AG:AH", nrows=60)
                    box_cols = box_cols.dropna()
                    box_cols = pd.concat([box_cols,df3], ignore_index=True)
                    box_cols.to_excel(writer, sheet_name=Rxn_name.get(), startrow=1, startcol=32, header=False, index=False)
                elif float(Catalyst_mol_percent.get())>3 and float(Catalyst_mol_percent.get())<=4:
                    df3 = pd.DataFrame(data=([float(Catalyst_mol_percent.get()), Tot_Cat_ppm], [0, 0], [0, 0]), columns=["3 - 4 mol%", "ppm.4"])
                    df3 = df3.drop(df3.index[[1, 2]])
                    box_cols = pd.read_excel('ppm_calc_python.xlsx', sheet_name=Rxn_name.get(), usecols="AI:AJ", nrows=60)
                    box_cols = box_cols.dropna()
                    box_cols = pd.concat([box_cols,df3], ignore_index=True)
                    box_cols.to_excel(writer, sheet_name=Rxn_name.get(), startrow=1, startcol=34, header=False, index=False)
                elif float(Catalyst_mol_percent.get())>4 and float(Catalyst_mol_percent.get())<=5:
                    df3 = pd.DataFrame(data=([float(Catalyst_mol_percent.get()), Tot_Cat_ppm], [0, 0], [0, 0]), columns=["4 - 5 mol%", "ppm.5"])
                    df3 = df3.drop(df3.index[[1, 2]])
                    box_cols = pd.read_excel('ppm_calc_python.xlsx', sheet_name=Rxn_name.get(), usecols="AK:AL", nrows=60)
                    box_cols = box_cols.dropna()
                    box_cols = pd.concat([box_cols,df3], ignore_index=True)
                    box_cols.to_excel(writer, sheet_name=Rxn_name.get(), startrow=1, startcol=36, header=False, index=False)
                elif float(Catalyst_mol_percent.get()) > 5:
                    df3 = pd.DataFrame(data=([float(Catalyst_mol_percent.get()), Tot_Cat_ppm], [0, 0], [0, 0]), columns=["5+ mol%", "ppm.6"])
                    df3 = df3.drop(df3.index[[1, 2]])
                    box_cols = pd.read_excel('ppm_calc_python.xlsx', sheet_name=Rxn_name.get(), usecols="AM:AN", nrows=60)
                    box_cols = box_cols.dropna()
                    box_cols = pd.concat([box_cols,df3], ignore_index=True)
                    box_cols.to_excel(writer, sheet_name=Rxn_name.get(), startrow=1, startcol=38, header=False, index=False)
                writer.save()
            elif Component.get() == '4':
                writer = pd.ExcelWriter('ppm_calc_python.xlsx', mode='r+', if_sheet_exists='overlay')
                df = pd.DataFrame(columns=['moles', 'ppm', 'mol%'], index=[Reagent_Name1.get(), Catalyst_ID.get(), Reagent_Name2.get(), Reagent_Name3.get(), Reagent_Name4.get(), Solvent1.get(), Solvent2.get()])
                df1 = pd.DataFrame(columns=[Title_entry.get(), Ref_entry.get(), DOI_entry.get()])
                df2 = pd.DataFrame(data=([float(moles1.get()), 0, 0], [b, Tot_Cat_ppm, float(Catalyst_mol_percent.get())], [float(moles2.get()), 0, 0], [float(moles3.get()), 0, 0], [float(moles4.get()), 0, 0], [Sol1_mol, 0, 0], [Sol2_mol, 0, 0]))
                #df.index.name = 'Species ID'
                df1.to_excel(writer, sheet_name=Rxn_name.get(), startrow=writer.sheets[Rxn_name.get()].max_row, startcol=0, header=True, index=False)
                df.to_excel(writer, sheet_name=Rxn_name.get(), startrow=writer.sheets[Rxn_name.get()].max_row-1, startcol=3, header=True, index=True)
                df2.to_excel(writer, sheet_name=Rxn_name.get(), startrow=writer.sheets[Rxn_name.get()].max_row - 7, startcol=4, header=False, index=False)
                if float(Catalyst_mol_percent.get())<=1:
                    df3 = pd.DataFrame(data=([float(Catalyst_mol_percent.get()), Tot_Cat_ppm], [0, 0], [0, 0]), columns=["0 - 1 mol%", "ppm.1"])
                    df3 = df3.drop(df3.index[[1, 2]])
                    box_cols = pd.read_excel('ppm_calc_python.xlsx', sheet_name=Rxn_name.get(), usecols="AC:AD", nrows=60)
                    box_cols = box_cols.dropna()
                    box_cols = pd.concat([box_cols,df3], ignore_index=True)
                    box_cols.to_excel(writer, sheet_name=Rxn_name.get(), startrow=1, startcol=28, header=False, index=False)
                elif float(Catalyst_mol_percent.get())>1 and float(Catalyst_mol_percent.get())<=2:
                    df3 = pd.DataFrame(data=([float(Catalyst_mol_percent.get()), Tot_Cat_ppm], [0, 0], [0, 0]), columns=["1 - 2 mol%", "ppm.2"])
                    df3 = df3.drop(df3.index[[1, 2]])
                    box_cols = pd.read_excel('ppm_calc_python.xlsx', sheet_name=Rxn_name.get(), usecols="AE:AF", nrows=60)
                    box_cols = box_cols.dropna()
                    box_cols = pd.concat([box_cols,df3], ignore_index=True)
                    box_cols.to_excel(writer, sheet_name=Rxn_name.get(), startrow=1, startcol=30, header=False, index=False)
                elif float(Catalyst_mol_percent.get())>2 and float(Catalyst_mol_percent.get())<=3:
                    df3 = pd.DataFrame(data=([float(Catalyst_mol_percent.get()), Tot_Cat_ppm], [0, 0], [0, 0]), columns=["2 - 3 mol%", "ppm.3"])
                    df3 = df3.drop(df3.index[[1, 2]])
                    box_cols = pd.read_excel('ppm_calc_python.xlsx', sheet_name=Rxn_name.get(), usecols="AG:AH", nrows=60)
                    box_cols = box_cols.dropna()
                    box_cols = pd.concat([box_cols,df3], ignore_index=True)
                    box_cols.to_excel(writer, sheet_name=Rxn_name.get(), startrow=1, startcol=32, header=False, index=False)
                elif float(Catalyst_mol_percent.get())>3 and float(Catalyst_mol_percent.get())<=4:
                    df3 = pd.DataFrame(data=([float(Catalyst_mol_percent.get()), Tot_Cat_ppm], [0, 0], [0, 0]), columns=["3 - 4 mol%", "ppm.4"])
                    df3 = df3.drop(df3.index[[1, 2]])
                    box_cols = pd.read_excel('ppm_calc_python.xlsx', sheet_name=Rxn_name.get(), usecols="AI:AJ", nrows=60)
                    box_cols = box_cols.dropna()
                    box_cols = pd.concat([box_cols,df3], ignore_index=True)
                    box_cols.to_excel(writer, sheet_name=Rxn_name.get(), startrow=1, startcol=34, header=False, index=False)
                elif float(Catalyst_mol_percent.get())>4 and float(Catalyst_mol_percent.get())<=5:
                    df3 = pd.DataFrame(data=([float(Catalyst_mol_percent.get()), Tot_Cat_ppm], [0, 0], [0, 0]), columns=["4 - 5 mol%", "ppm.5"])
                    df3 = df3.drop(df3.index[[1, 2]])
                    box_cols = pd.read_excel('ppm_calc_python.xlsx', sheet_name=Rxn_name.get(), usecols="AK:AL", nrows=60)
                    box_cols = box_cols.dropna()
                    box_cols = pd.concat([box_cols,df3], ignore_index=True)
                    box_cols.to_excel(writer, sheet_name=Rxn_name.get(), startrow=1, startcol=36, header=False, index=False)
                elif float(Catalyst_mol_percent.get()) > 5:
                    df3 = pd.DataFrame(data=([float(Catalyst_mol_percent.get()), Tot_Cat_ppm], [0, 0], [0, 0]), columns=["5+ mol%", "ppm.6"])
                    df3 = df3.drop(df3.index[[1, 2]])
                    box_cols = pd.read_excel('ppm_calc_python.xlsx', sheet_name=Rxn_name.get(), usecols="AM:AN", nrows=60)
                    box_cols = box_cols.dropna()
                    box_cols = pd.concat([box_cols,df3], ignore_index=True)
                    box_cols.to_excel(writer, sheet_name=Rxn_name.get(), startrow=1, startcol=38, header=False, index=False)
                writer.save()
            elif Component.get() == '5':
                writer = pd.ExcelWriter('ppm_calc_python.xlsx', mode='r+', if_sheet_exists='overlay')
                df = pd.DataFrame(columns=['moles', 'ppm', 'mol%'], index=[Reagent_Name1.get(), Catalyst_ID.get(), Reagent_Name2.get(), Reagent_Name3.get(), Reagent_Name4.get(), Reagent_Name5.get(), Solvent1.get(), Solvent2.get()])
                df1 = pd.DataFrame(columns=[Title_entry.get(), Ref_entry.get(), DOI_entry.get()])
                df2 = pd.DataFrame(data=([float(moles1.get()), 0, 0], [b, Tot_Cat_ppm, float(Catalyst_mol_percent.get())], [float(moles2.get()), 0, 0],[float(moles3.get()), 0, 0], [float(moles4.get()), 0, 0], [float(moles5.get()), 0, 0], [Sol1_mol, 0, 0], [Sol2_mol, 0 ,0]))
                #df.index.name = 'Species ID'
                df1.to_excel(writer, sheet_name=Rxn_name.get(), startrow=writer.sheets[Rxn_name.get()].max_row, startcol=0, header=True, index=False)
                df.to_excel(writer, sheet_name=Rxn_name.get(), startrow=writer.sheets[Rxn_name.get()].max_row-1, startcol=3, header=True, index=True)
                df2.to_excel(writer, sheet_name=Rxn_name.get(), startrow=writer.sheets[Rxn_name.get()].max_row - 8, startcol=4, header=False, index=False)
                if float(Catalyst_mol_percent.get())<=1:
                    df3 = pd.DataFrame(data=([float(Catalyst_mol_percent.get()), Tot_Cat_ppm], [0, 0], [0, 0]), columns=["0 - 1 mol%", "ppm.1"])
                    df3 = df3.drop(df3.index[[1, 2]])
                    box_cols = pd.read_excel('ppm_calc_python.xlsx', sheet_name=Rxn_name.get(), usecols="AC:AD", nrows=60)
                    box_cols = box_cols.dropna()
                    box_cols = pd.concat([box_cols,df3], ignore_index=True)
                    box_cols.to_excel(writer, sheet_name=Rxn_name.get(), startrow=1, startcol=28, header=False, index=False)
                elif float(Catalyst_mol_percent.get())>1 and float(Catalyst_mol_percent.get())<=2:
                    df3 = pd.DataFrame(data=([float(Catalyst_mol_percent.get()), Tot_Cat_ppm], [0, 0], [0, 0]), columns=["1 - 2 mol%", "ppm.2"])
                    df3 = df3.drop(df3.index[[1, 2]])
                    box_cols = pd.read_excel('ppm_calc_python.xlsx', sheet_name=Rxn_name.get(), usecols="AE:AF", nrows=60)
                    box_cols = box_cols.dropna()
                    box_cols = pd.concat([box_cols,df3], ignore_index=True)
                    box_cols.to_excel(writer, sheet_name=Rxn_name.get(), startrow=1, startcol=30, header=False, index=False)
                elif float(Catalyst_mol_percent.get())>2 and float(Catalyst_mol_percent.get())<=3:
                    df3 = pd.DataFrame(data=([float(Catalyst_mol_percent.get()), Tot_Cat_ppm], [0, 0], [0, 0]), columns=["2 - 3 mol%", "ppm.3"])
                    df3 = df3.drop(df3.index[[1, 2]])
                    box_cols = pd.read_excel('ppm_calc_python.xlsx', sheet_name=Rxn_name.get(), usecols="AG:AH", nrows=60)
                    box_cols = box_cols.dropna()
                    box_cols = pd.concat([box_cols,df3], ignore_index=True)
                    box_cols.to_excel(writer, sheet_name=Rxn_name.get(), startrow=1, startcol=32, header=False, index=False)
                elif float(Catalyst_mol_percent.get())>3 and float(Catalyst_mol_percent.get())<=4:
                    df3 = pd.DataFrame(data=([float(Catalyst_mol_percent.get()), Tot_Cat_ppm], [0, 0], [0, 0]), columns=["3 - 4 mol%", "ppm.4"])
                    df3 = df3.drop(df3.index[[1, 2]])
                    box_cols = pd.read_excel('ppm_calc_python.xlsx', sheet_name=Rxn_name.get(), usecols="AI:AJ", nrows=60)
                    box_cols = box_cols.dropna()
                    box_cols = pd.concat([box_cols,df3], ignore_index=True)
                    box_cols.to_excel(writer, sheet_name=Rxn_name.get(), startrow=1, startcol=34, header=False, index=False)
                elif float(Catalyst_mol_percent.get())>4 and float(Catalyst_mol_percent.get())<=5:
                    df3 = pd.DataFrame(data=([float(Catalyst_mol_percent.get()), Tot_Cat_ppm], [0, 0], [0, 0]), columns=["4 - 5 mol%", "ppm.5"])
                    df3 = df3.drop(df3.index[[1, 2]])
                    box_cols = pd.read_excel('ppm_calc_python.xlsx', sheet_name=Rxn_name.get(), usecols="AK:AL", nrows=60)
                    box_cols = box_cols.dropna()
                    box_cols = pd.concat([box_cols,df3], ignore_index=True)
                    box_cols.to_excel(writer, sheet_name=Rxn_name.get(), startrow=1, startcol=36, header=False, index=False)
                elif float(Catalyst_mol_percent.get()) > 5:
                    df3 = pd.DataFrame(data=([float(Catalyst_mol_percent.get()), Tot_Cat_ppm], [0, 0], [0, 0]), columns=["5+ mol%", "ppm.6"])
                    df3 = df3.drop(df3.index[[1, 2]])
                    box_cols = pd.read_excel('ppm_calc_python.xlsx', sheet_name=Rxn_name.get(), usecols="AM:AN", nrows=60)
                    box_cols = box_cols.dropna()
                    box_cols = pd.concat([box_cols,df3], ignore_index=True)
                    box_cols.to_excel(writer, sheet_name=Rxn_name.get(), startrow=1, startcol=38, header=False, index=False)
                writer.save()
        elif spin_box.get() == '3':
            if Component.get() == '2':
                writer = pd.ExcelWriter('ppm_calc_python.xlsx', mode='r+', if_sheet_exists='overlay')
                df = pd.DataFrame(columns=['moles', 'ppm', 'mol%'], index=[Reagent_Name1.get(), Catalyst_ID.get(), Reagent_Name2.get(), Solvent1.get(), Solvent2.get(), Solvent3.get()])
                df1 = pd.DataFrame(columns=[Title_entry.get(), Ref_entry.get(), DOI_entry.get()])
                df2 = pd.DataFrame(data=([float(moles1.get()), 0, 0], [b, Tot_Cat_ppm, float(Catalyst_mol_percent.get())], [float(moles2.get()), 0, 0], [Sol1_mol, 0, 0], [Sol2_mol, 0, 0], [Sol3_mol, 0, 0]))
                #df.index.name = 'Species ID'
                df1.to_excel(writer, sheet_name=Rxn_name.get(), startrow= writer.sheets[Rxn_name.get()].max_row, startcol= 0, header=True, index=False)
                df.to_excel(writer, sheet_name=Rxn_name.get(), startrow = writer.sheets[Rxn_name.get()].max_row-1, startcol= 3, header=True, index=True)
                df2.to_excel(writer, sheet_name=Rxn_name.get(), startrow=writer.sheets[Rxn_name.get()].max_row - 6, startcol=4, header=False, index=False)
                if float(Catalyst_mol_percent.get())<=1:
                    df3 = pd.DataFrame(data=([float(Catalyst_mol_percent.get()), Tot_Cat_ppm], [0, 0], [0, 0]), columns=["0 - 1 mol%", "ppm.1"])
                    df3 = df3.drop(df3.index[[1, 2]])
                    box_cols = pd.read_excel('ppm_calc_python.xlsx', sheet_name=Rxn_name.get(), usecols="AC:AD", nrows=60)
                    box_cols = box_cols.dropna()
                    box_cols = pd.concat([box_cols,df3], ignore_index=True)
                    box_cols.to_excel(writer, sheet_name=Rxn_name.get(), startrow=1, startcol=28, header=False, index=False)
                elif float(Catalyst_mol_percent.get())>1 and float(Catalyst_mol_percent.get())<=2:
                    df3 = pd.DataFrame(data=([float(Catalyst_mol_percent.get()), Tot_Cat_ppm], [0, 0], [0, 0]), columns=["1 - 2 mol%", "ppm.2"])
                    df3 = df3.drop(df3.index[[1, 2]])
                    box_cols = pd.read_excel('ppm_calc_python.xlsx', sheet_name=Rxn_name.get(), usecols="AE:AF", nrows=60)
                    box_cols = box_cols.dropna()
                    box_cols = pd.concat([box_cols,df3], ignore_index=True)
                    box_cols.to_excel(writer, sheet_name=Rxn_name.get(), startrow=1, startcol=30, header=False, index=False)
                elif float(Catalyst_mol_percent.get())>2 and float(Catalyst_mol_percent.get())<=3:
                    df3 = pd.DataFrame(data=([float(Catalyst_mol_percent.get()), Tot_Cat_ppm], [0, 0], [0, 0]), columns=["2 - 3 mol%", "ppm.3"])
                    df3 = df3.drop(df3.index[[1, 2]])
                    box_cols = pd.read_excel('ppm_calc_python.xlsx', sheet_name=Rxn_name.get(), usecols="AG:AH", nrows=60)
                    box_cols = box_cols.dropna()
                    box_cols = pd.concat([box_cols,df3], ignore_index=True)
                    box_cols.to_excel(writer, sheet_name=Rxn_name.get(), startrow=1, startcol=32, header=False, index=False)
                elif float(Catalyst_mol_percent.get())>3 and float(Catalyst_mol_percent.get())<=4:
                    df3 = pd.DataFrame(data=([float(Catalyst_mol_percent.get()), Tot_Cat_ppm], [0, 0], [0, 0]), columns=["3 - 4 mol%", "ppm.4"])
                    df3 = df3.drop(df3.index[[1, 2]])
                    box_cols = pd.read_excel('ppm_calc_python.xlsx', sheet_name=Rxn_name.get(), usecols="AI:AJ", nrows=60)
                    box_cols = box_cols.dropna()
                    box_cols = pd.concat([box_cols,df3], ignore_index=True)
                    box_cols.to_excel(writer, sheet_name=Rxn_name.get(), startrow=1, startcol=34, header=False, index=False)
                elif float(Catalyst_mol_percent.get())>4 and float(Catalyst_mol_percent.get())<=5:
                    df3 = pd.DataFrame(data=([float(Catalyst_mol_percent.get()), Tot_Cat_ppm], [0, 0], [0, 0]), columns=["4 - 5 mol%", "ppm.5"])
                    df3 = df3.drop(df3.index[[1, 2]])
                    box_cols = pd.read_excel('ppm_calc_python.xlsx', sheet_name=Rxn_name.get(), usecols="AK:AL", nrows=60)
                    box_cols = box_cols.dropna()
                    box_cols = pd.concat([box_cols,df3], ignore_index=True)
                    box_cols.to_excel(writer, sheet_name=Rxn_name.get(), startrow=1, startcol=36, header=False, index=False)
                elif float(Catalyst_mol_percent.get()) > 5:
                    df3 = pd.DataFrame(data=([float(Catalyst_mol_percent.get()), Tot_Cat_ppm], [0, 0], [0, 0]), columns=["5+ mol%", "ppm.6"])
                    df3 = df3.drop(df3.index[[1, 2]])
                    box_cols = pd.read_excel('ppm_calc_python.xlsx', sheet_name=Rxn_name.get(), usecols="AM:AN", nrows=60)
                    box_cols = box_cols.dropna()
                    box_cols = pd.concat([box_cols,df3], ignore_index=True)
                    box_cols.to_excel(writer, sheet_name=Rxn_name.get(), startrow=1, startcol=38, header=False, index=False)
                writer.save()
            elif Component.get() == '3':
                writer = pd.ExcelWriter('ppm_calc_python.xlsx', mode='r+', if_sheet_exists='overlay')
                data = ppm_table
                df = pd.DataFrame(columns=['moles', 'ppm', 'mol%'], index=[Reagent_Name1.get(), Catalyst_ID.get(), Reagent_Name2.get(), Reagent_Name3.get(), Solvent1.get(), Solvent2.get(), Solvent3.get()])
                df1 = pd.DataFrame(columns=[Title_entry.get(), Ref_entry.get(), DOI_entry.get()])
                df2 = pd.DataFrame(data=([float(moles1.get()), 0, 0], [b, Tot_Cat_ppm, float(Catalyst_mol_percent.get())], [float(moles2.get()), 0, 0], [float(moles3.get()), 0, 0], [Sol1_mol, 0, 0], [Sol2_mol, 0, 0], [Sol3_mol, 0, 0]))
                #df.index.name = 'Species ID'
                df1.to_excel(writer, sheet_name=Rxn_name.get(), startrow=writer.sheets[Rxn_name.get()].max_row, startcol=0, header=True, index=False)
                df.to_excel(writer, sheet_name=Rxn_name.get(), startrow=writer.sheets[Rxn_name.get()].max_row-1, startcol=3, header=True, index=True)
                df2.to_excel(writer, sheet_name=Rxn_name.get(), startrow=writer.sheets[Rxn_name.get()].max_row - 7, startcol=4, header=False, index=False)
                if float(Catalyst_mol_percent.get())<=1:
                    df3 = pd.DataFrame(data=([float(Catalyst_mol_percent.get()), Tot_Cat_ppm], [0, 0], [0, 0]), columns=["0 - 1 mol%", "ppm.1"])
                    df3 = df3.drop(df3.index[[1, 2]])
                    box_cols = pd.read_excel('ppm_calc_python.xlsx', sheet_name=Rxn_name.get(), usecols="AC:AD", nrows=60)
                    box_cols = box_cols.dropna()
                    box_cols = pd.concat([box_cols,df3], ignore_index=True)
                    box_cols.to_excel(writer, sheet_name=Rxn_name.get(), startrow=1, startcol=28, header=False, index=False)
                elif float(Catalyst_mol_percent.get())>1 and float(Catalyst_mol_percent.get())<=2:
                    df3 = pd.DataFrame(data=([float(Catalyst_mol_percent.get()), Tot_Cat_ppm], [0, 0], [0, 0]), columns=["1 - 2 mol%", "ppm.2"])
                    df3 = df3.drop(df3.index[[1, 2]])
                    box_cols = pd.read_excel('ppm_calc_python.xlsx', sheet_name=Rxn_name.get(), usecols="AE:AF", nrows=60)
                    box_cols = box_cols.dropna()
                    box_cols = pd.concat([box_cols,df3], ignore_index=True)
                    box_cols.to_excel(writer, sheet_name=Rxn_name.get(), startrow=1, startcol=30, header=False, index=False)
                elif float(Catalyst_mol_percent.get())>2 and float(Catalyst_mol_percent.get())<=3:
                    df3 = pd.DataFrame(data=([float(Catalyst_mol_percent.get()), Tot_Cat_ppm], [0, 0], [0, 0]), columns=["2 - 3 mol%", "ppm.3"])
                    df3 = df3.drop(df3.index[[1, 2]])
                    box_cols = pd.read_excel('ppm_calc_python.xlsx', sheet_name=Rxn_name.get(), usecols="AG:AH", nrows=60)
                    box_cols = box_cols.dropna()
                    box_cols = pd.concat([box_cols,df3], ignore_index=True)
                    box_cols.to_excel(writer, sheet_name=Rxn_name.get(), startrow=1, startcol=32, header=False, index=False)
                elif float(Catalyst_mol_percent.get())>3 and float(Catalyst_mol_percent.get())<=4:
                    df3 = pd.DataFrame(data=([float(Catalyst_mol_percent.get()), Tot_Cat_ppm], [0, 0], [0, 0]), columns=["3 - 4 mol%", "ppm.4"])
                    df3 = df3.drop(df3.index[[1, 2]])
                    box_cols = pd.read_excel('ppm_calc_python.xlsx', sheet_name=Rxn_name.get(), usecols="AI:AJ", nrows=60)
                    box_cols = box_cols.dropna()
                    box_cols = pd.concat([box_cols,df3], ignore_index=True)
                    box_cols.to_excel(writer, sheet_name=Rxn_name.get(), startrow=1, startcol=34, header=False, index=False)
                elif float(Catalyst_mol_percent.get())>4 and float(Catalyst_mol_percent.get())<=5:
                    df3 = pd.DataFrame(data=([float(Catalyst_mol_percent.get()), Tot_Cat_ppm], [0, 0], [0, 0]), columns=["4 - 5 mol%", "ppm.5"])
                    df3 = df3.drop(df3.index[[1, 2]])
                    box_cols = pd.read_excel('ppm_calc_python.xlsx', sheet_name=Rxn_name.get(), usecols="AK:AL", nrows=60)
                    box_cols = box_cols.dropna()
                    box_cols = pd.concat([box_cols,df3], ignore_index=True)
                    box_cols.to_excel(writer, sheet_name=Rxn_name.get(), startrow=1, startcol=36, header=False, index=False)
                elif float(Catalyst_mol_percent.get()) > 5:
                    df3 = pd.DataFrame(data=([float(Catalyst_mol_percent.get()), Tot_Cat_ppm], [0, 0], [0, 0]), columns=["5+ mol%", "ppm.6"])
                    df3 = df3.drop(df3.index[[1, 2]])
                    box_cols = pd.read_excel('ppm_calc_python.xlsx', sheet_name=Rxn_name.get(), usecols="AM:AN", nrows=60)
                    box_cols = box_cols.dropna()
                    box_cols = pd.concat([box_cols,df3], ignore_index=True)
                    box_cols.to_excel(writer, sheet_name=Rxn_name.get(), startrow=1, startcol=38, header=False, index=False)
                writer.save()
            elif Component.get() == '4':
                writer = pd.ExcelWriter('ppm_calc_python.xlsx', mode='r+', if_sheet_exists='overlay')
                data = ppm_table
                df = pd.DataFrame(columns=['moles', 'ppm', 'mol%'], index=[Reagent_Name1.get(), Catalyst_ID.get(), Reagent_Name2.get(), Reagent_Name3.get(), Reagent_Name4.get(), Solvent1.get(), Solvent2.get(), Solvent3.get()])
                df1 = pd.DataFrame(columns=[Title_entry.get(), Ref_entry.get(), DOI_entry.get()])
                df2 = pd.DataFrame(data=([float(moles1.get()), 0, 0], [b, Tot_Cat_ppm, float(Catalyst_mol_percent.get())], [float(moles2.get()), 0, 0], [float(moles3.get()), 0, 0], [float(moles4.get()), 0, 0], [Sol1_mol, 0, 0], [Sol2_mol, 0, 0], [Sol3_mol, 0, 0]))
                #df.index.name = 'Species ID'
                df1.to_excel(writer, sheet_name=Rxn_name.get(), startrow=writer.sheets[Rxn_name.get()].max_row, startcol=0, header=True, index=False)
                df.to_excel(writer, sheet_name=Rxn_name.get(), startrow=writer.sheets[Rxn_name.get()].max_row-1, startcol=3, header=True, index=True)
                df2.to_excel(writer, sheet_name=Rxn_name.get(), startrow=writer.sheets[Rxn_name.get()].max_row - 8, startcol=4, header=False, index=False)
                if float(Catalyst_mol_percent.get())<=1:
                    df3 = pd.DataFrame(data=([float(Catalyst_mol_percent.get()), Tot_Cat_ppm], [0, 0], [0, 0]), columns=["0 - 1 mol%", "ppm.1"])
                    df3 = df3.drop(df3.index[[1, 2]])
                    box_cols = pd.read_excel('ppm_calc_python.xlsx', sheet_name=Rxn_name.get(), usecols="AC:AD", nrows=60)
                    box_cols = box_cols.dropna()
                    box_cols = pd.concat([box_cols,df3], ignore_index=True)
                    box_cols.to_excel(writer, sheet_name=Rxn_name.get(), startrow=1, startcol=28, header=False, index=False)
                elif float(Catalyst_mol_percent.get())>1 and float(Catalyst_mol_percent.get())<=2:
                    df3 = pd.DataFrame(data=([float(Catalyst_mol_percent.get()), Tot_Cat_ppm], [0, 0], [0, 0]), columns=["1 - 2 mol%", "ppm.2"])
                    df3 = df3.drop(df3.index[[1, 2]])
                    box_cols = pd.read_excel('ppm_calc_python.xlsx', sheet_name=Rxn_name.get(), usecols="AE:AF", nrows=60)
                    box_cols = box_cols.dropna()
                    box_cols = pd.concat([box_cols,df3], ignore_index=True)
                    box_cols.to_excel(writer, sheet_name=Rxn_name.get(), startrow=1, startcol=30, header=False, index=False)
                elif float(Catalyst_mol_percent.get())>2 and float(Catalyst_mol_percent.get())<=3:
                    df3 = pd.DataFrame(data=([float(Catalyst_mol_percent.get()), Tot_Cat_ppm], [0, 0], [0, 0]), columns=["2 - 3 mol%", "ppm.3"])
                    df3 = df3.drop(df3.index[[1, 2]])
                    box_cols = pd.read_excel('ppm_calc_python.xlsx', sheet_name=Rxn_name.get(), usecols="AG:AH", nrows=60)
                    box_cols = box_cols.dropna()
                    box_cols = pd.concat([box_cols,df3], ignore_index=True)
                    box_cols.to_excel(writer, sheet_name=Rxn_name.get(), startrow=1, startcol=32, header=False, index=False)
                elif float(Catalyst_mol_percent.get())>3 and float(Catalyst_mol_percent.get())<=4:
                    df3 = pd.DataFrame(data=([float(Catalyst_mol_percent.get()), Tot_Cat_ppm], [0, 0], [0, 0]), columns=["3 - 4 mol%", "ppm.4"])
                    df3 = df3.drop(df3.index[[1, 2]])
                    box_cols = pd.read_excel('ppm_calc_python.xlsx', sheet_name=Rxn_name.get(), usecols="AI:AJ", nrows=60)
                    box_cols = box_cols.dropna()
                    box_cols = pd.concat([box_cols,df3], ignore_index=True)
                    box_cols.to_excel(writer, sheet_name=Rxn_name.get(), startrow=1, startcol=34, header=False, index=False)
                elif float(Catalyst_mol_percent.get())>4 and float(Catalyst_mol_percent.get())<=5:
                    df3 = pd.DataFrame(data=([float(Catalyst_mol_percent.get()), Tot_Cat_ppm], [0, 0], [0, 0]), columns=["4 - 5 mol%", "ppm.5"])
                    df3 = df3.drop(df3.index[[1, 2]])
                    box_cols = pd.read_excel('ppm_calc_python.xlsx', sheet_name=Rxn_name.get(), usecols="AK:AL", nrows=60)
                    box_cols = box_cols.dropna()
                    box_cols = pd.concat([box_cols,df3], ignore_index=True)
                    box_cols.to_excel(writer, sheet_name=Rxn_name.get(), startrow=1, startcol=36, header=False, index=False)
                elif float(Catalyst_mol_percent.get()) > 5:
                    df3 = pd.DataFrame(data=([float(Catalyst_mol_percent.get()), Tot_Cat_ppm], [0, 0], [0, 0]), columns=["5+ mol%", "ppm.6"])
                    df3 = df3.drop(df3.index[[1, 2]])
                    box_cols = pd.read_excel('ppm_calc_python.xlsx', sheet_name=Rxn_name.get(), usecols="AM:AN", nrows=60)
                    box_cols = box_cols.dropna()
                    box_cols = pd.concat([box_cols,df3], ignore_index=True)
                    box_cols.to_excel(writer, sheet_name=Rxn_name.get(), startrow=1, startcol=38, header=False, index=False)
                writer.save()
            elif Component.get() == '5':
                writer = pd.ExcelWriter('ppm_calc_python.xlsx', mode='r+', if_sheet_exists='overlay')
                data = ppm_table
                df = pd.DataFrame(data, columns=['moles', 'ppm', 'mol%'], index=[Reagent_Name1.get(), Catalyst_ID.get(), Reagent_Name2.get(), Reagent_Name3.get(), Reagent_Name4.get(), Reagent_Name5.get(), Solvent1.get(), Solvent2.get(), Solvent3.get()])
                df1 = pd.DataFrame(columns=[Title_entry.get(), Ref_entry.get(), DOI_entry.get()])
                df2 = pd.DataFrame(data=([float(moles1.get()), 0, 0], [b, Tot_Cat_ppm, float(Catalyst_mol_percent.get())], [float(moles2.get()), 0, 0], [float(moles3.get()), 0, 0], [float(moles4.get()), 0, 0], [float(moles5.get()), 0, 0], [Sol1_mol, 0, 0], [Sol2_mol, 0, 0], [Sol3_mol, 0, 0]))
                #df.index.name = 'Species ID'
                df1.to_excel(writer, sheet_name=Rxn_name.get(), startrow=writer.sheets[Rxn_name.get()].max_row, startcol=0, header=True, index=False)
                df.to_excel(writer, sheet_name=Rxn_name.get(), startrow=writer.sheets[Rxn_name.get()].max_row-1, startcol=3, header=True, index=True)
                df2.to_excel(writer, sheet_name=Rxn_name.get(), startrow=writer.sheets[Rxn_name.get()].max_row - 9, startcol=4, header=False, index=False)
                if float(Catalyst_mol_percent.get())<=1:
                    df3 = pd.DataFrame(data=([float(Catalyst_mol_percent.get()), Tot_Cat_ppm], [0, 0], [0, 0]), columns=["0 - 1 mol%", "ppm.1"])
                    df3 = df3.drop(df3.index[[1, 2]])
                    box_cols = pd.read_excel('ppm_calc_python.xlsx', sheet_name=Rxn_name.get(), usecols="AC:AD", nrows=60)
                    box_cols = box_cols.dropna()
                    box_cols = pd.concat([box_cols,df3], ignore_index=True)
                    box_cols.to_excel(writer, sheet_name=Rxn_name.get(), startrow=1, startcol=28, header=False, index=False)
                elif float(Catalyst_mol_percent.get())>1 and float(Catalyst_mol_percent.get())<=2:
                    df3 = pd.DataFrame(data=([float(Catalyst_mol_percent.get()), Tot_Cat_ppm], [0, 0], [0, 0]), columns=["1 - 2 mol%", "ppm.2"])
                    df3 = df3.drop(df3.index[[1, 2]])
                    box_cols = pd.read_excel('ppm_calc_python.xlsx', sheet_name=Rxn_name.get(), usecols="AE:AF", nrows=60)
                    box_cols = box_cols.dropna()
                    box_cols = pd.concat([box_cols,df3], ignore_index=True)
                    box_cols.to_excel(writer, sheet_name=Rxn_name.get(), startrow=1, startcol=30, header=False, index=False)
                elif float(Catalyst_mol_percent.get())>2 and float(Catalyst_mol_percent.get())<=3:
                    df3 = pd.DataFrame(data=([float(Catalyst_mol_percent.get()), Tot_Cat_ppm], [0, 0], [0, 0]), columns=["2 - 3 mol%", "ppm.3"])
                    df3 = df3.drop(df3.index[[1, 2]])
                    box_cols = pd.read_excel('ppm_calc_python.xlsx', sheet_name=Rxn_name.get(), usecols="AG:AH", nrows=60)
                    box_cols = box_cols.dropna()
                    box_cols = pd.concat([box_cols,df3], ignore_index=True)
                    box_cols.to_excel(writer, sheet_name=Rxn_name.get(), startrow=1, startcol=32, header=False, index=False)
                elif float(Catalyst_mol_percent.get())>3 and float(Catalyst_mol_percent.get())<=4:
                    df3 = pd.DataFrame(data=([float(Catalyst_mol_percent.get()), Tot_Cat_ppm], [0, 0], [0, 0]), columns=["3 - 4 mol%", "ppm.4"])
                    df3 = df3.drop(df3.index[[1, 2]])
                    box_cols = pd.read_excel('ppm_calc_python.xlsx', sheet_name=Rxn_name.get(), usecols="AI:AJ", nrows=60)
                    box_cols = box_cols.dropna()
                    box_cols = pd.concat([box_cols,df3], ignore_index=True)
                    box_cols.to_excel(writer, sheet_name=Rxn_name.get(), startrow=1, startcol=34, header=False, index=False)
                elif float(Catalyst_mol_percent.get())>4 and float(Catalyst_mol_percent.get())<=5:
                    df3 = pd.DataFrame(data=([float(Catalyst_mol_percent.get()), Tot_Cat_ppm], [0, 0], [0, 0]), columns=["4 - 5 mol%", "ppm.5"])
                    df3 = df3.drop(df3.index[[1, 2]])
                    box_cols = pd.read_excel('ppm_calc_python.xlsx', sheet_name=Rxn_name.get(), usecols="AK:AL", nrows=60)
                    box_cols = box_cols.dropna()
                    box_cols = pd.concat([box_cols,df3], ignore_index=True)
                    box_cols.to_excel(writer, sheet_name=Rxn_name.get(), startrow=1, startcol=36, header=False, index=False)
                elif float(Catalyst_mol_percent.get()) > 5:
                    df3 = pd.DataFrame(data=([float(Catalyst_mol_percent.get()), Tot_Cat_ppm], [0, 0], [0, 0]), columns=["5+ mol%", "ppm.6"])
                    df3 = df3.drop(df3.index[[1, 2]])
                    box_cols = pd.read_excel('ppm_calc_python.xlsx', sheet_name=Rxn_name.get(), usecols="AM:AN", nrows=60)
                    box_cols = box_cols.dropna()
                    box_cols = pd.concat([box_cols,df3], ignore_index=True)
                    box_cols.to_excel(writer, sheet_name=Rxn_name.get(), startrow=1, startcol=38, header=False, index=False)
                writer.save()
    elif Rxn_name.get() == 'Stille':
        if spin_box.get() == '1':
            if Component.get() == '2':
                writer = pd.ExcelWriter('ppm_calc_python.xlsx', mode='r+', if_sheet_exists='overlay')
                df = pd.DataFrame(columns=['moles', 'ppm', 'mol%'], index=[Reagent_Name1.get(), Catalyst_ID.get(), Reagent_Name2.get(), Solvent1.get()])
                df1 = pd.DataFrame(columns=[Title_entry.get(), Ref_entry.get(), DOI_entry.get()])
                df2 = pd.DataFrame(data=([float(moles1.get()), 0, 0], [b, Tot_Cat_ppm, float(Catalyst_mol_percent.get())], [float(moles2.get()), 0, 0], [Sol1_mol, 0, 0]))
                #df.index.name = 'Species ID'
                df1.to_excel(writer, sheet_name=Rxn_name.get(), startrow=writer.sheets[Rxn_name.get()].max_row, startcol=0, header=True, index=False)
                df.to_excel(writer, sheet_name=Rxn_name.get(), startrow=writer.sheets[Rxn_name.get()].max_row-1, startcol=3, header=True, index=True)
                df2.to_excel(writer, sheet_name=Rxn_name.get(), startrow=writer.sheets[Rxn_name.get()].max_row-4, startcol=4, header=False, index=False)
                if float(Catalyst_mol_percent.get())<=1:
                    df3 = pd.DataFrame(data=([float(Catalyst_mol_percent.get()), Tot_Cat_ppm], [0, 0], [0, 0]), columns=["0 - 1 mol%", "ppm.1"])
                    df3 = df3.drop(df3.index[[1, 2]])
                    box_cols = pd.read_excel('ppm_calc_python.xlsx', sheet_name=Rxn_name.get(), usecols="AC:AD", nrows=60)
                    box_cols = box_cols.dropna()
                    box_cols = pd.concat([box_cols,df3], ignore_index=True)
                    box_cols.to_excel(writer, sheet_name=Rxn_name.get(), startrow=1, startcol=28, header=False, index=False)
                elif float(Catalyst_mol_percent.get())>1 and float(Catalyst_mol_percent.get())<=2:
                    df3 = pd.DataFrame(data=([float(Catalyst_mol_percent.get()), Tot_Cat_ppm], [0, 0], [0, 0]), columns=["1 - 2 mol%", "ppm.2"])
                    df3 = df3.drop(df3.index[[1, 2]])
                    box_cols = pd.read_excel('ppm_calc_python.xlsx', sheet_name=Rxn_name.get(), usecols="AE:AF", nrows=60)
                    box_cols = box_cols.dropna()
                    box_cols = pd.concat([box_cols,df3], ignore_index=True)
                    box_cols.to_excel(writer, sheet_name=Rxn_name.get(), startrow=1, startcol=30, header=False, index=False)
                elif float(Catalyst_mol_percent.get())>2 and float(Catalyst_mol_percent.get())<=3:
                    df3 = pd.DataFrame(data=([float(Catalyst_mol_percent.get()), Tot_Cat_ppm], [0, 0], [0, 0]), columns=["2 - 3 mol%", "ppm.3"])
                    df3 = df3.drop(df3.index[[1, 2]])
                    box_cols = pd.read_excel('ppm_calc_python.xlsx', sheet_name=Rxn_name.get(), usecols="AG:AH", nrows=60)
                    box_cols = box_cols.dropna()
                    box_cols = pd.concat([box_cols,df3], ignore_index=True)
                    box_cols.to_excel(writer, sheet_name=Rxn_name.get(), startrow=1, startcol=32, header=False, index=False)
                elif float(Catalyst_mol_percent.get())>3 and float(Catalyst_mol_percent.get())<=4:
                    df3 = pd.DataFrame(data=([float(Catalyst_mol_percent.get()), Tot_Cat_ppm], [0, 0], [0, 0]), columns=["3 - 4 mol%", "ppm.4"])
                    df3 = df3.drop(df3.index[[1, 2]])
                    box_cols = pd.read_excel('ppm_calc_python.xlsx', sheet_name=Rxn_name.get(), usecols="AI:AJ", nrows=60)
                    box_cols = box_cols.dropna()
                    box_cols = pd.concat([box_cols,df3], ignore_index=True)
                    box_cols.to_excel(writer, sheet_name=Rxn_name.get(), startrow=1, startcol=34, header=False, index=False)
                elif float(Catalyst_mol_percent.get())>4 and float(Catalyst_mol_percent.get())<=5:
                    df3 = pd.DataFrame(data=([float(Catalyst_mol_percent.get()), Tot_Cat_ppm], [0, 0], [0, 0]), columns=["4 - 5 mol%", "ppm.5"])
                    df3 = df3.drop(df3.index[[1, 2]])
                    box_cols = pd.read_excel('ppm_calc_python.xlsx', sheet_name=Rxn_name.get(), usecols="AK:AL", nrows=60)
                    box_cols = box_cols.dropna()
                    box_cols = pd.concat([box_cols,df3], ignore_index=True)
                    box_cols.to_excel(writer, sheet_name=Rxn_name.get(), startrow=1, startcol=36, header=False, index=False)
                elif float(Catalyst_mol_percent.get()) > 5:
                    df3 = pd.DataFrame(data=([float(Catalyst_mol_percent.get()), Tot_Cat_ppm], [0, 0], [0, 0]), columns=["5+ mol%", "ppm.6"])
                    df3 = df3.drop(df3.index[[1, 2]])
                    box_cols = pd.read_excel('ppm_calc_python.xlsx', sheet_name=Rxn_name.get(), usecols="AM:AN", nrows=60)
                    box_cols = box_cols.dropna()
                    box_cols = pd.concat([box_cols,df3], ignore_index=True)
                    box_cols.to_excel(writer, sheet_name=Rxn_name.get(), startrow=1, startcol=38, header=False, index=False)
                writer.save()
            elif Component.get() == '3':
                writer = pd.ExcelWriter('ppm_calc_python.xlsx', mode='r+', if_sheet_exists='overlay')
                df = pd.DataFrame(columns=['moles', 'ppm', 'mol%'], index=[Reagent_Name1.get(), Catalyst_ID.get(), Reagent_Name2.get(), Reagent_Name3.get(), Solvent1.get()])
                df1 = pd.DataFrame(columns=[Title_entry.get(), Ref_entry.get(), DOI_entry.get()])
                df2 = pd.DataFrame(data=([float(moles1.get()), 0, 0], [b, Tot_Cat_ppm, float(Catalyst_mol_percent.get())], [float(moles2.get()), 0, 0], [float(moles3.get()), 0, 0], [Sol1_mol, 0, 0]))
                #df.index.name = 'Species ID'
                df1.to_excel(writer, sheet_name=Rxn_name.get(), startrow=writer.sheets[Rxn_name.get()].max_row, startcol=0, header=True, index=False)
                df.to_excel(writer, sheet_name=Rxn_name.get(), startrow=writer.sheets[Rxn_name.get()].max_row-1, startcol=3, header=True, index=True)
                df2.to_excel(writer, sheet_name=Rxn_name.get(), startrow=writer.sheets[Rxn_name.get()].max_row - 5, startcol=4, header=False, index=False)
                if float(Catalyst_mol_percent.get())<=1:
                    df3 = pd.DataFrame(data=([float(Catalyst_mol_percent.get()), Tot_Cat_ppm], [0, 0], [0, 0]), columns=["0 - 1 mol%", "ppm.1"])
                    df3 = df3.drop(df3.index[[1, 2]])
                    box_cols = pd.read_excel('ppm_calc_python.xlsx', sheet_name=Rxn_name.get(), usecols="AC:AD", nrows=60)
                    box_cols = box_cols.dropna()
                    box_cols = pd.concat([box_cols,df3], ignore_index=True)
                    box_cols.to_excel(writer, sheet_name=Rxn_name.get(), startrow=1, startcol=28, header=False, index=False)
                elif float(Catalyst_mol_percent.get())>1 and float(Catalyst_mol_percent.get())<=2:
                    df3 = pd.DataFrame(data=([float(Catalyst_mol_percent.get()), Tot_Cat_ppm], [0, 0], [0, 0]), columns=["1 - 2 mol%", "ppm.2"])
                    df3 = df3.drop(df3.index[[1, 2]])
                    box_cols = pd.read_excel('ppm_calc_python.xlsx', sheet_name=Rxn_name.get(), usecols="AE:AF", nrows=60)
                    box_cols = box_cols.dropna()
                    box_cols = pd.concat([box_cols,df3], ignore_index=True)
                    box_cols.to_excel(writer, sheet_name=Rxn_name.get(), startrow=1, startcol=30, header=False, index=False)
                elif float(Catalyst_mol_percent.get())>2 and float(Catalyst_mol_percent.get())<=3:
                    df3 = pd.DataFrame(data=([float(Catalyst_mol_percent.get()), Tot_Cat_ppm], [0, 0], [0, 0]), columns=["2 - 3 mol%", "ppm.3"])
                    df3 = df3.drop(df3.index[[1, 2]])
                    box_cols = pd.read_excel('ppm_calc_python.xlsx', sheet_name=Rxn_name.get(), usecols="AG:AH", nrows=60)
                    box_cols = box_cols.dropna()
                    box_cols = pd.concat([box_cols,df3], ignore_index=True)
                    box_cols.to_excel(writer, sheet_name=Rxn_name.get(), startrow=1, startcol=32, header=False, index=False)
                elif float(Catalyst_mol_percent.get())>3 and float(Catalyst_mol_percent.get())<=4:
                    df3 = pd.DataFrame(data=([float(Catalyst_mol_percent.get()), Tot_Cat_ppm], [0, 0], [0, 0]), columns=["3 - 4 mol%", "ppm.4"])
                    df3 = df3.drop(df3.index[[1, 2]])
                    box_cols = pd.read_excel('ppm_calc_python.xlsx', sheet_name=Rxn_name.get(), usecols="AI:AJ", nrows=60)
                    box_cols = box_cols.dropna()
                    box_cols = pd.concat([box_cols,df3], ignore_index=True)
                    box_cols.to_excel(writer, sheet_name=Rxn_name.get(), startrow=1, startcol=34, header=False, index=False)
                elif float(Catalyst_mol_percent.get())>4 and float(Catalyst_mol_percent.get())<=5:
                    df3 = pd.DataFrame(data=([float(Catalyst_mol_percent.get()), Tot_Cat_ppm], [0, 0], [0, 0]), columns=["4 - 5 mol%", "ppm.5"])
                    df3 = df3.drop(df3.index[[1, 2]])
                    box_cols = pd.read_excel('ppm_calc_python.xlsx', sheet_name=Rxn_name.get(), usecols="AK:AL", nrows=60)
                    box_cols = box_cols.dropna()
                    box_cols = pd.concat([box_cols,df3], ignore_index=True)
                    box_cols.to_excel(writer, sheet_name=Rxn_name.get(), startrow=1, startcol=36, header=False, index=False)
                elif float(Catalyst_mol_percent.get()) > 5:
                    df3 = pd.DataFrame(data=([float(Catalyst_mol_percent.get()), Tot_Cat_ppm], [0, 0], [0, 0]), columns=["5+ mol%", "ppm.6"])
                    df3 = df3.drop(df3.index[[1, 2]])
                    box_cols = pd.read_excel('ppm_calc_python.xlsx', sheet_name=Rxn_name.get(), usecols="AM:AN", nrows=60)
                    box_cols = box_cols.dropna()
                    box_cols = pd.concat([box_cols,df3], ignore_index=True)
                    box_cols.to_excel(writer, sheet_name=Rxn_name.get(), startrow=1, startcol=38, header=False, index=False)
                writer.save()
            elif Component.get() == '4':
                writer = pd.ExcelWriter('ppm_calc_python.xlsx', mode='r+', if_sheet_exists='overlay')
                df = pd.DataFrame(columns=['moles', 'ppm', 'mol%'], index=[Reagent_Name1.get(), Catalyst_ID.get(), Reagent_Name2.get(), Reagent_Name3.get(), Reagent_Name4.get(), Solvent1.get()])
                df1 = pd.DataFrame(columns=[Title_entry.get(), Ref_entry.get(), DOI_entry.get()])
                df2 = pd.DataFrame(data=([float(moles1.get()), 0, 0], [b, Tot_Cat_ppm, float(Catalyst_mol_percent.get())], [float(moles2.get()), 0, 0], [float(moles3.get()), 0, 0], [float(moles4.get()), 0, 0], [Sol1_mol, 0, 0]))
                #df.index.name = 'Species ID'
                df1.to_excel(writer, sheet_name=Rxn_name.get(), startrow=writer.sheets[Rxn_name.get()].max_row, startcol=0, header=True, index=False)
                df.to_excel(writer, sheet_name=Rxn_name.get(), startrow=writer.sheets[Rxn_name.get()].max_row-1, startcol=3, header=True, index=True)
                df2.to_excel(writer, sheet_name=Rxn_name.get(), startrow=writer.sheets[Rxn_name.get()].max_row - 6, startcol=4, header=False, index=False)
                if float(Catalyst_mol_percent.get())<=1:
                    df3 = pd.DataFrame(data=([float(Catalyst_mol_percent.get()), Tot_Cat_ppm], [0, 0], [0, 0]), columns=["0 - 1 mol%", "ppm.1"])
                    df3 = df3.drop(df3.index[[1, 2]])
                    box_cols = pd.read_excel('ppm_calc_python.xlsx', sheet_name=Rxn_name.get(), usecols="AC:AD", nrows=60)
                    box_cols = box_cols.dropna()
                    box_cols = pd.concat([box_cols,df3], ignore_index=True)
                    box_cols.to_excel(writer, sheet_name=Rxn_name.get(), startrow=1, startcol=28, header=False, index=False)
                elif float(Catalyst_mol_percent.get())>1 and float(Catalyst_mol_percent.get())<=2:
                    df3 = pd.DataFrame(data=([float(Catalyst_mol_percent.get()), Tot_Cat_ppm], [0, 0], [0, 0]), columns=["1 - 2 mol%", "ppm.2"])
                    df3 = df3.drop(df3.index[[1, 2]])
                    box_cols = pd.read_excel('ppm_calc_python.xlsx', sheet_name=Rxn_name.get(), usecols="AE:AF", nrows=60)
                    box_cols = box_cols.dropna()
                    box_cols = pd.concat([box_cols,df3], ignore_index=True)
                    box_cols.to_excel(writer, sheet_name=Rxn_name.get(), startrow=1, startcol=30, header=False, index=False)
                elif float(Catalyst_mol_percent.get())>2 and float(Catalyst_mol_percent.get())<=3:
                    df3 = pd.DataFrame(data=([float(Catalyst_mol_percent.get()), Tot_Cat_ppm], [0, 0], [0, 0]), columns=["2 - 3 mol%", "ppm.3"])
                    df3 = df3.drop(df3.index[[1, 2]])
                    box_cols = pd.read_excel('ppm_calc_python.xlsx', sheet_name=Rxn_name.get(), usecols="AG:AH", nrows=60)
                    box_cols = box_cols.dropna()
                    box_cols = pd.concat([box_cols,df3], ignore_index=True)
                    box_cols.to_excel(writer, sheet_name=Rxn_name.get(), startrow=1, startcol=32, header=False, index=False)
                elif float(Catalyst_mol_percent.get())>3 and float(Catalyst_mol_percent.get())<=4:
                    df3 = pd.DataFrame(data=([float(Catalyst_mol_percent.get()), Tot_Cat_ppm], [0, 0], [0, 0]), columns=["3 - 4 mol%", "ppm.4"])
                    df3 = df3.drop(df3.index[[1, 2]])
                    box_cols = pd.read_excel('ppm_calc_python.xlsx', sheet_name=Rxn_name.get(), usecols="AI:AJ", nrows=60)
                    box_cols = box_cols.dropna()
                    box_cols = pd.concat([box_cols,df3], ignore_index=True)
                    box_cols.to_excel(writer, sheet_name=Rxn_name.get(), startrow=1, startcol=34, header=False, index=False)
                elif float(Catalyst_mol_percent.get())>4 and float(Catalyst_mol_percent.get())<=5:
                    df3 = pd.DataFrame(data=([float(Catalyst_mol_percent.get()), Tot_Cat_ppm], [0, 0], [0, 0]), columns=["4 - 5 mol%", "ppm.5"])
                    df3 = df3.drop(df3.index[[1, 2]])
                    box_cols = pd.read_excel('ppm_calc_python.xlsx', sheet_name=Rxn_name.get(), usecols="AK:AL", nrows=60)
                    box_cols = box_cols.dropna()
                    box_cols = pd.concat([box_cols,df3], ignore_index=True)
                    box_cols.to_excel(writer, sheet_name=Rxn_name.get(), startrow=1, startcol=36, header=False, index=False)
                elif float(Catalyst_mol_percent.get()) > 5:
                    df3 = pd.DataFrame(data=([float(Catalyst_mol_percent.get()), Tot_Cat_ppm], [0, 0], [0, 0]), columns=["5+ mol%", "ppm.6"])
                    df3 = df3.drop(df3.index[[1, 2]])
                    box_cols = pd.read_excel('ppm_calc_python.xlsx', sheet_name=Rxn_name.get(), usecols="AM:AN", nrows=60)
                    box_cols = box_cols.dropna()
                    box_cols = pd.concat([box_cols,df3], ignore_index=True)
                    box_cols.to_excel(writer, sheet_name=Rxn_name.get(), startrow=1, startcol=38, header=False, index=False)
                writer.save()
            elif Component.get() == '5':
                writer = pd.ExcelWriter('ppm_calc_python.xlsx', mode='r+', if_sheet_exists='overlay')
                df = pd.DataFrame(columns=['moles', 'ppm', 'mol%'], index=[Reagent_Name1.get(), Catalyst_ID.get(), Reagent_Name2.get(), Reagent_Name3.get(), Reagent_Name4.get(), Reagent_Name5.get(), Solvent1.get()])
                df1 = pd.DataFrame(columns=[Title_entry.get(), Ref_entry.get(), DOI_entry.get()])
                df2 = pd.DataFrame(data=([float(moles1.get()), 0, 0], [b, Tot_Cat_ppm, float(Catalyst_mol_percent.get())], [float(moles2.get()), 0, 0], [float(moles3.get()), 0, 0], [float(moles4.get()), 0, 0], [float(moles5.get()), 0, 0], [Sol1_mol, 0, 0]))
                #df.index.name = 'Species ID'
                df1.to_excel(writer, sheet_name=Rxn_name.get(), startrow=writer.sheets[Rxn_name.get()].max_row, startcol=0, header=True, index=False)
                df.to_excel(writer, sheet_name=Rxn_name.get(), startrow=writer.sheets[Rxn_name.get()].max_row-1, startcol=3, header=True, index=True)
                df2.to_excel(writer, sheet_name=Rxn_name.get(), startrow=writer.sheets[Rxn_name.get()].max_row - 7, startcol=4, header=False, index=False)
                if float(Catalyst_mol_percent.get())<=1:
                    df3 = pd.DataFrame(data=([float(Catalyst_mol_percent.get()), Tot_Cat_ppm], [0, 0], [0, 0]), columns=["0 - 1 mol%", "ppm.1"])
                    df3 = df3.drop(df3.index[[1, 2]])
                    box_cols = pd.read_excel('ppm_calc_python.xlsx', sheet_name=Rxn_name.get(), usecols="AC:AD", nrows=60)
                    box_cols = box_cols.dropna()
                    box_cols = pd.concat([box_cols,df3], ignore_index=True)
                    box_cols.to_excel(writer, sheet_name=Rxn_name.get(), startrow=1, startcol=28, header=False, index=False)
                elif float(Catalyst_mol_percent.get())>1 and float(Catalyst_mol_percent.get())<=2:
                    df3 = pd.DataFrame(data=([float(Catalyst_mol_percent.get()), Tot_Cat_ppm], [0, 0], [0, 0]), columns=["1 - 2 mol%", "ppm.2"])
                    df3 = df3.drop(df3.index[[1, 2]])
                    box_cols = pd.read_excel('ppm_calc_python.xlsx', sheet_name=Rxn_name.get(), usecols="AE:AF", nrows=60)
                    box_cols = box_cols.dropna()
                    box_cols = pd.concat([box_cols,df3], ignore_index=True)
                    box_cols.to_excel(writer, sheet_name=Rxn_name.get(), startrow=1, startcol=30, header=False, index=False)
                elif float(Catalyst_mol_percent.get())>2 and float(Catalyst_mol_percent.get())<=3:
                    df3 = pd.DataFrame(data=([float(Catalyst_mol_percent.get()), Tot_Cat_ppm], [0, 0], [0, 0]), columns=["2 - 3 mol%", "ppm.3"])
                    df3 = df3.drop(df3.index[[1, 2]])
                    box_cols = pd.read_excel('ppm_calc_python.xlsx', sheet_name=Rxn_name.get(), usecols="AG:AH", nrows=60)
                    box_cols = box_cols.dropna()
                    box_cols = pd.concat([box_cols,df3], ignore_index=True)
                    box_cols.to_excel(writer, sheet_name=Rxn_name.get(), startrow=1, startcol=32, header=False, index=False)
                elif float(Catalyst_mol_percent.get())>3 and float(Catalyst_mol_percent.get())<=4:
                    df3 = pd.DataFrame(data=([float(Catalyst_mol_percent.get()), Tot_Cat_ppm], [0, 0], [0, 0]), columns=["3 - 4 mol%", "ppm.4"])
                    df3 = df3.drop(df3.index[[1, 2]])
                    box_cols = pd.read_excel('ppm_calc_python.xlsx', sheet_name=Rxn_name.get(), usecols="AI:AJ", nrows=60)
                    box_cols = box_cols.dropna()
                    box_cols = pd.concat([box_cols,df3], ignore_index=True)
                    box_cols.to_excel(writer, sheet_name=Rxn_name.get(), startrow=1, startcol=34, header=False, index=False)
                elif float(Catalyst_mol_percent.get())>4 and float(Catalyst_mol_percent.get())<=5:
                    df3 = pd.DataFrame(data=([float(Catalyst_mol_percent.get()), Tot_Cat_ppm], [0, 0], [0, 0]), columns=["4 - 5 mol%", "ppm.5"])
                    df3 = df3.drop(df3.index[[1, 2]])
                    box_cols = pd.read_excel('ppm_calc_python.xlsx', sheet_name=Rxn_name.get(), usecols="AK:AL", nrows=60)
                    box_cols = box_cols.dropna()
                    box_cols = pd.concat([box_cols,df3], ignore_index=True)
                    box_cols.to_excel(writer, sheet_name=Rxn_name.get(), startrow=1, startcol=36, header=False, index=False)
                elif float(Catalyst_mol_percent.get()) > 5:
                    df3 = pd.DataFrame(data=([float(Catalyst_mol_percent.get()), Tot_Cat_ppm], [0, 0], [0, 0]), columns=["5+ mol%", "ppm.6"])
                    df3 = df3.drop(df3.index[[1, 2]])
                    box_cols = pd.read_excel('ppm_calc_python.xlsx', sheet_name=Rxn_name.get(), usecols="AM:AN", nrows=60)
                    box_cols = box_cols.dropna()
                    box_cols = pd.concat([box_cols,df3], ignore_index=True)
                    box_cols.to_excel(writer, sheet_name=Rxn_name.get(), startrow=1, startcol=38, header=False, index=False)
                writer.save()
        elif spin_box.get() == '2':
            if Component.get() == '2':
                writer = pd.ExcelWriter('ppm_calc_python.xlsx', mode='r+', if_sheet_exists='overlay')
                df = pd.DataFrame(columns=['moles', 'ppm', 'mol%'], index=[Reagent_Name1.get(), Catalyst_ID.get(), Reagent_Name2.get(), Solvent1.get(), Solvent2.get()])
                df1 = pd.DataFrame(columns=[Title_entry.get(), Ref_entry.get(), DOI_entry.get()])
                df2 = pd.DataFrame(data=([float(moles1.get()), 0, 0], [b, Tot_Cat_ppm, float(Catalyst_mol_percent.get())], [float(moles2.get()), 0, 0], [Sol1_mol, 0, 0], [Sol2_mol, 0, 0]))
                #df.index.name = 'Species ID'
                df1.to_excel(writer, sheet_name=Rxn_name.get(), startrow= writer.sheets[Rxn_name.get()].max_row, startcol= 0, header=True, index=False)
                df.to_excel(writer, sheet_name=Rxn_name.get(), startrow = writer.sheets[Rxn_name.get()].max_row-1, startcol= 3, header=True, index=True)
                df2.to_excel(writer, sheet_name=Rxn_name.get(), startrow=writer.sheets[Rxn_name.get()].max_row - 5, startcol=4, header=False, index=False)
                if float(Catalyst_mol_percent.get())<=1:
                    df3 = pd.DataFrame(data=([float(Catalyst_mol_percent.get()), Tot_Cat_ppm], [0, 0], [0, 0]), columns=["0 - 1 mol%", "ppm.1"])
                    df3 = df3.drop(df3.index[[1, 2]])
                    box_cols = pd.read_excel('ppm_calc_python.xlsx', sheet_name=Rxn_name.get(), usecols="AC:AD", nrows=60)
                    box_cols = box_cols.dropna()
                    box_cols = pd.concat([box_cols,df3], ignore_index=True)
                    box_cols.to_excel(writer, sheet_name=Rxn_name.get(), startrow=1, startcol=28, header=False, index=False)
                elif float(Catalyst_mol_percent.get())>1 and float(Catalyst_mol_percent.get())<=2:
                    df3 = pd.DataFrame(data=([float(Catalyst_mol_percent.get()), Tot_Cat_ppm], [0, 0], [0, 0]), columns=["1 - 2 mol%", "ppm.2"])
                    df3 = df3.drop(df3.index[[1, 2]])
                    box_cols = pd.read_excel('ppm_calc_python.xlsx', sheet_name=Rxn_name.get(), usecols="AE:AF", nrows=60)
                    box_cols = box_cols.dropna()
                    box_cols = pd.concat([box_cols,df3], ignore_index=True)
                    box_cols.to_excel(writer, sheet_name=Rxn_name.get(), startrow=1, startcol=30, header=False, index=False)
                elif float(Catalyst_mol_percent.get())>2 and float(Catalyst_mol_percent.get())<=3:
                    df3 = pd.DataFrame(data=([float(Catalyst_mol_percent.get()), Tot_Cat_ppm], [0, 0], [0, 0]), columns=["2 - 3 mol%", "ppm.3"])
                    df3 = df3.drop(df3.index[[1, 2]])
                    box_cols = pd.read_excel('ppm_calc_python.xlsx', sheet_name=Rxn_name.get(), usecols="AG:AH", nrows=60)
                    box_cols = box_cols.dropna()
                    box_cols = pd.concat([box_cols,df3], ignore_index=True)
                    box_cols.to_excel(writer, sheet_name=Rxn_name.get(), startrow=1, startcol=32, header=False, index=False)
                elif float(Catalyst_mol_percent.get())>3 and float(Catalyst_mol_percent.get())<=4:
                    df3 = pd.DataFrame(data=([float(Catalyst_mol_percent.get()), Tot_Cat_ppm], [0, 0], [0, 0]), columns=["3 - 4 mol%", "ppm.4"])
                    df3 = df3.drop(df3.index[[1, 2]])
                    box_cols = pd.read_excel('ppm_calc_python.xlsx', sheet_name=Rxn_name.get(), usecols="AI:AJ", nrows=60)
                    box_cols = box_cols.dropna()
                    box_cols = pd.concat([box_cols,df3], ignore_index=True)
                    box_cols.to_excel(writer, sheet_name=Rxn_name.get(), startrow=1, startcol=34, header=False, index=False)
                elif float(Catalyst_mol_percent.get())>4 and float(Catalyst_mol_percent.get())<=5:
                    df3 = pd.DataFrame(data=([float(Catalyst_mol_percent.get()), Tot_Cat_ppm], [0, 0], [0, 0]), columns=["4 - 5 mol%", "ppm.5"])
                    df3 = df3.drop(df3.index[[1, 2]])
                    box_cols = pd.read_excel('ppm_calc_python.xlsx', sheet_name=Rxn_name.get(), usecols="AK:AL", nrows=60)
                    box_cols = box_cols.dropna()
                    box_cols = pd.concat([box_cols,df3], ignore_index=True)
                    box_cols.to_excel(writer, sheet_name=Rxn_name.get(), startrow=1, startcol=36, header=False, index=False)
                elif float(Catalyst_mol_percent.get()) > 5:
                    df3 = pd.DataFrame(data=([float(Catalyst_mol_percent.get()), Tot_Cat_ppm], [0, 0], [0, 0]), columns=["5+ mol%", "ppm.6"])
                    df3 = df3.drop(df3.index[[1, 2]])
                    box_cols = pd.read_excel('ppm_calc_python.xlsx', sheet_name=Rxn_name.get(), usecols="AM:AN", nrows=60)
                    box_cols = box_cols.dropna()
                    box_cols = pd.concat([box_cols,df3], ignore_index=True)
                    box_cols.to_excel(writer, sheet_name=Rxn_name.get(), startrow=1, startcol=38, header=False, index=False)
                writer.save()
            elif Component.get() == '3':
                writer = pd.ExcelWriter('ppm_calc_python.xlsx', mode='r+', if_sheet_exists='overlay')
                df = pd.DataFrame(columns=['moles', 'ppm', 'mol%'], index=[Reagent_Name1.get(), Catalyst_ID.get(), Reagent_Name2.get(), Reagent_Name3.get(), Solvent1.get(), Solvent2.get()])
                df1 = pd.DataFrame(columns=[Title_entry.get(), Ref_entry.get(), DOI_entry.get()])
                df2 = pd.DataFrame(data=([float(moles1.get()), 0, 0], [b, Tot_Cat_ppm, float(Catalyst_mol_percent.get())], [float(moles2.get()), 0, 0], [float(moles3.get()), 0, 0], [Sol1_mol, 0, 0], [Sol2_mol, 0, 0]))
                #df.index.name = 'Species ID'
                df1.to_excel(writer, sheet_name=Rxn_name.get(), startrow=writer.sheets[Rxn_name.get()].max_row, startcol=0, header=True, index=False)
                df.to_excel(writer, sheet_name=Rxn_name.get(), startrow=writer.sheets[Rxn_name.get()].max_row-1, startcol=3, header=True, index=True)
                df2.to_excel(writer, sheet_name=Rxn_name.get(), startrow=writer.sheets[Rxn_name.get()].max_row - 6, startcol=4, header=False, index=False)
                if float(Catalyst_mol_percent.get())<=1:
                    df3 = pd.DataFrame(data=([float(Catalyst_mol_percent.get()), Tot_Cat_ppm], [0, 0], [0, 0]), columns=["0 - 1 mol%", "ppm.1"])
                    df3 = df3.drop(df3.index[[1, 2]])
                    box_cols = pd.read_excel('ppm_calc_python.xlsx', sheet_name=Rxn_name.get(), usecols="AC:AD", nrows=60)
                    box_cols = box_cols.dropna()
                    box_cols = pd.concat([box_cols,df3], ignore_index=True)
                    box_cols.to_excel(writer, sheet_name=Rxn_name.get(), startrow=1, startcol=28, header=False, index=False)
                elif float(Catalyst_mol_percent.get())>1 and float(Catalyst_mol_percent.get())<=2:
                    df3 = pd.DataFrame(data=([float(Catalyst_mol_percent.get()), Tot_Cat_ppm], [0, 0], [0, 0]), columns=["1 - 2 mol%", "ppm.2"])
                    df3 = df3.drop(df3.index[[1, 2]])
                    box_cols = pd.read_excel('ppm_calc_python.xlsx', sheet_name=Rxn_name.get(), usecols="AE:AF", nrows=60)
                    box_cols = box_cols.dropna()
                    box_cols = pd.concat([box_cols,df3], ignore_index=True)
                    box_cols.to_excel(writer, sheet_name=Rxn_name.get(), startrow=1, startcol=30, header=False, index=False)
                elif float(Catalyst_mol_percent.get())>2 and float(Catalyst_mol_percent.get())<=3:
                    df3 = pd.DataFrame(data=([float(Catalyst_mol_percent.get()), Tot_Cat_ppm], [0, 0], [0, 0]), columns=["2 - 3 mol%", "ppm.3"])
                    df3 = df3.drop(df3.index[[1, 2]])
                    box_cols = pd.read_excel('ppm_calc_python.xlsx', sheet_name=Rxn_name.get(), usecols="AG:AH", nrows=60)
                    box_cols = box_cols.dropna()
                    box_cols = pd.concat([box_cols,df3], ignore_index=True)
                    box_cols.to_excel(writer, sheet_name=Rxn_name.get(), startrow=1, startcol=32, header=False, index=False)
                elif float(Catalyst_mol_percent.get())>3 and float(Catalyst_mol_percent.get())<=4:
                    df3 = pd.DataFrame(data=([float(Catalyst_mol_percent.get()), Tot_Cat_ppm], [0, 0], [0, 0]), columns=["3 - 4 mol%", "ppm.4"])
                    df3 = df3.drop(df3.index[[1, 2]])
                    box_cols = pd.read_excel('ppm_calc_python.xlsx', sheet_name=Rxn_name.get(), usecols="AI:AJ", nrows=60)
                    box_cols = box_cols.dropna()
                    box_cols = pd.concat([box_cols,df3], ignore_index=True)
                    box_cols.to_excel(writer, sheet_name=Rxn_name.get(), startrow=1, startcol=34, header=False, index=False)
                elif float(Catalyst_mol_percent.get())>4 and float(Catalyst_mol_percent.get())<=5:
                    df3 = pd.DataFrame(data=([float(Catalyst_mol_percent.get()), Tot_Cat_ppm], [0, 0], [0, 0]), columns=["4 - 5 mol%", "ppm.5"])
                    df3 = df3.drop(df3.index[[1, 2]])
                    box_cols = pd.read_excel('ppm_calc_python.xlsx', sheet_name=Rxn_name.get(), usecols="AK:AL", nrows=60)
                    box_cols = box_cols.dropna()
                    box_cols = pd.concat([box_cols,df3], ignore_index=True)
                    box_cols.to_excel(writer, sheet_name=Rxn_name.get(), startrow=1, startcol=36, header=False, index=False)
                elif float(Catalyst_mol_percent.get()) > 5:
                    df3 = pd.DataFrame(data=([float(Catalyst_mol_percent.get()), Tot_Cat_ppm], [0, 0], [0, 0]), columns=["5+ mol%", "ppm.6"])
                    df3 = df3.drop(df3.index[[1, 2]])
                    box_cols = pd.read_excel('ppm_calc_python.xlsx', sheet_name=Rxn_name.get(), usecols="AM:AN", nrows=60)
                    box_cols = box_cols.dropna()
                    box_cols = pd.concat([box_cols,df3], ignore_index=True)
                    box_cols.to_excel(writer, sheet_name=Rxn_name.get(), startrow=1, startcol=38, header=False, index=False)
                writer.save()
            elif Component.get() == '4':
                writer = pd.ExcelWriter('ppm_calc_python.xlsx', mode='r+', if_sheet_exists='overlay')
                df = pd.DataFrame(columns=['moles', 'ppm', 'mol%'], index=[Reagent_Name1.get(), Catalyst_ID.get(), Reagent_Name2.get(), Reagent_Name3.get(), Reagent_Name4.get(), Solvent1.get(), Solvent2.get()])
                df1 = pd.DataFrame(columns=[Title_entry.get(), Ref_entry.get(), DOI_entry.get()])
                df2 = pd.DataFrame(data=([float(moles1.get()), 0, 0], [b, Tot_Cat_ppm, float(Catalyst_mol_percent.get())], [float(moles2.get()), 0, 0], [float(moles3.get()), 0, 0], [float(moles4.get()), 0, 0], [Sol1_mol, 0, 0], [Sol2_mol, 0, 0]))
                #df.index.name = 'Species ID'
                df1.to_excel(writer, sheet_name=Rxn_name.get(), startrow=writer.sheets[Rxn_name.get()].max_row, startcol=0, header=True, index=False)
                df.to_excel(writer, sheet_name=Rxn_name.get(), startrow=writer.sheets[Rxn_name.get()].max_row-1, startcol=3, header=True, index=True)
                df2.to_excel(writer, sheet_name=Rxn_name.get(), startrow=writer.sheets[Rxn_name.get()].max_row - 7, startcol=4, header=False, index=False)
                if float(Catalyst_mol_percent.get())<=1:
                    df3 = pd.DataFrame(data=([float(Catalyst_mol_percent.get()), Tot_Cat_ppm], [0, 0], [0, 0]), columns=["0 - 1 mol%", "ppm.1"])
                    df3 = df3.drop(df3.index[[1, 2]])
                    box_cols = pd.read_excel('ppm_calc_python.xlsx', sheet_name=Rxn_name.get(), usecols="AC:AD", nrows=60)
                    box_cols = box_cols.dropna()
                    box_cols = pd.concat([box_cols,df3], ignore_index=True)
                    box_cols.to_excel(writer, sheet_name=Rxn_name.get(), startrow=1, startcol=28, header=False, index=False)
                elif float(Catalyst_mol_percent.get())>1 and float(Catalyst_mol_percent.get())<=2:
                    df3 = pd.DataFrame(data=([float(Catalyst_mol_percent.get()), Tot_Cat_ppm], [0, 0], [0, 0]), columns=["1 - 2 mol%", "ppm.2"])
                    df3 = df3.drop(df3.index[[1, 2]])
                    box_cols = pd.read_excel('ppm_calc_python.xlsx', sheet_name=Rxn_name.get(), usecols="AE:AF", nrows=60)
                    box_cols = box_cols.dropna()
                    box_cols = pd.concat([box_cols,df3], ignore_index=True)
                    box_cols.to_excel(writer, sheet_name=Rxn_name.get(), startrow=1, startcol=30, header=False, index=False)
                elif float(Catalyst_mol_percent.get())>2 and float(Catalyst_mol_percent.get())<=3:
                    df3 = pd.DataFrame(data=([float(Catalyst_mol_percent.get()), Tot_Cat_ppm], [0, 0], [0, 0]), columns=["2 - 3 mol%", "ppm.3"])
                    df3 = df3.drop(df3.index[[1, 2]])
                    box_cols = pd.read_excel('ppm_calc_python.xlsx', sheet_name=Rxn_name.get(), usecols="AG:AH", nrows=60)
                    box_cols = box_cols.dropna()
                    box_cols = pd.concat([box_cols,df3], ignore_index=True)
                    box_cols.to_excel(writer, sheet_name=Rxn_name.get(), startrow=1, startcol=32, header=False, index=False)
                elif float(Catalyst_mol_percent.get())>3 and float(Catalyst_mol_percent.get())<=4:
                    df3 = pd.DataFrame(data=([float(Catalyst_mol_percent.get()), Tot_Cat_ppm], [0, 0], [0, 0]), columns=["3 - 4 mol%", "ppm.4"])
                    df3 = df3.drop(df3.index[[1, 2]])
                    box_cols = pd.read_excel('ppm_calc_python.xlsx', sheet_name=Rxn_name.get(), usecols="AI:AJ", nrows=60)
                    box_cols = box_cols.dropna()
                    box_cols = pd.concat([box_cols,df3], ignore_index=True)
                    box_cols.to_excel(writer, sheet_name=Rxn_name.get(), startrow=1, startcol=34, header=False, index=False)
                elif float(Catalyst_mol_percent.get())>4 and float(Catalyst_mol_percent.get())<=5:
                    df3 = pd.DataFrame(data=([float(Catalyst_mol_percent.get()), Tot_Cat_ppm], [0, 0], [0, 0]), columns=["4 - 5 mol%", "ppm.5"])
                    df3 = df3.drop(df3.index[[1, 2]])
                    box_cols = pd.read_excel('ppm_calc_python.xlsx', sheet_name=Rxn_name.get(), usecols="AK:AL", nrows=60)
                    box_cols = box_cols.dropna()
                    box_cols = pd.concat([box_cols,df3], ignore_index=True)
                    box_cols.to_excel(writer, sheet_name=Rxn_name.get(), startrow=1, startcol=36, header=False, index=False)
                elif float(Catalyst_mol_percent.get()) > 5:
                    df3 = pd.DataFrame(data=([float(Catalyst_mol_percent.get()), Tot_Cat_ppm], [0, 0], [0, 0]), columns=["5+ mol%", "ppm.6"])
                    df3 = df3.drop(df3.index[[1, 2]])
                    box_cols = pd.read_excel('ppm_calc_python.xlsx', sheet_name=Rxn_name.get(), usecols="AM:AN", nrows=60)
                    box_cols = box_cols.dropna()
                    box_cols = pd.concat([box_cols,df3], ignore_index=True)
                    box_cols.to_excel(writer, sheet_name=Rxn_name.get(), startrow=1, startcol=38, header=False, index=False)
                writer.save()
            elif Component.get() == '5':
                writer = pd.ExcelWriter('ppm_calc_python.xlsx', mode='r+', if_sheet_exists='overlay')
                df = pd.DataFrame(columns=['moles', 'ppm', 'mol%'], index=[Reagent_Name1.get(), Catalyst_ID.get(), Reagent_Name2.get(), Reagent_Name3.get(), Reagent_Name4.get(), Reagent_Name5.get(), Solvent1.get(), Solvent2.get()])
                df1 = pd.DataFrame(columns=[Title_entry.get(), Ref_entry.get(), DOI_entry.get()])
                df2 = pd.DataFrame(data=([float(moles1.get()), 0, 0], [b, Tot_Cat_ppm, float(Catalyst_mol_percent.get())], [float(moles2.get()), 0, 0],[float(moles3.get()), 0, 0], [float(moles4.get()), 0, 0], [float(moles5.get()), 0, 0], [Sol1_mol, 0, 0], [Sol2_mol, 0 ,0]))
                #df.index.name = 'Species ID'
                df1.to_excel(writer, sheet_name=Rxn_name.get(), startrow=writer.sheets[Rxn_name.get()].max_row, startcol=0, header=True, index=False)
                df.to_excel(writer, sheet_name=Rxn_name.get(), startrow=writer.sheets[Rxn_name.get()].max_row-1, startcol=3, header=True, index=True)
                df2.to_excel(writer, sheet_name=Rxn_name.get(), startrow=writer.sheets[Rxn_name.get()].max_row - 8, startcol=4, header=False, index=False)
                if float(Catalyst_mol_percent.get())<=1:
                    df3 = pd.DataFrame(data=([float(Catalyst_mol_percent.get()), Tot_Cat_ppm], [0, 0], [0, 0]), columns=["0 - 1 mol%", "ppm.1"])
                    df3 = df3.drop(df3.index[[1, 2]])
                    box_cols = pd.read_excel('ppm_calc_python.xlsx', sheet_name=Rxn_name.get(), usecols="AC:AD", nrows=60)
                    box_cols = box_cols.dropna()
                    box_cols = pd.concat([box_cols,df3], ignore_index=True)
                    box_cols.to_excel(writer, sheet_name=Rxn_name.get(), startrow=1, startcol=28, header=False, index=False)
                elif float(Catalyst_mol_percent.get())>1 and float(Catalyst_mol_percent.get())<=2:
                    df3 = pd.DataFrame(data=([float(Catalyst_mol_percent.get()), Tot_Cat_ppm], [0, 0], [0, 0]), columns=["1 - 2 mol%", "ppm.2"])
                    df3 = df3.drop(df3.index[[1, 2]])
                    box_cols = pd.read_excel('ppm_calc_python.xlsx', sheet_name=Rxn_name.get(), usecols="AE:AF", nrows=60)
                    box_cols = box_cols.dropna()
                    box_cols = pd.concat([box_cols,df3], ignore_index=True)
                    box_cols.to_excel(writer, sheet_name=Rxn_name.get(), startrow=1, startcol=30, header=False, index=False)
                elif float(Catalyst_mol_percent.get())>2 and float(Catalyst_mol_percent.get())<=3:
                    df3 = pd.DataFrame(data=([float(Catalyst_mol_percent.get()), Tot_Cat_ppm], [0, 0], [0, 0]), columns=["2 - 3 mol%", "ppm.3"])
                    df3 = df3.drop(df3.index[[1, 2]])
                    box_cols = pd.read_excel('ppm_calc_python.xlsx', sheet_name=Rxn_name.get(), usecols="AG:AH", nrows=60)
                    box_cols = box_cols.dropna()
                    box_cols = pd.concat([box_cols,df3], ignore_index=True)
                    box_cols.to_excel(writer, sheet_name=Rxn_name.get(), startrow=1, startcol=32, header=False, index=False)
                elif float(Catalyst_mol_percent.get())>3 and float(Catalyst_mol_percent.get())<=4:
                    df3 = pd.DataFrame(data=([float(Catalyst_mol_percent.get()), Tot_Cat_ppm], [0, 0], [0, 0]), columns=["3 - 4 mol%", "ppm.4"])
                    df3 = df3.drop(df3.index[[1, 2]])
                    box_cols = pd.read_excel('ppm_calc_python.xlsx', sheet_name=Rxn_name.get(), usecols="AI:AJ", nrows=60)
                    box_cols = box_cols.dropna()
                    box_cols = pd.concat([box_cols,df3], ignore_index=True)
                    box_cols.to_excel(writer, sheet_name=Rxn_name.get(), startrow=1, startcol=34, header=False, index=False)
                elif float(Catalyst_mol_percent.get())>4 and float(Catalyst_mol_percent.get())<=5:
                    df3 = pd.DataFrame(data=([float(Catalyst_mol_percent.get()), Tot_Cat_ppm], [0, 0], [0, 0]), columns=["4 - 5 mol%", "ppm.5"])
                    df3 = df3.drop(df3.index[[1, 2]])
                    box_cols = pd.read_excel('ppm_calc_python.xlsx', sheet_name=Rxn_name.get(), usecols="AK:AL", nrows=60)
                    box_cols = box_cols.dropna()
                    box_cols = pd.concat([box_cols,df3], ignore_index=True)
                    box_cols.to_excel(writer, sheet_name=Rxn_name.get(), startrow=1, startcol=36, header=False, index=False)
                elif float(Catalyst_mol_percent.get()) > 5:
                    df3 = pd.DataFrame(data=([float(Catalyst_mol_percent.get()), Tot_Cat_ppm], [0, 0], [0, 0]), columns=["5+ mol%", "ppm.6"])
                    df3 = df3.drop(df3.index[[1, 2]])
                    box_cols = pd.read_excel('ppm_calc_python.xlsx', sheet_name=Rxn_name.get(), usecols="AM:AN", nrows=60)
                    box_cols = box_cols.dropna()
                    box_cols = pd.concat([box_cols,df3], ignore_index=True)
                    box_cols.to_excel(writer, sheet_name=Rxn_name.get(), startrow=1, startcol=38, header=False, index=False)
                writer.save()
        elif spin_box.get() == '3':
            if Component.get() == '2':
                writer = pd.ExcelWriter('ppm_calc_python.xlsx', mode='r+', if_sheet_exists='overlay')
                df = pd.DataFrame(columns=['moles', 'ppm', 'mol%'], index=[Reagent_Name1.get(), Catalyst_ID.get(), Reagent_Name2.get(), Solvent1.get(), Solvent2.get(), Solvent3.get()])
                df1 = pd.DataFrame(columns=[Title_entry.get(), Ref_entry.get(), DOI_entry.get()])
                df2 = pd.DataFrame(data=([float(moles1.get()), 0, 0], [b, Tot_Cat_ppm, float(Catalyst_mol_percent.get())], [float(moles2.get()), 0, 0], [Sol1_mol, 0, 0], [Sol2_mol, 0, 0], [Sol3_mol, 0, 0]))
                #df.index.name = 'Species ID'
                df1.to_excel(writer, sheet_name=Rxn_name.get(), startrow= writer.sheets[Rxn_name.get()].max_row, startcol= 0, header=True, index=False)
                df.to_excel(writer, sheet_name=Rxn_name.get(), startrow = writer.sheets[Rxn_name.get()].max_row-1, startcol= 3, header=True, index=True)
                df2.to_excel(writer, sheet_name=Rxn_name.get(), startrow=writer.sheets[Rxn_name.get()].max_row - 6, startcol=4, header=False, index=False)
                if float(Catalyst_mol_percent.get())<=1:
                    df3 = pd.DataFrame(data=([float(Catalyst_mol_percent.get()), Tot_Cat_ppm], [0, 0], [0, 0]), columns=["0 - 1 mol%", "ppm.1"])
                    df3 = df3.drop(df3.index[[1, 2]])
                    box_cols = pd.read_excel('ppm_calc_python.xlsx', sheet_name=Rxn_name.get(), usecols="AC:AD", nrows=60)
                    box_cols = box_cols.dropna()
                    box_cols = pd.concat([box_cols,df3], ignore_index=True)
                    box_cols.to_excel(writer, sheet_name=Rxn_name.get(), startrow=1, startcol=28, header=False, index=False)
                elif float(Catalyst_mol_percent.get())>1 and float(Catalyst_mol_percent.get())<=2:
                    df3 = pd.DataFrame(data=([float(Catalyst_mol_percent.get()), Tot_Cat_ppm], [0, 0], [0, 0]), columns=["1 - 2 mol%", "ppm.2"])
                    df3 = df3.drop(df3.index[[1, 2]])
                    box_cols = pd.read_excel('ppm_calc_python.xlsx', sheet_name=Rxn_name.get(), usecols="AE:AF", nrows=60)
                    box_cols = box_cols.dropna()
                    box_cols = pd.concat([box_cols,df3], ignore_index=True)
                    box_cols.to_excel(writer, sheet_name=Rxn_name.get(), startrow=1, startcol=30, header=False, index=False)
                elif float(Catalyst_mol_percent.get())>2 and float(Catalyst_mol_percent.get())<=3:
                    df3 = pd.DataFrame(data=([float(Catalyst_mol_percent.get()), Tot_Cat_ppm], [0, 0], [0, 0]), columns=["2 - 3 mol%", "ppm.3"])
                    df3 = df3.drop(df3.index[[1, 2]])
                    box_cols = pd.read_excel('ppm_calc_python.xlsx', sheet_name=Rxn_name.get(), usecols="AG:AH", nrows=60)
                    box_cols = box_cols.dropna()
                    box_cols = pd.concat([box_cols,df3], ignore_index=True)
                    box_cols.to_excel(writer, sheet_name=Rxn_name.get(), startrow=1, startcol=32, header=False, index=False)
                elif float(Catalyst_mol_percent.get())>3 and float(Catalyst_mol_percent.get())<=4:
                    df3 = pd.DataFrame(data=([float(Catalyst_mol_percent.get()), Tot_Cat_ppm], [0, 0], [0, 0]), columns=["3 - 4 mol%", "ppm.4"])
                    df3 = df3.drop(df3.index[[1, 2]])
                    box_cols = pd.read_excel('ppm_calc_python.xlsx', sheet_name=Rxn_name.get(), usecols="AI:AJ", nrows=60)
                    box_cols = box_cols.dropna()
                    box_cols = pd.concat([box_cols,df3], ignore_index=True)
                    box_cols.to_excel(writer, sheet_name=Rxn_name.get(), startrow=1, startcol=34, header=False, index=False)
                elif float(Catalyst_mol_percent.get())>4 and float(Catalyst_mol_percent.get())<=5:
                    df3 = pd.DataFrame(data=([float(Catalyst_mol_percent.get()), Tot_Cat_ppm], [0, 0], [0, 0]), columns=["4 - 5 mol%", "ppm.5"])
                    df3 = df3.drop(df3.index[[1, 2]])
                    box_cols = pd.read_excel('ppm_calc_python.xlsx', sheet_name=Rxn_name.get(), usecols="AK:AL", nrows=60)
                    box_cols = box_cols.dropna()
                    box_cols = pd.concat([box_cols,df3], ignore_index=True)
                    box_cols.to_excel(writer, sheet_name=Rxn_name.get(), startrow=1, startcol=36, header=False, index=False)
                elif float(Catalyst_mol_percent.get()) > 5:
                    df3 = pd.DataFrame(data=([float(Catalyst_mol_percent.get()), Tot_Cat_ppm], [0, 0], [0, 0]), columns=["5+ mol%", "ppm.6"])
                    df3 = df3.drop(df3.index[[1, 2]])
                    box_cols = pd.read_excel('ppm_calc_python.xlsx', sheet_name=Rxn_name.get(), usecols="AM:AN", nrows=60)
                    box_cols = box_cols.dropna()
                    box_cols = pd.concat([box_cols,df3], ignore_index=True)
                    box_cols.to_excel(writer, sheet_name=Rxn_name.get(), startrow=1, startcol=38, header=False, index=False)
                writer.save()
            elif Component.get() == '3':
                writer = pd.ExcelWriter('ppm_calc_python.xlsx', mode='r+', if_sheet_exists='overlay')
                data = ppm_table
                df = pd.DataFrame(columns=['moles', 'ppm', 'mol%'], index=[Reagent_Name1.get(), Catalyst_ID.get(), Reagent_Name2.get(), Reagent_Name3.get(), Solvent1.get(), Solvent2.get(), Solvent3.get()])
                df1 = pd.DataFrame(columns=[Title_entry.get(), Ref_entry.get(), DOI_entry.get()])
                df2 = pd.DataFrame(data=([float(moles1.get()), 0, 0], [b, Tot_Cat_ppm, float(Catalyst_mol_percent.get())], [float(moles2.get()), 0, 0], [float(moles3.get()), 0, 0], [Sol1_mol, 0, 0], [Sol2_mol, 0, 0], [Sol3_mol, 0, 0]))
                #df.index.name = 'Species ID'
                df1.to_excel(writer, sheet_name=Rxn_name.get(), startrow=writer.sheets[Rxn_name.get()].max_row, startcol=0, header=True, index=False)
                df.to_excel(writer, sheet_name=Rxn_name.get(), startrow=writer.sheets[Rxn_name.get()].max_row-1, startcol=3, header=True, index=True)
                df2.to_excel(writer, sheet_name=Rxn_name.get(), startrow=writer.sheets[Rxn_name.get()].max_row - 7, startcol=4, header=False, index=False)
                if float(Catalyst_mol_percent.get())<=1:
                    df3 = pd.DataFrame(data=([float(Catalyst_mol_percent.get()), Tot_Cat_ppm], [0, 0], [0, 0]), columns=["0 - 1 mol%", "ppm.1"])
                    df3 = df3.drop(df3.index[[1, 2]])
                    box_cols = pd.read_excel('ppm_calc_python.xlsx', sheet_name=Rxn_name.get(), usecols="AC:AD", nrows=60)
                    box_cols = box_cols.dropna()
                    box_cols = pd.concat([box_cols,df3], ignore_index=True)
                    box_cols.to_excel(writer, sheet_name=Rxn_name.get(), startrow=1, startcol=28, header=False, index=False)
                elif float(Catalyst_mol_percent.get())>1 and float(Catalyst_mol_percent.get())<=2:
                    df3 = pd.DataFrame(data=([float(Catalyst_mol_percent.get()), Tot_Cat_ppm], [0, 0], [0, 0]), columns=["1 - 2 mol%", "ppm.2"])
                    df3 = df3.drop(df3.index[[1, 2]])
                    box_cols = pd.read_excel('ppm_calc_python.xlsx', sheet_name=Rxn_name.get(), usecols="AE:AF", nrows=60)
                    box_cols = box_cols.dropna()
                    box_cols = pd.concat([box_cols,df3], ignore_index=True)
                    box_cols.to_excel(writer, sheet_name=Rxn_name.get(), startrow=1, startcol=30, header=False, index=False)
                elif float(Catalyst_mol_percent.get())>2 and float(Catalyst_mol_percent.get())<=3:
                    df3 = pd.DataFrame(data=([float(Catalyst_mol_percent.get()), Tot_Cat_ppm], [0, 0], [0, 0]), columns=["2 - 3 mol%", "ppm.3"])
                    df3 = df3.drop(df3.index[[1, 2]])
                    box_cols = pd.read_excel('ppm_calc_python.xlsx', sheet_name=Rxn_name.get(), usecols="AG:AH", nrows=60)
                    box_cols = box_cols.dropna()
                    box_cols = pd.concat([box_cols,df3], ignore_index=True)
                    box_cols.to_excel(writer, sheet_name=Rxn_name.get(), startrow=1, startcol=32, header=False, index=False)
                elif float(Catalyst_mol_percent.get())>3 and float(Catalyst_mol_percent.get())<=4:
                    df3 = pd.DataFrame(data=([float(Catalyst_mol_percent.get()), Tot_Cat_ppm], [0, 0], [0, 0]), columns=["3 - 4 mol%", "ppm.4"])
                    df3 = df3.drop(df3.index[[1, 2]])
                    box_cols = pd.read_excel('ppm_calc_python.xlsx', sheet_name=Rxn_name.get(), usecols="AI:AJ", nrows=60)
                    box_cols = box_cols.dropna()
                    box_cols = pd.concat([box_cols,df3], ignore_index=True)
                    box_cols.to_excel(writer, sheet_name=Rxn_name.get(), startrow=1, startcol=34, header=False, index=False)
                elif float(Catalyst_mol_percent.get())>4 and float(Catalyst_mol_percent.get())<=5:
                    df3 = pd.DataFrame(data=([float(Catalyst_mol_percent.get()), Tot_Cat_ppm], [0, 0], [0, 0]), columns=["4 - 5 mol%", "ppm.5"])
                    df3 = df3.drop(df3.index[[1, 2]])
                    box_cols = pd.read_excel('ppm_calc_python.xlsx', sheet_name=Rxn_name.get(), usecols="AK:AL", nrows=60)
                    box_cols = box_cols.dropna()
                    box_cols = pd.concat([box_cols,df3], ignore_index=True)
                    box_cols.to_excel(writer, sheet_name=Rxn_name.get(), startrow=1, startcol=36, header=False, index=False)
                elif float(Catalyst_mol_percent.get()) > 5:
                    df3 = pd.DataFrame(data=([float(Catalyst_mol_percent.get()), Tot_Cat_ppm], [0, 0], [0, 0]), columns=["5+ mol%", "ppm.6"])
                    df3 = df3.drop(df3.index[[1, 2]])
                    box_cols = pd.read_excel('ppm_calc_python.xlsx', sheet_name=Rxn_name.get(), usecols="AM:AN", nrows=60)
                    box_cols = box_cols.dropna()
                    box_cols = pd.concat([box_cols,df3], ignore_index=True)
                    box_cols.to_excel(writer, sheet_name=Rxn_name.get(), startrow=1, startcol=38, header=False, index=False)
                writer.save()
            elif Component.get() == '4':
                writer = pd.ExcelWriter('ppm_calc_python.xlsx', mode='r+', if_sheet_exists='overlay')
                data = ppm_table
                df = pd.DataFrame(columns=['moles', 'ppm', 'mol%'], index=[Reagent_Name1.get(), Catalyst_ID.get(), Reagent_Name2.get(), Reagent_Name3.get(), Reagent_Name4.get(), Solvent1.get(), Solvent2.get(), Solvent3.get()])
                df1 = pd.DataFrame(columns=[Title_entry.get(), Ref_entry.get(), DOI_entry.get()])
                df2 = pd.DataFrame(data=([float(moles1.get()), 0, 0], [b, Tot_Cat_ppm, float(Catalyst_mol_percent.get())], [float(moles2.get()), 0, 0], [float(moles3.get()), 0, 0], [float(moles4.get()), 0, 0], [Sol1_mol, 0, 0], [Sol2_mol, 0, 0], [Sol3_mol, 0, 0]))
                #df.index.name = 'Species ID'
                df1.to_excel(writer, sheet_name=Rxn_name.get(), startrow=writer.sheets[Rxn_name.get()].max_row, startcol=0, header=True, index=False)
                df.to_excel(writer, sheet_name=Rxn_name.get(), startrow=writer.sheets[Rxn_name.get()].max_row-1, startcol=3, header=True, index=True)
                df2.to_excel(writer, sheet_name=Rxn_name.get(), startrow=writer.sheets[Rxn_name.get()].max_row - 8, startcol=4, header=False, index=False)
                if float(Catalyst_mol_percent.get())<=1:
                    df3 = pd.DataFrame(data=([float(Catalyst_mol_percent.get()), Tot_Cat_ppm], [0, 0], [0, 0]), columns=["0 - 1 mol%", "ppm.1"])
                    df3 = df3.drop(df3.index[[1, 2]])
                    box_cols = pd.read_excel('ppm_calc_python.xlsx', sheet_name=Rxn_name.get(), usecols="AC:AD", nrows=60)
                    box_cols = box_cols.dropna()
                    box_cols = pd.concat([box_cols,df3], ignore_index=True)
                    box_cols.to_excel(writer, sheet_name=Rxn_name.get(), startrow=1, startcol=28, header=False, index=False)
                elif float(Catalyst_mol_percent.get())>1 and float(Catalyst_mol_percent.get())<=2:
                    df3 = pd.DataFrame(data=([float(Catalyst_mol_percent.get()), Tot_Cat_ppm], [0, 0], [0, 0]), columns=["1 - 2 mol%", "ppm.2"])
                    df3 = df3.drop(df3.index[[1, 2]])
                    box_cols = pd.read_excel('ppm_calc_python.xlsx', sheet_name=Rxn_name.get(), usecols="AE:AF", nrows=60)
                    box_cols = box_cols.dropna()
                    box_cols = pd.concat([box_cols,df3], ignore_index=True)
                    box_cols.to_excel(writer, sheet_name=Rxn_name.get(), startrow=1, startcol=30, header=False, index=False)
                elif float(Catalyst_mol_percent.get())>2 and float(Catalyst_mol_percent.get())<=3:
                    df3 = pd.DataFrame(data=([float(Catalyst_mol_percent.get()), Tot_Cat_ppm], [0, 0], [0, 0]), columns=["2 - 3 mol%", "ppm.3"])
                    df3 = df3.drop(df3.index[[1, 2]])
                    box_cols = pd.read_excel('ppm_calc_python.xlsx', sheet_name=Rxn_name.get(), usecols="AG:AH", nrows=60)
                    box_cols = box_cols.dropna()
                    box_cols = pd.concat([box_cols,df3], ignore_index=True)
                    box_cols.to_excel(writer, sheet_name=Rxn_name.get(), startrow=1, startcol=32, header=False, index=False)
                elif float(Catalyst_mol_percent.get())>3 and float(Catalyst_mol_percent.get())<=4:
                    df3 = pd.DataFrame(data=([float(Catalyst_mol_percent.get()), Tot_Cat_ppm], [0, 0], [0, 0]), columns=["3 - 4 mol%", "ppm.4"])
                    df3 = df3.drop(df3.index[[1, 2]])
                    box_cols = pd.read_excel('ppm_calc_python.xlsx', sheet_name=Rxn_name.get(), usecols="AI:AJ", nrows=60)
                    box_cols = box_cols.dropna()
                    box_cols = pd.concat([box_cols,df3], ignore_index=True)
                    box_cols.to_excel(writer, sheet_name=Rxn_name.get(), startrow=1, startcol=34, header=False, index=False)
                elif float(Catalyst_mol_percent.get())>4 and float(Catalyst_mol_percent.get())<=5:
                    df3 = pd.DataFrame(data=([float(Catalyst_mol_percent.get()), Tot_Cat_ppm], [0, 0], [0, 0]), columns=["4 - 5 mol%", "ppm.5"])
                    df3 = df3.drop(df3.index[[1, 2]])
                    box_cols = pd.read_excel('ppm_calc_python.xlsx', sheet_name=Rxn_name.get(), usecols="AK:AL", nrows=60)
                    box_cols = box_cols.dropna()
                    box_cols = pd.concat([box_cols,df3], ignore_index=True)
                    box_cols.to_excel(writer, sheet_name=Rxn_name.get(), startrow=1, startcol=36, header=False, index=False)
                elif float(Catalyst_mol_percent.get()) > 5:
                    df3 = pd.DataFrame(data=([float(Catalyst_mol_percent.get()), Tot_Cat_ppm], [0, 0], [0, 0]), columns=["5+ mol%", "ppm.6"])
                    df3 = df3.drop(df3.index[[1, 2]])
                    box_cols = pd.read_excel('ppm_calc_python.xlsx', sheet_name=Rxn_name.get(), usecols="AM:AN", nrows=60)
                    box_cols = box_cols.dropna()
                    box_cols = pd.concat([box_cols,df3], ignore_index=True)
                    box_cols.to_excel(writer, sheet_name=Rxn_name.get(), startrow=1, startcol=38, header=False, index=False)
                writer.save()
            elif Component.get() == '5':
                writer = pd.ExcelWriter('ppm_calc_python.xlsx', mode='r+', if_sheet_exists='overlay')
                data = ppm_table
                df = pd.DataFrame(data, columns=['moles', 'ppm', 'mol%'], index=[Reagent_Name1.get(), Catalyst_ID.get(), Reagent_Name2.get(), Reagent_Name3.get(), Reagent_Name4.get(), Reagent_Name5.get(), Solvent1.get(), Solvent2.get(), Solvent3.get()])
                df1 = pd.DataFrame(columns=[Title_entry.get(), Ref_entry.get(), DOI_entry.get()])
                df2 = pd.DataFrame(data=([float(moles1.get()), 0, 0], [b, Tot_Cat_ppm, float(Catalyst_mol_percent.get())], [float(moles2.get()), 0, 0], [float(moles3.get()), 0, 0], [float(moles4.get()), 0, 0], [float(moles5.get()), 0, 0], [Sol1_mol, 0, 0], [Sol2_mol, 0, 0], [Sol3_mol, 0, 0]))
                #df.index.name = 'Species ID'
                df1.to_excel(writer, sheet_name=Rxn_name.get(), startrow=writer.sheets[Rxn_name.get()].max_row, startcol=0, header=True, index=False)
                df.to_excel(writer, sheet_name=Rxn_name.get(), startrow=writer.sheets[Rxn_name.get()].max_row-1, startcol=3, header=True, index=True)
                df2.to_excel(writer, sheet_name=Rxn_name.get(), startrow=writer.sheets[Rxn_name.get()].max_row - 9, startcol=4, header=False, index=False)
                if float(Catalyst_mol_percent.get())<=1:
                    df3 = pd.DataFrame(data=([float(Catalyst_mol_percent.get()), Tot_Cat_ppm], [0, 0], [0, 0]), columns=["0 - 1 mol%", "ppm.1"])
                    df3 = df3.drop(df3.index[[1, 2]])
                    box_cols = pd.read_excel('ppm_calc_python.xlsx', sheet_name=Rxn_name.get(), usecols="AC:AD", nrows=60)
                    box_cols = box_cols.dropna()
                    box_cols = pd.concat([box_cols,df3], ignore_index=True)
                    box_cols.to_excel(writer, sheet_name=Rxn_name.get(), startrow=1, startcol=28, header=False, index=False)
                elif float(Catalyst_mol_percent.get())>1 and float(Catalyst_mol_percent.get())<=2:
                    df3 = pd.DataFrame(data=([float(Catalyst_mol_percent.get()), Tot_Cat_ppm], [0, 0], [0, 0]), columns=["1 - 2 mol%", "ppm.2"])
                    df3 = df3.drop(df3.index[[1, 2]])
                    box_cols = pd.read_excel('ppm_calc_python.xlsx', sheet_name=Rxn_name.get(), usecols="AE:AF", nrows=60)
                    box_cols = box_cols.dropna()
                    box_cols = pd.concat([box_cols,df3], ignore_index=True)
                    box_cols.to_excel(writer, sheet_name=Rxn_name.get(), startrow=1, startcol=30, header=False, index=False)
                elif float(Catalyst_mol_percent.get())>2 and float(Catalyst_mol_percent.get())<=3:
                    df3 = pd.DataFrame(data=([float(Catalyst_mol_percent.get()), Tot_Cat_ppm], [0, 0], [0, 0]), columns=["2 - 3 mol%", "ppm.3"])
                    df3 = df3.drop(df3.index[[1, 2]])
                    box_cols = pd.read_excel('ppm_calc_python.xlsx', sheet_name=Rxn_name.get(), usecols="AG:AH", nrows=60)
                    box_cols = box_cols.dropna()
                    box_cols = pd.concat([box_cols,df3], ignore_index=True)
                    box_cols.to_excel(writer, sheet_name=Rxn_name.get(), startrow=1, startcol=32, header=False, index=False)
                elif float(Catalyst_mol_percent.get())>3 and float(Catalyst_mol_percent.get())<=4:
                    df3 = pd.DataFrame(data=([float(Catalyst_mol_percent.get()), Tot_Cat_ppm], [0, 0], [0, 0]), columns=["3 - 4 mol%", "ppm.4"])
                    df3 = df3.drop(df3.index[[1, 2]])
                    box_cols = pd.read_excel('ppm_calc_python.xlsx', sheet_name=Rxn_name.get(), usecols="AI:AJ", nrows=60)
                    box_cols = box_cols.dropna()
                    box_cols = pd.concat([box_cols,df3], ignore_index=True)
                    box_cols.to_excel(writer, sheet_name=Rxn_name.get(), startrow=1, startcol=34, header=False, index=False)
                elif float(Catalyst_mol_percent.get())>4 and float(Catalyst_mol_percent.get())<=5:
                    df3 = pd.DataFrame(data=([float(Catalyst_mol_percent.get()), Tot_Cat_ppm], [0, 0], [0, 0]), columns=["4 - 5 mol%", "ppm.5"])
                    df3 = df3.drop(df3.index[[1, 2]])
                    box_cols = pd.read_excel('ppm_calc_python.xlsx', sheet_name=Rxn_name.get(), usecols="AK:AL", nrows=60)
                    box_cols = box_cols.dropna()
                    box_cols = pd.concat([box_cols,df3], ignore_index=True)
                    box_cols.to_excel(writer, sheet_name=Rxn_name.get(), startrow=1, startcol=36, header=False, index=False)
                elif float(Catalyst_mol_percent.get()) > 5:
                    df3 = pd.DataFrame(data=([float(Catalyst_mol_percent.get()), Tot_Cat_ppm], [0, 0], [0, 0]), columns=["5+ mol%", "ppm.6"])
                    df3 = df3.drop(df3.index[[1, 2]])
                    box_cols = pd.read_excel('ppm_calc_python.xlsx', sheet_name=Rxn_name.get(), usecols="AM:AN", nrows=60)
                    box_cols = box_cols.dropna()
                    box_cols = pd.concat([box_cols,df3], ignore_index=True)
                    box_cols.to_excel(writer, sheet_name=Rxn_name.get(), startrow=1, startcol=38, header=False, index=False)
                writer.save()
    elif Rxn_name.get() == 'Suzuki Miyaura':
        if spin_box.get() == '1':
            if Component.get() == '2':
                writer = pd.ExcelWriter('ppm_calc_python.xlsx', mode='r+', if_sheet_exists='overlay')
                df = pd.DataFrame(columns=['moles', 'ppm', 'mol%'], index=[Reagent_Name1.get(), Catalyst_ID.get(), Reagent_Name2.get(), Solvent1.get()])
                df1 = pd.DataFrame(columns=[Title_entry.get(), Ref_entry.get(), DOI_entry.get()])
                df2 = pd.DataFrame(data=([float(moles1.get()), 0, 0], [b, Tot_Cat_ppm, float(Catalyst_mol_percent.get())], [float(moles2.get()), 0, 0], [Sol1_mol, 0, 0]))
                #df.index.name = 'Species ID'
                df1.to_excel(writer, sheet_name=Rxn_name.get(), startrow=writer.sheets[Rxn_name.get()].max_row, startcol=0, header=True, index=False)
                df.to_excel(writer, sheet_name=Rxn_name.get(), startrow=writer.sheets[Rxn_name.get()].max_row-1, startcol=3, header=True, index=True)
                df2.to_excel(writer, sheet_name=Rxn_name.get(), startrow=writer.sheets[Rxn_name.get()].max_row-4, startcol=4, header=False, index=False)
                if float(Catalyst_mol_percent.get())<=1:
                    df3 = pd.DataFrame(data=([float(Catalyst_mol_percent.get()), Tot_Cat_ppm], [0, 0], [0, 0]), columns=["0 - 1 mol%", "ppm.1"])
                    df3 = df3.drop(df3.index[[1, 2]])
                    box_cols = pd.read_excel('ppm_calc_python.xlsx', sheet_name=Rxn_name.get(), usecols="AC:AD", nrows=60)
                    box_cols = box_cols.dropna()
                    box_cols = pd.concat([box_cols,df3], ignore_index=True)
                    box_cols.to_excel(writer, sheet_name=Rxn_name.get(), startrow=1, startcol=28, header=False, index=False)
                elif float(Catalyst_mol_percent.get())>1 and float(Catalyst_mol_percent.get())<=2:
                    df3 = pd.DataFrame(data=([float(Catalyst_mol_percent.get()), Tot_Cat_ppm], [0, 0], [0, 0]), columns=["1 - 2 mol%", "ppm.2"])
                    df3 = df3.drop(df3.index[[1, 2]])
                    box_cols = pd.read_excel('ppm_calc_python.xlsx', sheet_name=Rxn_name.get(), usecols="AE:AF", nrows=60)
                    box_cols = box_cols.dropna()
                    box_cols = pd.concat([box_cols,df3], ignore_index=True)
                    box_cols.to_excel(writer, sheet_name=Rxn_name.get(), startrow=1, startcol=30, header=False, index=False)
                elif float(Catalyst_mol_percent.get())>2 and float(Catalyst_mol_percent.get())<=3:
                    df3 = pd.DataFrame(data=([float(Catalyst_mol_percent.get()), Tot_Cat_ppm], [0, 0], [0, 0]), columns=["2 - 3 mol%", "ppm.3"])
                    df3 = df3.drop(df3.index[[1, 2]])
                    box_cols = pd.read_excel('ppm_calc_python.xlsx', sheet_name=Rxn_name.get(), usecols="AG:AH", nrows=60)
                    box_cols = box_cols.dropna()
                    box_cols = pd.concat([box_cols,df3], ignore_index=True)
                    box_cols.to_excel(writer, sheet_name=Rxn_name.get(), startrow=1, startcol=32, header=False, index=False)
                elif float(Catalyst_mol_percent.get())>3 and float(Catalyst_mol_percent.get())<=4:
                    df3 = pd.DataFrame(data=([float(Catalyst_mol_percent.get()), Tot_Cat_ppm], [0, 0], [0, 0]), columns=["3 - 4 mol%", "ppm.4"])
                    df3 = df3.drop(df3.index[[1, 2]])
                    box_cols = pd.read_excel('ppm_calc_python.xlsx', sheet_name=Rxn_name.get(), usecols="AI:AJ", nrows=60)
                    box_cols = box_cols.dropna()
                    box_cols = pd.concat([box_cols,df3], ignore_index=True)
                    box_cols.to_excel(writer, sheet_name=Rxn_name.get(), startrow=1, startcol=34, header=False, index=False)
                elif float(Catalyst_mol_percent.get())>4 and float(Catalyst_mol_percent.get())<=5:
                    df3 = pd.DataFrame(data=([float(Catalyst_mol_percent.get()), Tot_Cat_ppm], [0, 0], [0, 0]), columns=["4 - 5 mol%", "ppm.5"])
                    df3 = df3.drop(df3.index[[1, 2]])
                    box_cols = pd.read_excel('ppm_calc_python.xlsx', sheet_name=Rxn_name.get(), usecols="AK:AL", nrows=60)
                    box_cols = box_cols.dropna()
                    box_cols = pd.concat([box_cols,df3], ignore_index=True)
                    box_cols.to_excel(writer, sheet_name=Rxn_name.get(), startrow=1, startcol=36, header=False, index=False)
                elif float(Catalyst_mol_percent.get()) > 5:
                    df3 = pd.DataFrame(data=([float(Catalyst_mol_percent.get()), Tot_Cat_ppm], [0, 0], [0, 0]), columns=["5+ mol%", "ppm.6"])
                    df3 = df3.drop(df3.index[[1, 2]])
                    box_cols = pd.read_excel('ppm_calc_python.xlsx', sheet_name=Rxn_name.get(), usecols="AM:AN", nrows=60)
                    box_cols = box_cols.dropna()
                    box_cols = pd.concat([box_cols,df3], ignore_index=True)
                    box_cols.to_excel(writer, sheet_name=Rxn_name.get(), startrow=1, startcol=38, header=False, index=False)
                writer.save()
            elif Component.get() == '3':
                writer = pd.ExcelWriter('ppm_calc_python.xlsx', mode='r+', if_sheet_exists='overlay')
                df = pd.DataFrame(columns=['moles', 'ppm', 'mol%'], index=[Reagent_Name1.get(), Catalyst_ID.get(), Reagent_Name2.get(), Reagent_Name3.get(), Solvent1.get()])
                df1 = pd.DataFrame(columns=[Title_entry.get(), Ref_entry.get(), DOI_entry.get()])
                df2 = pd.DataFrame(data=([float(moles1.get()), 0, 0], [b, Tot_Cat_ppm, float(Catalyst_mol_percent.get())], [float(moles2.get()), 0, 0], [float(moles3.get()), 0, 0], [Sol1_mol, 0, 0]))
                #df.index.name = 'Species ID'
                df1.to_excel(writer, sheet_name=Rxn_name.get(), startrow=writer.sheets[Rxn_name.get()].max_row, startcol=0, header=True, index=False)
                df.to_excel(writer, sheet_name=Rxn_name.get(), startrow=writer.sheets[Rxn_name.get()].max_row-1, startcol=3, header=True, index=True)
                df2.to_excel(writer, sheet_name=Rxn_name.get(), startrow=writer.sheets[Rxn_name.get()].max_row - 5, startcol=4, header=False, index=False)
                if float(Catalyst_mol_percent.get())<=1:
                    df3 = pd.DataFrame(data=([float(Catalyst_mol_percent.get()), Tot_Cat_ppm], [0, 0], [0, 0]), columns=["0 - 1 mol%", "ppm.1"])
                    df3 = df3.drop(df3.index[[1, 2]])
                    box_cols = pd.read_excel('ppm_calc_python.xlsx', sheet_name=Rxn_name.get(), usecols="AC:AD", nrows=60)
                    box_cols = box_cols.dropna()
                    box_cols = pd.concat([box_cols,df3], ignore_index=True)
                    box_cols.to_excel(writer, sheet_name=Rxn_name.get(), startrow=1, startcol=28, header=False, index=False)
                elif float(Catalyst_mol_percent.get())>1 and float(Catalyst_mol_percent.get())<=2:
                    df3 = pd.DataFrame(data=([float(Catalyst_mol_percent.get()), Tot_Cat_ppm], [0, 0], [0, 0]), columns=["1 - 2 mol%", "ppm.2"])
                    df3 = df3.drop(df3.index[[1, 2]])
                    box_cols = pd.read_excel('ppm_calc_python.xlsx', sheet_name=Rxn_name.get(), usecols="AE:AF", nrows=60)
                    box_cols = box_cols.dropna()
                    box_cols = pd.concat([box_cols,df3], ignore_index=True)
                    box_cols.to_excel(writer, sheet_name=Rxn_name.get(), startrow=1, startcol=30, header=False, index=False)
                elif float(Catalyst_mol_percent.get())>2 and float(Catalyst_mol_percent.get())<=3:
                    df3 = pd.DataFrame(data=([float(Catalyst_mol_percent.get()), Tot_Cat_ppm], [0, 0], [0, 0]), columns=["2 - 3 mol%", "ppm.3"])
                    df3 = df3.drop(df3.index[[1, 2]])
                    box_cols = pd.read_excel('ppm_calc_python.xlsx', sheet_name=Rxn_name.get(), usecols="AG:AH", nrows=60)
                    box_cols = box_cols.dropna()
                    box_cols = pd.concat([box_cols,df3], ignore_index=True)
                    box_cols.to_excel(writer, sheet_name=Rxn_name.get(), startrow=1, startcol=32, header=False, index=False)
                elif float(Catalyst_mol_percent.get())>3 and float(Catalyst_mol_percent.get())<=4:
                    df3 = pd.DataFrame(data=([float(Catalyst_mol_percent.get()), Tot_Cat_ppm], [0, 0], [0, 0]), columns=["3 - 4 mol%", "ppm.4"])
                    df3 = df3.drop(df3.index[[1, 2]])
                    box_cols = pd.read_excel('ppm_calc_python.xlsx', sheet_name=Rxn_name.get(), usecols="AI:AJ", nrows=60)
                    box_cols = box_cols.dropna()
                    box_cols = pd.concat([box_cols,df3], ignore_index=True)
                    box_cols.to_excel(writer, sheet_name=Rxn_name.get(), startrow=1, startcol=34, header=False, index=False)
                elif float(Catalyst_mol_percent.get())>4 and float(Catalyst_mol_percent.get())<=5:
                    df3 = pd.DataFrame(data=([float(Catalyst_mol_percent.get()), Tot_Cat_ppm], [0, 0], [0, 0]), columns=["4 - 5 mol%", "ppm.5"])
                    df3 = df3.drop(df3.index[[1, 2]])
                    box_cols = pd.read_excel('ppm_calc_python.xlsx', sheet_name=Rxn_name.get(), usecols="AK:AL", nrows=60)
                    box_cols = box_cols.dropna()
                    box_cols = pd.concat([box_cols,df3], ignore_index=True)
                    box_cols.to_excel(writer, sheet_name=Rxn_name.get(), startrow=1, startcol=36, header=False, index=False)
                elif float(Catalyst_mol_percent.get()) > 5:
                    df3 = pd.DataFrame(data=([float(Catalyst_mol_percent.get()), Tot_Cat_ppm], [0, 0], [0, 0]), columns=["5+ mol%", "ppm.6"])
                    df3 = df3.drop(df3.index[[1, 2]])
                    box_cols = pd.read_excel('ppm_calc_python.xlsx', sheet_name=Rxn_name.get(), usecols="AM:AN", nrows=60)
                    box_cols = box_cols.dropna()
                    box_cols = pd.concat([box_cols,df3], ignore_index=True)
                    box_cols.to_excel(writer, sheet_name=Rxn_name.get(), startrow=1, startcol=38, header=False, index=False)
                writer.save()
            elif Component.get() == '4':
                writer = pd.ExcelWriter('ppm_calc_python.xlsx', mode='r+', if_sheet_exists='overlay')
                df = pd.DataFrame(columns=['moles', 'ppm', 'mol%'], index=[Reagent_Name1.get(), Catalyst_ID.get(), Reagent_Name2.get(), Reagent_Name3.get(), Reagent_Name4.get(), Solvent1.get()])
                df1 = pd.DataFrame(columns=[Title_entry.get(), Ref_entry.get(), DOI_entry.get()])
                df2 = pd.DataFrame(data=([float(moles1.get()), 0, 0], [b, Tot_Cat_ppm, float(Catalyst_mol_percent.get())], [float(moles2.get()), 0, 0], [float(moles3.get()), 0, 0], [float(moles4.get()), 0, 0], [Sol1_mol, 0, 0]))
                #df.index.name = 'Species ID'
                df1.to_excel(writer, sheet_name=Rxn_name.get(), startrow=writer.sheets[Rxn_name.get()].max_row, startcol=0, header=True, index=False)
                df.to_excel(writer, sheet_name=Rxn_name.get(), startrow=writer.sheets[Rxn_name.get()].max_row-1, startcol=3, header=True, index=True)
                df2.to_excel(writer, sheet_name=Rxn_name.get(), startrow=writer.sheets[Rxn_name.get()].max_row - 6, startcol=4, header=False, index=False)
                if float(Catalyst_mol_percent.get())<=1:
                    df3 = pd.DataFrame(data=([float(Catalyst_mol_percent.get()), Tot_Cat_ppm], [0, 0], [0, 0]), columns=["0 - 1 mol%", "ppm.1"])
                    df3 = df3.drop(df3.index[[1, 2]])
                    box_cols = pd.read_excel('ppm_calc_python.xlsx', sheet_name=Rxn_name.get(), usecols="AC:AD", nrows=60)
                    box_cols = box_cols.dropna()
                    box_cols = pd.concat([box_cols,df3], ignore_index=True)
                    box_cols.to_excel(writer, sheet_name=Rxn_name.get(), startrow=1, startcol=28, header=False, index=False)
                elif float(Catalyst_mol_percent.get())>1 and float(Catalyst_mol_percent.get())<=2:
                    df3 = pd.DataFrame(data=([float(Catalyst_mol_percent.get()), Tot_Cat_ppm], [0, 0], [0, 0]), columns=["1 - 2 mol%", "ppm.2"])
                    df3 = df3.drop(df3.index[[1, 2]])
                    box_cols = pd.read_excel('ppm_calc_python.xlsx', sheet_name=Rxn_name.get(), usecols="AE:AF", nrows=60)
                    box_cols = box_cols.dropna()
                    box_cols = pd.concat([box_cols,df3], ignore_index=True)
                    box_cols.to_excel(writer, sheet_name=Rxn_name.get(), startrow=1, startcol=30, header=False, index=False)
                elif float(Catalyst_mol_percent.get())>2 and float(Catalyst_mol_percent.get())<=3:
                    df3 = pd.DataFrame(data=([float(Catalyst_mol_percent.get()), Tot_Cat_ppm], [0, 0], [0, 0]), columns=["2 - 3 mol%", "ppm.3"])
                    df3 = df3.drop(df3.index[[1, 2]])
                    box_cols = pd.read_excel('ppm_calc_python.xlsx', sheet_name=Rxn_name.get(), usecols="AG:AH", nrows=60)
                    box_cols = box_cols.dropna()
                    box_cols = pd.concat([box_cols,df3], ignore_index=True)
                    box_cols.to_excel(writer, sheet_name=Rxn_name.get(), startrow=1, startcol=32, header=False, index=False)
                elif float(Catalyst_mol_percent.get())>3 and float(Catalyst_mol_percent.get())<=4:
                    df3 = pd.DataFrame(data=([float(Catalyst_mol_percent.get()), Tot_Cat_ppm], [0, 0], [0, 0]), columns=["3 - 4 mol%", "ppm.4"])
                    df3 = df3.drop(df3.index[[1, 2]])
                    box_cols = pd.read_excel('ppm_calc_python.xlsx', sheet_name=Rxn_name.get(), usecols="AI:AJ", nrows=60)
                    box_cols = box_cols.dropna()
                    box_cols = pd.concat([box_cols,df3], ignore_index=True)
                    box_cols.to_excel(writer, sheet_name=Rxn_name.get(), startrow=1, startcol=34, header=False, index=False)
                elif float(Catalyst_mol_percent.get())>4 and float(Catalyst_mol_percent.get())<=5:
                    df3 = pd.DataFrame(data=([float(Catalyst_mol_percent.get()), Tot_Cat_ppm], [0, 0], [0, 0]), columns=["4 - 5 mol%", "ppm.5"])
                    df3 = df3.drop(df3.index[[1, 2]])
                    box_cols = pd.read_excel('ppm_calc_python.xlsx', sheet_name=Rxn_name.get(), usecols="AK:AL", nrows=60)
                    box_cols = box_cols.dropna()
                    box_cols = pd.concat([box_cols,df3], ignore_index=True)
                    box_cols.to_excel(writer, sheet_name=Rxn_name.get(), startrow=1, startcol=36, header=False, index=False)
                elif float(Catalyst_mol_percent.get()) > 5:
                    df3 = pd.DataFrame(data=([float(Catalyst_mol_percent.get()), Tot_Cat_ppm], [0, 0], [0, 0]), columns=["5+ mol%", "ppm.6"])
                    df3 = df3.drop(df3.index[[1, 2]])
                    box_cols = pd.read_excel('ppm_calc_python.xlsx', sheet_name=Rxn_name.get(), usecols="AM:AN", nrows=60)
                    box_cols = box_cols.dropna()
                    box_cols = pd.concat([box_cols,df3], ignore_index=True)
                    box_cols.to_excel(writer, sheet_name=Rxn_name.get(), startrow=1, startcol=38, header=False, index=False)
                writer.save()
            elif Component.get() == '5':
                writer = pd.ExcelWriter('ppm_calc_python.xlsx', mode='r+', if_sheet_exists='overlay')
                df = pd.DataFrame(columns=['moles', 'ppm', 'mol%'], index=[Reagent_Name1.get(), Catalyst_ID.get(), Reagent_Name2.get(), Reagent_Name3.get(), Reagent_Name4.get(), Reagent_Name5.get(), Solvent1.get()])
                df1 = pd.DataFrame(columns=[Title_entry.get(), Ref_entry.get(), DOI_entry.get()])
                df2 = pd.DataFrame(data=([float(moles1.get()), 0, 0], [b, Tot_Cat_ppm, float(Catalyst_mol_percent.get())], [float(moles2.get()), 0, 0], [float(moles3.get()), 0, 0], [float(moles4.get()), 0, 0], [float(moles5.get()), 0, 0], [Sol1_mol, 0, 0]))
                #df.index.name = 'Species ID'
                df1.to_excel(writer, sheet_name=Rxn_name.get(), startrow=writer.sheets[Rxn_name.get()].max_row, startcol=0, header=True, index=False)
                df.to_excel(writer, sheet_name=Rxn_name.get(), startrow=writer.sheets[Rxn_name.get()].max_row-1, startcol=3, header=True, index=True)
                df2.to_excel(writer, sheet_name=Rxn_name.get(), startrow=writer.sheets[Rxn_name.get()].max_row - 7, startcol=4, header=False, index=False)
                if float(Catalyst_mol_percent.get())<=1:
                    df3 = pd.DataFrame(data=([float(Catalyst_mol_percent.get()), Tot_Cat_ppm], [0, 0], [0, 0]), columns=["0 - 1 mol%", "ppm.1"])
                    df3 = df3.drop(df3.index[[1, 2]])
                    box_cols = pd.read_excel('ppm_calc_python.xlsx', sheet_name=Rxn_name.get(), usecols="AC:AD", nrows=60)
                    box_cols = box_cols.dropna()
                    box_cols = pd.concat([box_cols,df3], ignore_index=True)
                    box_cols.to_excel(writer, sheet_name=Rxn_name.get(), startrow=1, startcol=28, header=False, index=False)
                elif float(Catalyst_mol_percent.get())>1 and float(Catalyst_mol_percent.get())<=2:
                    df3 = pd.DataFrame(data=([float(Catalyst_mol_percent.get()), Tot_Cat_ppm], [0, 0], [0, 0]), columns=["1 - 2 mol%", "ppm.2"])
                    df3 = df3.drop(df3.index[[1, 2]])
                    box_cols = pd.read_excel('ppm_calc_python.xlsx', sheet_name=Rxn_name.get(), usecols="AE:AF", nrows=60)
                    box_cols = box_cols.dropna()
                    box_cols = pd.concat([box_cols,df3], ignore_index=True)
                    box_cols.to_excel(writer, sheet_name=Rxn_name.get(), startrow=1, startcol=30, header=False, index=False)
                elif float(Catalyst_mol_percent.get())>2 and float(Catalyst_mol_percent.get())<=3:
                    df3 = pd.DataFrame(data=([float(Catalyst_mol_percent.get()), Tot_Cat_ppm], [0, 0], [0, 0]), columns=["2 - 3 mol%", "ppm.3"])
                    df3 = df3.drop(df3.index[[1, 2]])
                    box_cols = pd.read_excel('ppm_calc_python.xlsx', sheet_name=Rxn_name.get(), usecols="AG:AH", nrows=60)
                    box_cols = box_cols.dropna()
                    box_cols = pd.concat([box_cols,df3], ignore_index=True)
                    box_cols.to_excel(writer, sheet_name=Rxn_name.get(), startrow=1, startcol=32, header=False, index=False)
                elif float(Catalyst_mol_percent.get())>3 and float(Catalyst_mol_percent.get())<=4:
                    df3 = pd.DataFrame(data=([float(Catalyst_mol_percent.get()), Tot_Cat_ppm], [0, 0], [0, 0]), columns=["3 - 4 mol%", "ppm.4"])
                    df3 = df3.drop(df3.index[[1, 2]])
                    box_cols = pd.read_excel('ppm_calc_python.xlsx', sheet_name=Rxn_name.get(), usecols="AI:AJ", nrows=60)
                    box_cols = box_cols.dropna()
                    box_cols = pd.concat([box_cols,df3], ignore_index=True)
                    box_cols.to_excel(writer, sheet_name=Rxn_name.get(), startrow=1, startcol=34, header=False, index=False)
                elif float(Catalyst_mol_percent.get())>4 and float(Catalyst_mol_percent.get())<=5:
                    df3 = pd.DataFrame(data=([float(Catalyst_mol_percent.get()), Tot_Cat_ppm], [0, 0], [0, 0]), columns=["4 - 5 mol%", "ppm.5"])
                    df3 = df3.drop(df3.index[[1, 2]])
                    box_cols = pd.read_excel('ppm_calc_python.xlsx', sheet_name=Rxn_name.get(), usecols="AK:AL", nrows=60)
                    box_cols = box_cols.dropna()
                    box_cols = pd.concat([box_cols,df3], ignore_index=True)
                    box_cols.to_excel(writer, sheet_name=Rxn_name.get(), startrow=1, startcol=36, header=False, index=False)
                elif float(Catalyst_mol_percent.get()) > 5:
                    df3 = pd.DataFrame(data=([float(Catalyst_mol_percent.get()), Tot_Cat_ppm], [0, 0], [0, 0]), columns=["5+ mol%", "ppm.6"])
                    df3 = df3.drop(df3.index[[1, 2]])
                    box_cols = pd.read_excel('ppm_calc_python.xlsx', sheet_name=Rxn_name.get(), usecols="AM:AN", nrows=60)
                    box_cols = box_cols.dropna()
                    box_cols = pd.concat([box_cols,df3], ignore_index=True)
                    box_cols.to_excel(writer, sheet_name=Rxn_name.get(), startrow=1, startcol=38, header=False, index=False)
                writer.save()
        elif spin_box.get() == '2':
            if Component.get() == '2':
                writer = pd.ExcelWriter('ppm_calc_python.xlsx', mode='r+', if_sheet_exists='overlay')
                df = pd.DataFrame(columns=['moles', 'ppm', 'mol%'], index=[Reagent_Name1.get(), Catalyst_ID.get(), Reagent_Name2.get(), Solvent1.get(), Solvent2.get()])
                df1 = pd.DataFrame(columns=[Title_entry.get(), Ref_entry.get(), DOI_entry.get()])
                df2 = pd.DataFrame(data=([float(moles1.get()), 0, 0], [b, Tot_Cat_ppm, float(Catalyst_mol_percent.get())], [float(moles2.get()), 0, 0], [Sol1_mol, 0, 0], [Sol2_mol, 0, 0]))
                #df.index.name = 'Species ID'
                df1.to_excel(writer, sheet_name=Rxn_name.get(), startrow= writer.sheets[Rxn_name.get()].max_row, startcol= 0, header=True, index=False)
                df.to_excel(writer, sheet_name=Rxn_name.get(), startrow = writer.sheets[Rxn_name.get()].max_row-1, startcol= 3, header=True, index=True)
                df2.to_excel(writer, sheet_name=Rxn_name.get(), startrow=writer.sheets[Rxn_name.get()].max_row - 5, startcol=4, header=False, index=False)
                if float(Catalyst_mol_percent.get())<=1:
                    df3 = pd.DataFrame(data=([float(Catalyst_mol_percent.get()), Tot_Cat_ppm], [0, 0], [0, 0]), columns=["0 - 1 mol%", "ppm.1"])
                    df3 = df3.drop(df3.index[[1, 2]])
                    box_cols = pd.read_excel('ppm_calc_python.xlsx', sheet_name=Rxn_name.get(), usecols="AC:AD", nrows=60)
                    box_cols = box_cols.dropna()
                    box_cols = pd.concat([box_cols,df3], ignore_index=True)
                    box_cols.to_excel(writer, sheet_name=Rxn_name.get(), startrow=1, startcol=28, header=False, index=False)
                elif float(Catalyst_mol_percent.get())>1 and float(Catalyst_mol_percent.get())<=2:
                    df3 = pd.DataFrame(data=([float(Catalyst_mol_percent.get()), Tot_Cat_ppm], [0, 0], [0, 0]), columns=["1 - 2 mol%", "ppm.2"])
                    df3 = df3.drop(df3.index[[1, 2]])
                    box_cols = pd.read_excel('ppm_calc_python.xlsx', sheet_name=Rxn_name.get(), usecols="AE:AF", nrows=60)
                    box_cols = box_cols.dropna()
                    box_cols = pd.concat([box_cols,df3], ignore_index=True)
                    box_cols.to_excel(writer, sheet_name=Rxn_name.get(), startrow=1, startcol=30, header=False, index=False)
                elif float(Catalyst_mol_percent.get())>2 and float(Catalyst_mol_percent.get())<=3:
                    df3 = pd.DataFrame(data=([float(Catalyst_mol_percent.get()), Tot_Cat_ppm], [0, 0], [0, 0]), columns=["2 - 3 mol%", "ppm.3"])
                    df3 = df3.drop(df3.index[[1, 2]])
                    box_cols = pd.read_excel('ppm_calc_python.xlsx', sheet_name=Rxn_name.get(), usecols="AG:AH", nrows=60)
                    box_cols = box_cols.dropna()
                    box_cols = pd.concat([box_cols,df3], ignore_index=True)
                    box_cols.to_excel(writer, sheet_name=Rxn_name.get(), startrow=1, startcol=32, header=False, index=False)
                elif float(Catalyst_mol_percent.get())>3 and float(Catalyst_mol_percent.get())<=4:
                    df3 = pd.DataFrame(data=([float(Catalyst_mol_percent.get()), Tot_Cat_ppm], [0, 0], [0, 0]), columns=["3 - 4 mol%", "ppm.4"])
                    df3 = df3.drop(df3.index[[1, 2]])
                    box_cols = pd.read_excel('ppm_calc_python.xlsx', sheet_name=Rxn_name.get(), usecols="AI:AJ", nrows=60)
                    box_cols = box_cols.dropna()
                    box_cols = pd.concat([box_cols,df3], ignore_index=True)
                    box_cols.to_excel(writer, sheet_name=Rxn_name.get(), startrow=1, startcol=34, header=False, index=False)
                elif float(Catalyst_mol_percent.get())>4 and float(Catalyst_mol_percent.get())<=5:
                    df3 = pd.DataFrame(data=([float(Catalyst_mol_percent.get()), Tot_Cat_ppm], [0, 0], [0, 0]), columns=["4 - 5 mol%", "ppm.5"])
                    df3 = df3.drop(df3.index[[1, 2]])
                    box_cols = pd.read_excel('ppm_calc_python.xlsx', sheet_name=Rxn_name.get(), usecols="AK:AL", nrows=60)
                    box_cols = box_cols.dropna()
                    box_cols = pd.concat([box_cols,df3], ignore_index=True)
                    box_cols.to_excel(writer, sheet_name=Rxn_name.get(), startrow=1, startcol=36, header=False, index=False)
                elif float(Catalyst_mol_percent.get()) > 5:
                    df3 = pd.DataFrame(data=([float(Catalyst_mol_percent.get()), Tot_Cat_ppm], [0, 0], [0, 0]), columns=["5+ mol%", "ppm.6"])
                    df3 = df3.drop(df3.index[[1, 2]])
                    box_cols = pd.read_excel('ppm_calc_python.xlsx', sheet_name=Rxn_name.get(), usecols="AM:AN", nrows=60)
                    box_cols = box_cols.dropna()
                    box_cols = pd.concat([box_cols,df3], ignore_index=True)
                    box_cols.to_excel(writer, sheet_name=Rxn_name.get(), startrow=1, startcol=38, header=False, index=False)
                writer.save()
            elif Component.get() == '3':
                writer = pd.ExcelWriter('ppm_calc_python.xlsx', mode='r+', if_sheet_exists='overlay')
                df = pd.DataFrame(columns=['moles', 'ppm', 'mol%'], index=[Reagent_Name1.get(), Catalyst_ID.get(), Reagent_Name2.get(), Reagent_Name3.get(), Solvent1.get(), Solvent2.get()])
                df1 = pd.DataFrame(columns=[Title_entry.get(), Ref_entry.get(), DOI_entry.get()])
                df2 = pd.DataFrame(data=([float(moles1.get()), 0, 0], [b, Tot_Cat_ppm, float(Catalyst_mol_percent.get())], [float(moles2.get()), 0, 0], [float(moles3.get()), 0, 0], [Sol1_mol, 0, 0], [Sol2_mol, 0, 0]))
                #df.index.name = 'Species ID'
                df1.to_excel(writer, sheet_name=Rxn_name.get(), startrow=writer.sheets[Rxn_name.get()].max_row, startcol=0, header=True, index=False)
                df.to_excel(writer, sheet_name=Rxn_name.get(), startrow=writer.sheets[Rxn_name.get()].max_row-1, startcol=3, header=True, index=True)
                df2.to_excel(writer, sheet_name=Rxn_name.get(), startrow=writer.sheets[Rxn_name.get()].max_row - 6, startcol=4, header=False, index=False)
                if float(Catalyst_mol_percent.get())<=1:
                    df3 = pd.DataFrame(data=([float(Catalyst_mol_percent.get()), Tot_Cat_ppm], [0, 0], [0, 0]), columns=["0 - 1 mol%", "ppm.1"])
                    df3 = df3.drop(df3.index[[1, 2]])
                    box_cols = pd.read_excel('ppm_calc_python.xlsx', sheet_name=Rxn_name.get(), usecols="AC:AD", nrows=60)
                    box_cols = box_cols.dropna()
                    box_cols = pd.concat([box_cols,df3], ignore_index=True)
                    box_cols.to_excel(writer, sheet_name=Rxn_name.get(), startrow=1, startcol=28, header=False, index=False)
                elif float(Catalyst_mol_percent.get())>1 and float(Catalyst_mol_percent.get())<=2:
                    df3 = pd.DataFrame(data=([float(Catalyst_mol_percent.get()), Tot_Cat_ppm], [0, 0], [0, 0]), columns=["1 - 2 mol%", "ppm.2"])
                    df3 = df3.drop(df3.index[[1, 2]])
                    box_cols = pd.read_excel('ppm_calc_python.xlsx', sheet_name=Rxn_name.get(), usecols="AE:AF", nrows=60)
                    box_cols = box_cols.dropna()
                    box_cols = pd.concat([box_cols,df3], ignore_index=True)
                    box_cols.to_excel(writer, sheet_name=Rxn_name.get(), startrow=1, startcol=30, header=False, index=False)
                elif float(Catalyst_mol_percent.get())>2 and float(Catalyst_mol_percent.get())<=3:
                    df3 = pd.DataFrame(data=([float(Catalyst_mol_percent.get()), Tot_Cat_ppm], [0, 0], [0, 0]), columns=["2 - 3 mol%", "ppm.3"])
                    df3 = df3.drop(df3.index[[1, 2]])
                    box_cols = pd.read_excel('ppm_calc_python.xlsx', sheet_name=Rxn_name.get(), usecols="AG:AH", nrows=60)
                    box_cols = box_cols.dropna()
                    box_cols = pd.concat([box_cols,df3], ignore_index=True)
                    box_cols.to_excel(writer, sheet_name=Rxn_name.get(), startrow=1, startcol=32, header=False, index=False)
                elif float(Catalyst_mol_percent.get())>3 and float(Catalyst_mol_percent.get())<=4:
                    df3 = pd.DataFrame(data=([float(Catalyst_mol_percent.get()), Tot_Cat_ppm], [0, 0], [0, 0]), columns=["3 - 4 mol%", "ppm.4"])
                    df3 = df3.drop(df3.index[[1, 2]])
                    box_cols = pd.read_excel('ppm_calc_python.xlsx', sheet_name=Rxn_name.get(), usecols="AI:AJ", nrows=60)
                    box_cols = box_cols.dropna()
                    box_cols = pd.concat([box_cols,df3], ignore_index=True)
                    box_cols.to_excel(writer, sheet_name=Rxn_name.get(), startrow=1, startcol=34, header=False, index=False)
                elif float(Catalyst_mol_percent.get())>4 and float(Catalyst_mol_percent.get())<=5:
                    df3 = pd.DataFrame(data=([float(Catalyst_mol_percent.get()), Tot_Cat_ppm], [0, 0], [0, 0]), columns=["4 - 5 mol%", "ppm.5"])
                    df3 = df3.drop(df3.index[[1, 2]])
                    box_cols = pd.read_excel('ppm_calc_python.xlsx', sheet_name=Rxn_name.get(), usecols="AK:AL", nrows=60)
                    box_cols = box_cols.dropna()
                    box_cols = pd.concat([box_cols,df3], ignore_index=True)
                    box_cols.to_excel(writer, sheet_name=Rxn_name.get(), startrow=1, startcol=36, header=False, index=False)
                elif float(Catalyst_mol_percent.get()) > 5:
                    df3 = pd.DataFrame(data=([float(Catalyst_mol_percent.get()), Tot_Cat_ppm], [0, 0], [0, 0]), columns=["5+ mol%", "ppm.6"])
                    df3 = df3.drop(df3.index[[1, 2]])
                    box_cols = pd.read_excel('ppm_calc_python.xlsx', sheet_name=Rxn_name.get(), usecols="AM:AN", nrows=60)
                    box_cols = box_cols.dropna()
                    box_cols = pd.concat([box_cols,df3], ignore_index=True)
                    box_cols.to_excel(writer, sheet_name=Rxn_name.get(), startrow=1, startcol=38, header=False, index=False)
                writer.save()
            elif Component.get() == '4':
                writer = pd.ExcelWriter('ppm_calc_python.xlsx', mode='r+', if_sheet_exists='overlay')
                df = pd.DataFrame(columns=['moles', 'ppm', 'mol%'], index=[Reagent_Name1.get(), Catalyst_ID.get(), Reagent_Name2.get(), Reagent_Name3.get(), Reagent_Name4.get(), Solvent1.get(), Solvent2.get()])
                df1 = pd.DataFrame(columns=[Title_entry.get(), Ref_entry.get(), DOI_entry.get()])
                df2 = pd.DataFrame(data=([float(moles1.get()), 0, 0], [b, Tot_Cat_ppm, float(Catalyst_mol_percent.get())], [float(moles2.get()), 0, 0], [float(moles3.get()), 0, 0], [float(moles4.get()), 0, 0], [Sol1_mol, 0, 0], [Sol2_mol, 0, 0]))
                #df.index.name = 'Species ID'
                df1.to_excel(writer, sheet_name=Rxn_name.get(), startrow=writer.sheets[Rxn_name.get()].max_row, startcol=0, header=True, index=False)
                df.to_excel(writer, sheet_name=Rxn_name.get(), startrow=writer.sheets[Rxn_name.get()].max_row-1, startcol=3, header=True, index=True)
                df2.to_excel(writer, sheet_name=Rxn_name.get(), startrow=writer.sheets[Rxn_name.get()].max_row - 7, startcol=4, header=False, index=False)
                if float(Catalyst_mol_percent.get())<=1:
                    df3 = pd.DataFrame(data=([float(Catalyst_mol_percent.get()), Tot_Cat_ppm], [0, 0], [0, 0]), columns=["0 - 1 mol%", "ppm.1"])
                    df3 = df3.drop(df3.index[[1, 2]])
                    box_cols = pd.read_excel('ppm_calc_python.xlsx', sheet_name=Rxn_name.get(), usecols="AC:AD", nrows=60)
                    box_cols = box_cols.dropna()
                    box_cols = pd.concat([box_cols,df3], ignore_index=True)
                    box_cols.to_excel(writer, sheet_name=Rxn_name.get(), startrow=1, startcol=28, header=False, index=False)
                elif float(Catalyst_mol_percent.get())>1 and float(Catalyst_mol_percent.get())<=2:
                    df3 = pd.DataFrame(data=([float(Catalyst_mol_percent.get()), Tot_Cat_ppm], [0, 0], [0, 0]), columns=["1 - 2 mol%", "ppm.2"])
                    df3 = df3.drop(df3.index[[1, 2]])
                    box_cols = pd.read_excel('ppm_calc_python.xlsx', sheet_name=Rxn_name.get(), usecols="AE:AF", nrows=60)
                    box_cols = box_cols.dropna()
                    box_cols = pd.concat([box_cols,df3], ignore_index=True)
                    box_cols.to_excel(writer, sheet_name=Rxn_name.get(), startrow=1, startcol=30, header=False, index=False)
                elif float(Catalyst_mol_percent.get())>2 and float(Catalyst_mol_percent.get())<=3:
                    df3 = pd.DataFrame(data=([float(Catalyst_mol_percent.get()), Tot_Cat_ppm], [0, 0], [0, 0]), columns=["2 - 3 mol%", "ppm.3"])
                    df3 = df3.drop(df3.index[[1, 2]])
                    box_cols = pd.read_excel('ppm_calc_python.xlsx', sheet_name=Rxn_name.get(), usecols="AG:AH", nrows=60)
                    box_cols = box_cols.dropna()
                    box_cols = pd.concat([box_cols,df3], ignore_index=True)
                    box_cols.to_excel(writer, sheet_name=Rxn_name.get(), startrow=1, startcol=32, header=False, index=False)
                elif float(Catalyst_mol_percent.get())>3 and float(Catalyst_mol_percent.get())<=4:
                    df3 = pd.DataFrame(data=([float(Catalyst_mol_percent.get()), Tot_Cat_ppm], [0, 0], [0, 0]), columns=["3 - 4 mol%", "ppm.4"])
                    df3 = df3.drop(df3.index[[1, 2]])
                    box_cols = pd.read_excel('ppm_calc_python.xlsx', sheet_name=Rxn_name.get(), usecols="AI:AJ", nrows=60)
                    box_cols = box_cols.dropna()
                    box_cols = pd.concat([box_cols,df3], ignore_index=True)
                    box_cols.to_excel(writer, sheet_name=Rxn_name.get(), startrow=1, startcol=34, header=False, index=False)
                elif float(Catalyst_mol_percent.get())>4 and float(Catalyst_mol_percent.get())<=5:
                    df3 = pd.DataFrame(data=([float(Catalyst_mol_percent.get()), Tot_Cat_ppm], [0, 0], [0, 0]), columns=["4 - 5 mol%", "ppm.5"])
                    df3 = df3.drop(df3.index[[1, 2]])
                    box_cols = pd.read_excel('ppm_calc_python.xlsx', sheet_name=Rxn_name.get(), usecols="AK:AL", nrows=60)
                    box_cols = box_cols.dropna()
                    box_cols = pd.concat([box_cols,df3], ignore_index=True)
                    box_cols.to_excel(writer, sheet_name=Rxn_name.get(), startrow=1, startcol=36, header=False, index=False)
                elif float(Catalyst_mol_percent.get()) > 5:
                    df3 = pd.DataFrame(data=([float(Catalyst_mol_percent.get()), Tot_Cat_ppm], [0, 0], [0, 0]), columns=["5+ mol%", "ppm.6"])
                    df3 = df3.drop(df3.index[[1, 2]])
                    box_cols = pd.read_excel('ppm_calc_python.xlsx', sheet_name=Rxn_name.get(), usecols="AM:AN", nrows=60)
                    box_cols = box_cols.dropna()
                    box_cols = pd.concat([box_cols,df3], ignore_index=True)
                    box_cols.to_excel(writer, sheet_name=Rxn_name.get(), startrow=1, startcol=38, header=False, index=False)
                writer.save()
            elif Component.get() == '5':
                writer = pd.ExcelWriter('ppm_calc_python.xlsx', mode='r+', if_sheet_exists='overlay')
                df = pd.DataFrame(columns=['moles', 'ppm', 'mol%'], index=[Reagent_Name1.get(), Catalyst_ID.get(), Reagent_Name2.get(), Reagent_Name3.get(), Reagent_Name4.get(), Reagent_Name5.get(), Solvent1.get(), Solvent2.get()])
                df1 = pd.DataFrame(columns=[Title_entry.get(), Ref_entry.get(), DOI_entry.get()])
                df2 = pd.DataFrame(data=([float(moles1.get()), 0, 0], [b, Tot_Cat_ppm, float(Catalyst_mol_percent.get())], [float(moles2.get()), 0, 0],[float(moles3.get()), 0, 0], [float(moles4.get()), 0, 0], [float(moles5.get()), 0, 0], [Sol1_mol, 0, 0], [Sol2_mol, 0 ,0]))
                #df.index.name = 'Species ID'
                df1.to_excel(writer, sheet_name=Rxn_name.get(), startrow=writer.sheets[Rxn_name.get()].max_row, startcol=0, header=True, index=False)
                df.to_excel(writer, sheet_name=Rxn_name.get(), startrow=writer.sheets[Rxn_name.get()].max_row-1, startcol=3, header=True, index=True)
                df2.to_excel(writer, sheet_name=Rxn_name.get(), startrow=writer.sheets[Rxn_name.get()].max_row - 8, startcol=4, header=False, index=False)
                if float(Catalyst_mol_percent.get())<=1:
                    df3 = pd.DataFrame(data=([float(Catalyst_mol_percent.get()), Tot_Cat_ppm], [0, 0], [0, 0]), columns=["0 - 1 mol%", "ppm.1"])
                    df3 = df3.drop(df3.index[[1, 2]])
                    box_cols = pd.read_excel('ppm_calc_python.xlsx', sheet_name=Rxn_name.get(), usecols="AC:AD", nrows=60)
                    box_cols = box_cols.dropna()
                    box_cols = pd.concat([box_cols,df3], ignore_index=True)
                    box_cols.to_excel(writer, sheet_name=Rxn_name.get(), startrow=1, startcol=28, header=False, index=False)
                elif float(Catalyst_mol_percent.get())>1 and float(Catalyst_mol_percent.get())<=2:
                    df3 = pd.DataFrame(data=([float(Catalyst_mol_percent.get()), Tot_Cat_ppm], [0, 0], [0, 0]), columns=["1 - 2 mol%", "ppm.2"])
                    df3 = df3.drop(df3.index[[1, 2]])
                    box_cols = pd.read_excel('ppm_calc_python.xlsx', sheet_name=Rxn_name.get(), usecols="AE:AF", nrows=60)
                    box_cols = box_cols.dropna()
                    box_cols = pd.concat([box_cols,df3], ignore_index=True)
                    box_cols.to_excel(writer, sheet_name=Rxn_name.get(), startrow=1, startcol=30, header=False, index=False)
                elif float(Catalyst_mol_percent.get())>2 and float(Catalyst_mol_percent.get())<=3:
                    df3 = pd.DataFrame(data=([float(Catalyst_mol_percent.get()), Tot_Cat_ppm], [0, 0], [0, 0]), columns=["2 - 3 mol%", "ppm.3"])
                    df3 = df3.drop(df3.index[[1, 2]])
                    box_cols = pd.read_excel('ppm_calc_python.xlsx', sheet_name=Rxn_name.get(), usecols="AG:AH", nrows=60)
                    box_cols = box_cols.dropna()
                    box_cols = pd.concat([box_cols,df3], ignore_index=True)
                    box_cols.to_excel(writer, sheet_name=Rxn_name.get(), startrow=1, startcol=32, header=False, index=False)
                elif float(Catalyst_mol_percent.get())>3 and float(Catalyst_mol_percent.get())<=4:
                    df3 = pd.DataFrame(data=([float(Catalyst_mol_percent.get()), Tot_Cat_ppm], [0, 0], [0, 0]), columns=["3 - 4 mol%", "ppm.4"])
                    df3 = df3.drop(df3.index[[1, 2]])
                    box_cols = pd.read_excel('ppm_calc_python.xlsx', sheet_name=Rxn_name.get(), usecols="AI:AJ", nrows=60)
                    box_cols = box_cols.dropna()
                    box_cols = pd.concat([box_cols,df3], ignore_index=True)
                    box_cols.to_excel(writer, sheet_name=Rxn_name.get(), startrow=1, startcol=34, header=False, index=False)
                elif float(Catalyst_mol_percent.get())>4 and float(Catalyst_mol_percent.get())<=5:
                    df3 = pd.DataFrame(data=([float(Catalyst_mol_percent.get()), Tot_Cat_ppm], [0, 0], [0, 0]), columns=["4 - 5 mol%", "ppm.5"])
                    df3 = df3.drop(df3.index[[1, 2]])
                    box_cols = pd.read_excel('ppm_calc_python.xlsx', sheet_name=Rxn_name.get(), usecols="AK:AL", nrows=60)
                    box_cols = box_cols.dropna()
                    box_cols = pd.concat([box_cols,df3], ignore_index=True)
                    box_cols.to_excel(writer, sheet_name=Rxn_name.get(), startrow=1, startcol=36, header=False, index=False)
                elif float(Catalyst_mol_percent.get()) > 5:
                    df3 = pd.DataFrame(data=([float(Catalyst_mol_percent.get()), Tot_Cat_ppm], [0, 0], [0, 0]), columns=["5+ mol%", "ppm.6"])
                    df3 = df3.drop(df3.index[[1, 2]])
                    box_cols = pd.read_excel('ppm_calc_python.xlsx', sheet_name=Rxn_name.get(), usecols="AM:AN", nrows=60)
                    box_cols = box_cols.dropna()
                    box_cols = pd.concat([box_cols,df3], ignore_index=True)
                    box_cols.to_excel(writer, sheet_name=Rxn_name.get(), startrow=1, startcol=38, header=False, index=False)
                writer.save()
        elif spin_box.get() == '3':
            if Component.get() == '2':
                writer = pd.ExcelWriter('ppm_calc_python.xlsx', mode='r+', if_sheet_exists='overlay')
                df = pd.DataFrame(columns=['moles', 'ppm', 'mol%'], index=[Reagent_Name1.get(), Catalyst_ID.get(), Reagent_Name2.get(), Solvent1.get(), Solvent2.get(), Solvent3.get()])
                df1 = pd.DataFrame(columns=[Title_entry.get(), Ref_entry.get(), DOI_entry.get()])
                df2 = pd.DataFrame(data=([float(moles1.get()), 0, 0], [b, Tot_Cat_ppm, float(Catalyst_mol_percent.get())], [float(moles2.get()), 0, 0], [Sol1_mol, 0, 0], [Sol2_mol, 0, 0], [Sol3_mol, 0, 0]))
                #df.index.name = 'Species ID'
                df1.to_excel(writer, sheet_name=Rxn_name.get(), startrow= writer.sheets[Rxn_name.get()].max_row, startcol= 0, header=True, index=False)
                df.to_excel(writer, sheet_name=Rxn_name.get(), startrow = writer.sheets[Rxn_name.get()].max_row-1, startcol= 3, header=True, index=True)
                df2.to_excel(writer, sheet_name=Rxn_name.get(), startrow=writer.sheets[Rxn_name.get()].max_row - 6, startcol=4, header=False, index=False)
                if float(Catalyst_mol_percent.get())<=1:
                    df3 = pd.DataFrame(data=([float(Catalyst_mol_percent.get()), Tot_Cat_ppm], [0, 0], [0, 0]), columns=["0 - 1 mol%", "ppm.1"])
                    df3 = df3.drop(df3.index[[1, 2]])
                    box_cols = pd.read_excel('ppm_calc_python.xlsx', sheet_name=Rxn_name.get(), usecols="AC:AD", nrows=60)
                    box_cols = box_cols.dropna()
                    box_cols = pd.concat([box_cols,df3], ignore_index=True)
                    box_cols.to_excel(writer, sheet_name=Rxn_name.get(), startrow=1, startcol=28, header=False, index=False)
                elif float(Catalyst_mol_percent.get())>1 and float(Catalyst_mol_percent.get())<=2:
                    df3 = pd.DataFrame(data=([float(Catalyst_mol_percent.get()), Tot_Cat_ppm], [0, 0], [0, 0]), columns=["1 - 2 mol%", "ppm.2"])
                    df3 = df3.drop(df3.index[[1, 2]])
                    box_cols = pd.read_excel('ppm_calc_python.xlsx', sheet_name=Rxn_name.get(), usecols="AE:AF", nrows=60)
                    box_cols = box_cols.dropna()
                    box_cols = pd.concat([box_cols,df3], ignore_index=True)
                    box_cols.to_excel(writer, sheet_name=Rxn_name.get(), startrow=1, startcol=30, header=False, index=False)
                elif float(Catalyst_mol_percent.get())>2 and float(Catalyst_mol_percent.get())<=3:
                    df3 = pd.DataFrame(data=([float(Catalyst_mol_percent.get()), Tot_Cat_ppm], [0, 0], [0, 0]), columns=["2 - 3 mol%", "ppm.3"])
                    df3 = df3.drop(df3.index[[1, 2]])
                    box_cols = pd.read_excel('ppm_calc_python.xlsx', sheet_name=Rxn_name.get(), usecols="AG:AH", nrows=60)
                    box_cols = box_cols.dropna()
                    box_cols = pd.concat([box_cols,df3], ignore_index=True)
                    box_cols.to_excel(writer, sheet_name=Rxn_name.get(), startrow=1, startcol=32, header=False, index=False)
                elif float(Catalyst_mol_percent.get())>3 and float(Catalyst_mol_percent.get())<=4:
                    df3 = pd.DataFrame(data=([float(Catalyst_mol_percent.get()), Tot_Cat_ppm], [0, 0], [0, 0]), columns=["3 - 4 mol%", "ppm.4"])
                    df3 = df3.drop(df3.index[[1, 2]])
                    box_cols = pd.read_excel('ppm_calc_python.xlsx', sheet_name=Rxn_name.get(), usecols="AI:AJ", nrows=60)
                    box_cols = box_cols.dropna()
                    box_cols = pd.concat([box_cols,df3], ignore_index=True)
                    box_cols.to_excel(writer, sheet_name=Rxn_name.get(), startrow=1, startcol=34, header=False, index=False)
                elif float(Catalyst_mol_percent.get())>4 and float(Catalyst_mol_percent.get())<=5:
                    df3 = pd.DataFrame(data=([float(Catalyst_mol_percent.get()), Tot_Cat_ppm], [0, 0], [0, 0]), columns=["4 - 5 mol%", "ppm.5"])
                    df3 = df3.drop(df3.index[[1, 2]])
                    box_cols = pd.read_excel('ppm_calc_python.xlsx', sheet_name=Rxn_name.get(), usecols="AK:AL", nrows=60)
                    box_cols = box_cols.dropna()
                    box_cols = pd.concat([box_cols,df3], ignore_index=True)
                    box_cols.to_excel(writer, sheet_name=Rxn_name.get(), startrow=1, startcol=36, header=False, index=False)
                elif float(Catalyst_mol_percent.get()) > 5:
                    df3 = pd.DataFrame(data=([float(Catalyst_mol_percent.get()), Tot_Cat_ppm], [0, 0], [0, 0]), columns=["5+ mol%", "ppm.6"])
                    df3 = df3.drop(df3.index[[1, 2]])
                    box_cols = pd.read_excel('ppm_calc_python.xlsx', sheet_name=Rxn_name.get(), usecols="AM:AN", nrows=60)
                    box_cols = box_cols.dropna()
                    box_cols = pd.concat([box_cols,df3], ignore_index=True)
                    box_cols.to_excel(writer, sheet_name=Rxn_name.get(), startrow=1, startcol=38, header=False, index=False)
                writer.save()
            elif Component.get() == '3':
                writer = pd.ExcelWriter('ppm_calc_python.xlsx', mode='r+', if_sheet_exists='overlay')
                data = ppm_table
                df = pd.DataFrame(columns=['moles', 'ppm', 'mol%'], index=[Reagent_Name1.get(), Catalyst_ID.get(), Reagent_Name2.get(), Reagent_Name3.get(), Solvent1.get(), Solvent2.get(), Solvent3.get()])
                df1 = pd.DataFrame(columns=[Title_entry.get(), Ref_entry.get(), DOI_entry.get()])
                df2 = pd.DataFrame(data=([float(moles1.get()), 0, 0], [b, Tot_Cat_ppm, float(Catalyst_mol_percent.get())], [float(moles2.get()), 0, 0], [float(moles3.get()), 0, 0], [Sol1_mol, 0, 0], [Sol2_mol, 0, 0], [Sol3_mol, 0, 0]))
                #df.index.name = 'Species ID'
                df1.to_excel(writer, sheet_name=Rxn_name.get(), startrow=writer.sheets[Rxn_name.get()].max_row, startcol=0, header=True, index=False)
                df.to_excel(writer, sheet_name=Rxn_name.get(), startrow=writer.sheets[Rxn_name.get()].max_row-1, startcol=3, header=True, index=True)
                df2.to_excel(writer, sheet_name=Rxn_name.get(), startrow=writer.sheets[Rxn_name.get()].max_row - 7, startcol=4, header=False, index=False)
                if float(Catalyst_mol_percent.get())<=1:
                    df3 = pd.DataFrame(data=([float(Catalyst_mol_percent.get()), Tot_Cat_ppm], [0, 0], [0, 0]), columns=["0 - 1 mol%", "ppm.1"])
                    df3 = df3.drop(df3.index[[1, 2]])
                    box_cols = pd.read_excel('ppm_calc_python.xlsx', sheet_name=Rxn_name.get(), usecols="AC:AD", nrows=60)
                    box_cols = box_cols.dropna()
                    box_cols = pd.concat([box_cols,df3], ignore_index=True)
                    box_cols.to_excel(writer, sheet_name=Rxn_name.get(), startrow=1, startcol=28, header=False, index=False)
                elif float(Catalyst_mol_percent.get())>1 and float(Catalyst_mol_percent.get())<=2:
                    df3 = pd.DataFrame(data=([float(Catalyst_mol_percent.get()), Tot_Cat_ppm], [0, 0], [0, 0]), columns=["1 - 2 mol%", "ppm.2"])
                    df3 = df3.drop(df3.index[[1, 2]])
                    box_cols = pd.read_excel('ppm_calc_python.xlsx', sheet_name=Rxn_name.get(), usecols="AE:AF", nrows=60)
                    box_cols = box_cols.dropna()
                    box_cols = pd.concat([box_cols,df3], ignore_index=True)
                    box_cols.to_excel(writer, sheet_name=Rxn_name.get(), startrow=1, startcol=30, header=False, index=False)
                elif float(Catalyst_mol_percent.get())>2 and float(Catalyst_mol_percent.get())<=3:
                    df3 = pd.DataFrame(data=([float(Catalyst_mol_percent.get()), Tot_Cat_ppm], [0, 0], [0, 0]), columns=["2 - 3 mol%", "ppm.3"])
                    df3 = df3.drop(df3.index[[1, 2]])
                    box_cols = pd.read_excel('ppm_calc_python.xlsx', sheet_name=Rxn_name.get(), usecols="AG:AH", nrows=60)
                    box_cols = box_cols.dropna()
                    box_cols = pd.concat([box_cols,df3], ignore_index=True)
                    box_cols.to_excel(writer, sheet_name=Rxn_name.get(), startrow=1, startcol=32, header=False, index=False)
                elif float(Catalyst_mol_percent.get())>3 and float(Catalyst_mol_percent.get())<=4:
                    df3 = pd.DataFrame(data=([float(Catalyst_mol_percent.get()), Tot_Cat_ppm], [0, 0], [0, 0]), columns=["3 - 4 mol%", "ppm.4"])
                    df3 = df3.drop(df3.index[[1, 2]])
                    box_cols = pd.read_excel('ppm_calc_python.xlsx', sheet_name=Rxn_name.get(), usecols="AI:AJ", nrows=60)
                    box_cols = box_cols.dropna()
                    box_cols = pd.concat([box_cols,df3], ignore_index=True)
                    box_cols.to_excel(writer, sheet_name=Rxn_name.get(), startrow=1, startcol=34, header=False, index=False)
                elif float(Catalyst_mol_percent.get())>4 and float(Catalyst_mol_percent.get())<=5:
                    df3 = pd.DataFrame(data=([float(Catalyst_mol_percent.get()), Tot_Cat_ppm], [0, 0], [0, 0]), columns=["4 - 5 mol%", "ppm.5"])
                    df3 = df3.drop(df3.index[[1, 2]])
                    box_cols = pd.read_excel('ppm_calc_python.xlsx', sheet_name=Rxn_name.get(), usecols="AK:AL", nrows=60)
                    box_cols = box_cols.dropna()
                    box_cols = pd.concat([box_cols,df3], ignore_index=True)
                    box_cols.to_excel(writer, sheet_name=Rxn_name.get(), startrow=1, startcol=36, header=False, index=False)
                elif float(Catalyst_mol_percent.get()) > 5:
                    df3 = pd.DataFrame(data=([float(Catalyst_mol_percent.get()), Tot_Cat_ppm], [0, 0], [0, 0]), columns=["5+ mol%", "ppm.6"])
                    df3 = df3.drop(df3.index[[1, 2]])
                    box_cols = pd.read_excel('ppm_calc_python.xlsx', sheet_name=Rxn_name.get(), usecols="AM:AN", nrows=60)
                    box_cols = box_cols.dropna()
                    box_cols = pd.concat([box_cols,df3], ignore_index=True)
                    box_cols.to_excel(writer, sheet_name=Rxn_name.get(), startrow=1, startcol=38, header=False, index=False)
                writer.save()
            elif Component.get() == '4':
                writer = pd.ExcelWriter('ppm_calc_python.xlsx', mode='r+', if_sheet_exists='overlay')
                data = ppm_table
                df = pd.DataFrame(columns=['moles', 'ppm', 'mol%'], index=[Reagent_Name1.get(), Catalyst_ID.get(), Reagent_Name2.get(), Reagent_Name3.get(), Reagent_Name4.get(), Solvent1.get(), Solvent2.get(), Solvent3.get()])
                df1 = pd.DataFrame(columns=[Title_entry.get(), Ref_entry.get(), DOI_entry.get()])
                df2 = pd.DataFrame(data=([float(moles1.get()), 0, 0], [b, Tot_Cat_ppm, float(Catalyst_mol_percent.get())], [float(moles2.get()), 0, 0], [float(moles3.get()), 0, 0], [float(moles4.get()), 0, 0], [Sol1_mol, 0, 0], [Sol2_mol, 0, 0], [Sol3_mol, 0, 0]))
                #df.index.name = 'Species ID'
                df1.to_excel(writer, sheet_name=Rxn_name.get(), startrow=writer.sheets[Rxn_name.get()].max_row, startcol=0, header=True, index=False)
                df.to_excel(writer, sheet_name=Rxn_name.get(), startrow=writer.sheets[Rxn_name.get()].max_row-1, startcol=3, header=True, index=True)
                df2.to_excel(writer, sheet_name=Rxn_name.get(), startrow=writer.sheets[Rxn_name.get()].max_row - 8, startcol=4, header=False, index=False)
                if float(Catalyst_mol_percent.get())<=1:
                    df3 = pd.DataFrame(data=([float(Catalyst_mol_percent.get()), Tot_Cat_ppm], [0, 0], [0, 0]), columns=["0 - 1 mol%", "ppm.1"])
                    df3 = df3.drop(df3.index[[1, 2]])
                    box_cols = pd.read_excel('ppm_calc_python.xlsx', sheet_name=Rxn_name.get(), usecols="AC:AD", nrows=60)
                    box_cols = box_cols.dropna()
                    box_cols = pd.concat([box_cols,df3], ignore_index=True)
                    box_cols.to_excel(writer, sheet_name=Rxn_name.get(), startrow=1, startcol=28, header=False, index=False)
                elif float(Catalyst_mol_percent.get())>1 and float(Catalyst_mol_percent.get())<=2:
                    df3 = pd.DataFrame(data=([float(Catalyst_mol_percent.get()), Tot_Cat_ppm], [0, 0], [0, 0]), columns=["1 - 2 mol%", "ppm.2"])
                    df3 = df3.drop(df3.index[[1, 2]])
                    box_cols = pd.read_excel('ppm_calc_python.xlsx', sheet_name=Rxn_name.get(), usecols="AE:AF", nrows=60)
                    box_cols = box_cols.dropna()
                    box_cols = pd.concat([box_cols,df3], ignore_index=True)
                    box_cols.to_excel(writer, sheet_name=Rxn_name.get(), startrow=1, startcol=30, header=False, index=False)
                elif float(Catalyst_mol_percent.get())>2 and float(Catalyst_mol_percent.get())<=3:
                    df3 = pd.DataFrame(data=([float(Catalyst_mol_percent.get()), Tot_Cat_ppm], [0, 0], [0, 0]), columns=["2 - 3 mol%", "ppm.3"])
                    df3 = df3.drop(df3.index[[1, 2]])
                    box_cols = pd.read_excel('ppm_calc_python.xlsx', sheet_name=Rxn_name.get(), usecols="AG:AH", nrows=60)
                    box_cols = box_cols.dropna()
                    box_cols = pd.concat([box_cols,df3], ignore_index=True)
                    box_cols.to_excel(writer, sheet_name=Rxn_name.get(), startrow=1, startcol=32, header=False, index=False)
                elif float(Catalyst_mol_percent.get())>3 and float(Catalyst_mol_percent.get())<=4:
                    df3 = pd.DataFrame(data=([float(Catalyst_mol_percent.get()), Tot_Cat_ppm], [0, 0], [0, 0]), columns=["3 - 4 mol%", "ppm.4"])
                    df3 = df3.drop(df3.index[[1, 2]])
                    box_cols = pd.read_excel('ppm_calc_python.xlsx', sheet_name=Rxn_name.get(), usecols="AI:AJ", nrows=60)
                    box_cols = box_cols.dropna()
                    box_cols = pd.concat([box_cols,df3], ignore_index=True)
                    box_cols.to_excel(writer, sheet_name=Rxn_name.get(), startrow=1, startcol=34, header=False, index=False)
                elif float(Catalyst_mol_percent.get())>4 and float(Catalyst_mol_percent.get())<=5:
                    df3 = pd.DataFrame(data=([float(Catalyst_mol_percent.get()), Tot_Cat_ppm], [0, 0], [0, 0]), columns=["4 - 5 mol%", "ppm.5"])
                    df3 = df3.drop(df3.index[[1, 2]])
                    box_cols = pd.read_excel('ppm_calc_python.xlsx', sheet_name=Rxn_name.get(), usecols="AK:AL", nrows=60)
                    box_cols = box_cols.dropna()
                    box_cols = pd.concat([box_cols,df3], ignore_index=True)
                    box_cols.to_excel(writer, sheet_name=Rxn_name.get(), startrow=1, startcol=36, header=False, index=False)
                elif float(Catalyst_mol_percent.get()) > 5:
                    df3 = pd.DataFrame(data=([float(Catalyst_mol_percent.get()), Tot_Cat_ppm], [0, 0], [0, 0]), columns=["5+ mol%", "ppm.6"])
                    df3 = df3.drop(df3.index[[1, 2]])
                    box_cols = pd.read_excel('ppm_calc_python.xlsx', sheet_name=Rxn_name.get(), usecols="AM:AN", nrows=60)
                    box_cols = box_cols.dropna()
                    box_cols = pd.concat([box_cols,df3], ignore_index=True)
                    box_cols.to_excel(writer, sheet_name=Rxn_name.get(), startrow=1, startcol=38, header=False, index=False)
                writer.save()
            elif Component.get() == '5':
                writer = pd.ExcelWriter('ppm_calc_python.xlsx', mode='r+', if_sheet_exists='overlay')
                data = ppm_table
                df = pd.DataFrame(data, columns=['moles', 'ppm', 'mol%'], index=[Reagent_Name1.get(), Catalyst_ID.get(), Reagent_Name2.get(), Reagent_Name3.get(), Reagent_Name4.get(), Reagent_Name5.get(), Solvent1.get(), Solvent2.get(), Solvent3.get()])
                df1 = pd.DataFrame(columns=[Title_entry.get(), Ref_entry.get(), DOI_entry.get()])
                df2 = pd.DataFrame(data=([float(moles1.get()), 0, 0], [b, Tot_Cat_ppm, float(Catalyst_mol_percent.get())], [float(moles2.get()), 0, 0], [float(moles3.get()), 0, 0], [float(moles4.get()), 0, 0], [float(moles5.get()), 0, 0], [Sol1_mol, 0, 0], [Sol2_mol, 0, 0], [Sol3_mol, 0, 0]))
                #df.index.name = 'Species ID'
                df1.to_excel(writer, sheet_name=Rxn_name.get(), startrow=writer.sheets[Rxn_name.get()].max_row, startcol=0, header=True, index=False)
                df.to_excel(writer, sheet_name=Rxn_name.get(), startrow=writer.sheets[Rxn_name.get()].max_row-1, startcol=3, header=True, index=True)
                df2.to_excel(writer, sheet_name=Rxn_name.get(), startrow=writer.sheets[Rxn_name.get()].max_row - 9, startcol=4, header=False, index=False)
                if float(Catalyst_mol_percent.get())<=1:
                    df3 = pd.DataFrame(data=([float(Catalyst_mol_percent.get()), Tot_Cat_ppm], [0, 0], [0, 0]), columns=["0 - 1 mol%", "ppm.1"])
                    df3 = df3.drop(df3.index[[1, 2]])
                    box_cols = pd.read_excel('ppm_calc_python.xlsx', sheet_name=Rxn_name.get(), usecols="AC:AD", nrows=60)
                    box_cols = box_cols.dropna()
                    box_cols = pd.concat([box_cols,df3], ignore_index=True)
                    box_cols.to_excel(writer, sheet_name=Rxn_name.get(), startrow=1, startcol=28, header=False, index=False)
                elif float(Catalyst_mol_percent.get())>1 and float(Catalyst_mol_percent.get())<=2:
                    df3 = pd.DataFrame(data=([float(Catalyst_mol_percent.get()), Tot_Cat_ppm], [0, 0], [0, 0]), columns=["1 - 2 mol%", "ppm.2"])
                    df3 = df3.drop(df3.index[[1, 2]])
                    box_cols = pd.read_excel('ppm_calc_python.xlsx', sheet_name=Rxn_name.get(), usecols="AE:AF", nrows=60)
                    box_cols = box_cols.dropna()
                    box_cols = pd.concat([box_cols,df3], ignore_index=True)
                    box_cols.to_excel(writer, sheet_name=Rxn_name.get(), startrow=1, startcol=30, header=False, index=False)
                elif float(Catalyst_mol_percent.get())>2 and float(Catalyst_mol_percent.get())<=3:
                    df3 = pd.DataFrame(data=([float(Catalyst_mol_percent.get()), Tot_Cat_ppm], [0, 0], [0, 0]), columns=["2 - 3 mol%", "ppm.3"])
                    df3 = df3.drop(df3.index[[1, 2]])
                    box_cols = pd.read_excel('ppm_calc_python.xlsx', sheet_name=Rxn_name.get(), usecols="AG:AH", nrows=60)
                    box_cols = box_cols.dropna()
                    box_cols = pd.concat([box_cols,df3], ignore_index=True)
                    box_cols.to_excel(writer, sheet_name=Rxn_name.get(), startrow=1, startcol=32, header=False, index=False)
                elif float(Catalyst_mol_percent.get())>3 and float(Catalyst_mol_percent.get())<=4:
                    df3 = pd.DataFrame(data=([float(Catalyst_mol_percent.get()), Tot_Cat_ppm], [0, 0], [0, 0]), columns=["3 - 4 mol%", "ppm.4"])
                    df3 = df3.drop(df3.index[[1, 2]])
                    box_cols = pd.read_excel('ppm_calc_python.xlsx', sheet_name=Rxn_name.get(), usecols="AI:AJ", nrows=60)
                    box_cols = box_cols.dropna()
                    box_cols = pd.concat([box_cols,df3], ignore_index=True)
                    box_cols.to_excel(writer, sheet_name=Rxn_name.get(), startrow=1, startcol=34, header=False, index=False)
                elif float(Catalyst_mol_percent.get())>4 and float(Catalyst_mol_percent.get())<=5:
                    df3 = pd.DataFrame(data=([float(Catalyst_mol_percent.get()), Tot_Cat_ppm], [0, 0], [0, 0]), columns=["4 - 5 mol%", "ppm.5"])
                    df3 = df3.drop(df3.index[[1, 2]])
                    box_cols = pd.read_excel('ppm_calc_python.xlsx', sheet_name=Rxn_name.get(), usecols="AK:AL", nrows=60)
                    box_cols = box_cols.dropna()
                    box_cols = pd.concat([box_cols,df3], ignore_index=True)
                    box_cols.to_excel(writer, sheet_name=Rxn_name.get(), startrow=1, startcol=36, header=False, index=False)
                elif float(Catalyst_mol_percent.get()) > 5:
                    df3 = pd.DataFrame(data=([float(Catalyst_mol_percent.get()), Tot_Cat_ppm], [0, 0], [0, 0]), columns=["5+ mol%", "ppm.6"])
                    df3 = df3.drop(df3.index[[1, 2]])
                    box_cols = pd.read_excel('ppm_calc_python.xlsx', sheet_name=Rxn_name.get(), usecols="AM:AN", nrows=60)
                    box_cols = box_cols.dropna()
                    box_cols = pd.concat([box_cols,df3], ignore_index=True)
                    box_cols.to_excel(writer, sheet_name=Rxn_name.get(), startrow=1, startcol=38, header=False, index=False)
                writer.save()
    elif Rxn_name.get() == 'Heck':
        if spin_box.get() == '1':
            if Component.get() == '2':
                writer = pd.ExcelWriter('ppm_calc_python.xlsx', mode='r+', if_sheet_exists='overlay')
                df = pd.DataFrame(columns=['moles', 'ppm', 'mol%'], index=[Reagent_Name1.get(), Catalyst_ID.get(), Reagent_Name2.get(), Solvent1.get()])
                df1 = pd.DataFrame(columns=[Title_entry.get(), Ref_entry.get(), DOI_entry.get()])
                df2 = pd.DataFrame(data=([float(moles1.get()), 0, 0], [b, Tot_Cat_ppm, float(Catalyst_mol_percent.get())], [float(moles2.get()), 0, 0], [Sol1_mol, 0, 0]))
                #df.index.name = 'Species ID'
                df1.to_excel(writer, sheet_name=Rxn_name.get(), startrow=writer.sheets[Rxn_name.get()].max_row, startcol=0, header=True, index=False)
                df.to_excel(writer, sheet_name=Rxn_name.get(), startrow=writer.sheets[Rxn_name.get()].max_row-1, startcol=3, header=True, index=True)
                df2.to_excel(writer, sheet_name=Rxn_name.get(), startrow=writer.sheets[Rxn_name.get()].max_row-4, startcol=4, header=False, index=False)
                if float(Catalyst_mol_percent.get())<=1:
                    df3 = pd.DataFrame(data=([float(Catalyst_mol_percent.get()), Tot_Cat_ppm], [0, 0], [0, 0]), columns=["0 - 1 mol%", "ppm.1"])
                    df3 = df3.drop(df3.index[[1, 2]])
                    box_cols = pd.read_excel('ppm_calc_python.xlsx', sheet_name=Rxn_name.get(), usecols="AC:AD", nrows=60)
                    box_cols = box_cols.dropna()
                    box_cols = pd.concat([box_cols,df3], ignore_index=True)
                    box_cols.to_excel(writer, sheet_name=Rxn_name.get(), startrow=1, startcol=28, header=False, index=False)
                elif float(Catalyst_mol_percent.get())>1 and float(Catalyst_mol_percent.get())<=2:
                    df3 = pd.DataFrame(data=([float(Catalyst_mol_percent.get()), Tot_Cat_ppm], [0, 0], [0, 0]), columns=["1 - 2 mol%", "ppm.2"])
                    df3 = df3.drop(df3.index[[1, 2]])
                    box_cols = pd.read_excel('ppm_calc_python.xlsx', sheet_name=Rxn_name.get(), usecols="AE:AF", nrows=60)
                    box_cols = box_cols.dropna()
                    box_cols = pd.concat([box_cols,df3], ignore_index=True)
                    box_cols.to_excel(writer, sheet_name=Rxn_name.get(), startrow=1, startcol=30, header=False, index=False)
                elif float(Catalyst_mol_percent.get())>2 and float(Catalyst_mol_percent.get())<=3:
                    df3 = pd.DataFrame(data=([float(Catalyst_mol_percent.get()), Tot_Cat_ppm], [0, 0], [0, 0]), columns=["2 - 3 mol%", "ppm.3"])
                    df3 = df3.drop(df3.index[[1, 2]])
                    box_cols = pd.read_excel('ppm_calc_python.xlsx', sheet_name=Rxn_name.get(), usecols="AG:AH", nrows=60)
                    box_cols = box_cols.dropna()
                    box_cols = pd.concat([box_cols,df3], ignore_index=True)
                    box_cols.to_excel(writer, sheet_name=Rxn_name.get(), startrow=1, startcol=32, header=False, index=False)
                elif float(Catalyst_mol_percent.get())>3 and float(Catalyst_mol_percent.get())<=4:
                    df3 = pd.DataFrame(data=([float(Catalyst_mol_percent.get()), Tot_Cat_ppm], [0, 0], [0, 0]), columns=["3 - 4 mol%", "ppm.4"])
                    df3 = df3.drop(df3.index[[1, 2]])
                    box_cols = pd.read_excel('ppm_calc_python.xlsx', sheet_name=Rxn_name.get(), usecols="AI:AJ", nrows=60)
                    box_cols = box_cols.dropna()
                    box_cols = pd.concat([box_cols,df3], ignore_index=True)
                    box_cols.to_excel(writer, sheet_name=Rxn_name.get(), startrow=1, startcol=34, header=False, index=False)
                elif float(Catalyst_mol_percent.get())>4 and float(Catalyst_mol_percent.get())<=5:
                    df3 = pd.DataFrame(data=([float(Catalyst_mol_percent.get()), Tot_Cat_ppm], [0, 0], [0, 0]), columns=["4 - 5 mol%", "ppm.5"])
                    df3 = df3.drop(df3.index[[1, 2]])
                    box_cols = pd.read_excel('ppm_calc_python.xlsx', sheet_name=Rxn_name.get(), usecols="AK:AL", nrows=60)
                    box_cols = box_cols.dropna()
                    box_cols = pd.concat([box_cols,df3], ignore_index=True)
                    box_cols.to_excel(writer, sheet_name=Rxn_name.get(), startrow=1, startcol=36, header=False, index=False)
                elif float(Catalyst_mol_percent.get()) > 5:
                    df3 = pd.DataFrame(data=([float(Catalyst_mol_percent.get()), Tot_Cat_ppm], [0, 0], [0, 0]), columns=["5+ mol%", "ppm.6"])
                    df3 = df3.drop(df3.index[[1, 2]])
                    box_cols = pd.read_excel('ppm_calc_python.xlsx', sheet_name=Rxn_name.get(), usecols="AM:AN", nrows=60)
                    box_cols = box_cols.dropna()
                    box_cols = pd.concat([box_cols,df3], ignore_index=True)
                    box_cols.to_excel(writer, sheet_name=Rxn_name.get(), startrow=1, startcol=38, header=False, index=False)
                writer.save()
            elif Component.get() == '3':
                writer = pd.ExcelWriter('ppm_calc_python.xlsx', mode='r+', if_sheet_exists='overlay')
                df = pd.DataFrame(columns=['moles', 'ppm', 'mol%'], index=[Reagent_Name1.get(), Catalyst_ID.get(), Reagent_Name2.get(), Reagent_Name3.get(), Solvent1.get()])
                df1 = pd.DataFrame(columns=[Title_entry.get(), Ref_entry.get(), DOI_entry.get()])
                df2 = pd.DataFrame(data=([float(moles1.get()), 0, 0], [b, Tot_Cat_ppm, float(Catalyst_mol_percent.get())], [float(moles2.get()), 0, 0], [float(moles3.get()), 0, 0], [Sol1_mol, 0, 0]))
                #df.index.name = 'Species ID'
                df1.to_excel(writer, sheet_name=Rxn_name.get(), startrow=writer.sheets[Rxn_name.get()].max_row, startcol=0, header=True, index=False)
                df.to_excel(writer, sheet_name=Rxn_name.get(), startrow=writer.sheets[Rxn_name.get()].max_row-1, startcol=3, header=True, index=True)
                df2.to_excel(writer, sheet_name=Rxn_name.get(), startrow=writer.sheets[Rxn_name.get()].max_row - 5, startcol=4, header=False, index=False)
                if float(Catalyst_mol_percent.get())<=1:
                    df3 = pd.DataFrame(data=([float(Catalyst_mol_percent.get()), Tot_Cat_ppm], [0, 0], [0, 0]), columns=["0 - 1 mol%", "ppm.1"])
                    df3 = df3.drop(df3.index[[1, 2]])
                    box_cols = pd.read_excel('ppm_calc_python.xlsx', sheet_name=Rxn_name.get(), usecols="AC:AD", nrows=60)
                    box_cols = box_cols.dropna()
                    box_cols = pd.concat([box_cols,df3], ignore_index=True)
                    box_cols.to_excel(writer, sheet_name=Rxn_name.get(), startrow=1, startcol=28, header=False, index=False)
                elif float(Catalyst_mol_percent.get())>1 and float(Catalyst_mol_percent.get())<=2:
                    df3 = pd.DataFrame(data=([float(Catalyst_mol_percent.get()), Tot_Cat_ppm], [0, 0], [0, 0]), columns=["1 - 2 mol%", "ppm.2"])
                    df3 = df3.drop(df3.index[[1, 2]])
                    box_cols = pd.read_excel('ppm_calc_python.xlsx', sheet_name=Rxn_name.get(), usecols="AE:AF", nrows=60)
                    box_cols = box_cols.dropna()
                    box_cols = pd.concat([box_cols,df3], ignore_index=True)
                    box_cols.to_excel(writer, sheet_name=Rxn_name.get(), startrow=1, startcol=30, header=False, index=False)
                elif float(Catalyst_mol_percent.get())>2 and float(Catalyst_mol_percent.get())<=3:
                    df3 = pd.DataFrame(data=([float(Catalyst_mol_percent.get()), Tot_Cat_ppm], [0, 0], [0, 0]), columns=["2 - 3 mol%", "ppm.3"])
                    df3 = df3.drop(df3.index[[1, 2]])
                    box_cols = pd.read_excel('ppm_calc_python.xlsx', sheet_name=Rxn_name.get(), usecols="AG:AH", nrows=60)
                    box_cols = box_cols.dropna()
                    box_cols = pd.concat([box_cols,df3], ignore_index=True)
                    box_cols.to_excel(writer, sheet_name=Rxn_name.get(), startrow=1, startcol=32, header=False, index=False)
                elif float(Catalyst_mol_percent.get())>3 and float(Catalyst_mol_percent.get())<=4:
                    df3 = pd.DataFrame(data=([float(Catalyst_mol_percent.get()), Tot_Cat_ppm], [0, 0], [0, 0]), columns=["3 - 4 mol%", "ppm.4"])
                    df3 = df3.drop(df3.index[[1, 2]])
                    box_cols = pd.read_excel('ppm_calc_python.xlsx', sheet_name=Rxn_name.get(), usecols="AI:AJ", nrows=60)
                    box_cols = box_cols.dropna()
                    box_cols = pd.concat([box_cols,df3], ignore_index=True)
                    box_cols.to_excel(writer, sheet_name=Rxn_name.get(), startrow=1, startcol=34, header=False, index=False)
                elif float(Catalyst_mol_percent.get())>4 and float(Catalyst_mol_percent.get())<=5:
                    df3 = pd.DataFrame(data=([float(Catalyst_mol_percent.get()), Tot_Cat_ppm], [0, 0], [0, 0]), columns=["4 - 5 mol%", "ppm.5"])
                    df3 = df3.drop(df3.index[[1, 2]])
                    box_cols = pd.read_excel('ppm_calc_python.xlsx', sheet_name=Rxn_name.get(), usecols="AK:AL", nrows=60)
                    box_cols = box_cols.dropna()
                    box_cols = pd.concat([box_cols,df3], ignore_index=True)
                    box_cols.to_excel(writer, sheet_name=Rxn_name.get(), startrow=1, startcol=36, header=False, index=False)
                elif float(Catalyst_mol_percent.get()) > 5:
                    df3 = pd.DataFrame(data=([float(Catalyst_mol_percent.get()), Tot_Cat_ppm], [0, 0], [0, 0]), columns=["5+ mol%", "ppm.6"])
                    df3 = df3.drop(df3.index[[1, 2]])
                    box_cols = pd.read_excel('ppm_calc_python.xlsx', sheet_name=Rxn_name.get(), usecols="AM:AN", nrows=60)
                    box_cols = box_cols.dropna()
                    box_cols = pd.concat([box_cols,df3], ignore_index=True)
                    box_cols.to_excel(writer, sheet_name=Rxn_name.get(), startrow=1, startcol=38, header=False, index=False)
                writer.save()
            elif Component.get() == '4':
                writer = pd.ExcelWriter('ppm_calc_python.xlsx', mode='r+', if_sheet_exists='overlay')
                df = pd.DataFrame(columns=['moles', 'ppm', 'mol%'], index=[Reagent_Name1.get(), Catalyst_ID.get(), Reagent_Name2.get(), Reagent_Name3.get(), Reagent_Name4.get(), Solvent1.get()])
                df1 = pd.DataFrame(columns=[Title_entry.get(), Ref_entry.get(), DOI_entry.get()])
                df2 = pd.DataFrame(data=([float(moles1.get()), 0, 0], [b, Tot_Cat_ppm, float(Catalyst_mol_percent.get())], [float(moles2.get()), 0, 0], [float(moles3.get()), 0, 0], [float(moles4.get()), 0, 0], [Sol1_mol, 0, 0]))
                #df.index.name = 'Species ID'
                df1.to_excel(writer, sheet_name=Rxn_name.get(), startrow=writer.sheets[Rxn_name.get()].max_row, startcol=0, header=True, index=False)
                df.to_excel(writer, sheet_name=Rxn_name.get(), startrow=writer.sheets[Rxn_name.get()].max_row-1, startcol=3, header=True, index=True)
                df2.to_excel(writer, sheet_name=Rxn_name.get(), startrow=writer.sheets[Rxn_name.get()].max_row - 6, startcol=4, header=False, index=False)
                if float(Catalyst_mol_percent.get())<=1:
                    df3 = pd.DataFrame(data=([float(Catalyst_mol_percent.get()), Tot_Cat_ppm], [0, 0], [0, 0]), columns=["0 - 1 mol%", "ppm.1"])
                    df3 = df3.drop(df3.index[[1, 2]])
                    box_cols = pd.read_excel('ppm_calc_python.xlsx', sheet_name=Rxn_name.get(), usecols="AC:AD", nrows=60)
                    box_cols = box_cols.dropna()
                    box_cols = pd.concat([box_cols,df3], ignore_index=True)
                    box_cols.to_excel(writer, sheet_name=Rxn_name.get(), startrow=1, startcol=28, header=False, index=False)
                elif float(Catalyst_mol_percent.get())>1 and float(Catalyst_mol_percent.get())<=2:
                    df3 = pd.DataFrame(data=([float(Catalyst_mol_percent.get()), Tot_Cat_ppm], [0, 0], [0, 0]), columns=["1 - 2 mol%", "ppm.2"])
                    df3 = df3.drop(df3.index[[1, 2]])
                    box_cols = pd.read_excel('ppm_calc_python.xlsx', sheet_name=Rxn_name.get(), usecols="AE:AF", nrows=60)
                    box_cols = box_cols.dropna()
                    box_cols = pd.concat([box_cols,df3], ignore_index=True)
                    box_cols.to_excel(writer, sheet_name=Rxn_name.get(), startrow=1, startcol=30, header=False, index=False)
                elif float(Catalyst_mol_percent.get())>2 and float(Catalyst_mol_percent.get())<=3:
                    df3 = pd.DataFrame(data=([float(Catalyst_mol_percent.get()), Tot_Cat_ppm], [0, 0], [0, 0]), columns=["2 - 3 mol%", "ppm.3"])
                    df3 = df3.drop(df3.index[[1, 2]])
                    box_cols = pd.read_excel('ppm_calc_python.xlsx', sheet_name=Rxn_name.get(), usecols="AG:AH", nrows=60)
                    box_cols = box_cols.dropna()
                    box_cols = pd.concat([box_cols,df3], ignore_index=True)
                    box_cols.to_excel(writer, sheet_name=Rxn_name.get(), startrow=1, startcol=32, header=False, index=False)
                elif float(Catalyst_mol_percent.get())>3 and float(Catalyst_mol_percent.get())<=4:
                    df3 = pd.DataFrame(data=([float(Catalyst_mol_percent.get()), Tot_Cat_ppm], [0, 0], [0, 0]), columns=["3 - 4 mol%", "ppm.4"])
                    df3 = df3.drop(df3.index[[1, 2]])
                    box_cols = pd.read_excel('ppm_calc_python.xlsx', sheet_name=Rxn_name.get(), usecols="AI:AJ", nrows=60)
                    box_cols = box_cols.dropna()
                    box_cols = pd.concat([box_cols,df3], ignore_index=True)
                    box_cols.to_excel(writer, sheet_name=Rxn_name.get(), startrow=1, startcol=34, header=False, index=False)
                elif float(Catalyst_mol_percent.get())>4 and float(Catalyst_mol_percent.get())<=5:
                    df3 = pd.DataFrame(data=([float(Catalyst_mol_percent.get()), Tot_Cat_ppm], [0, 0], [0, 0]), columns=["4 - 5 mol%", "ppm.5"])
                    df3 = df3.drop(df3.index[[1, 2]])
                    box_cols = pd.read_excel('ppm_calc_python.xlsx', sheet_name=Rxn_name.get(), usecols="AK:AL", nrows=60)
                    box_cols = box_cols.dropna()
                    box_cols = pd.concat([box_cols,df3], ignore_index=True)
                    box_cols.to_excel(writer, sheet_name=Rxn_name.get(), startrow=1, startcol=36, header=False, index=False)
                elif float(Catalyst_mol_percent.get()) > 5:
                    df3 = pd.DataFrame(data=([float(Catalyst_mol_percent.get()), Tot_Cat_ppm], [0, 0], [0, 0]), columns=["5+ mol%", "ppm.6"])
                    df3 = df3.drop(df3.index[[1, 2]])
                    box_cols = pd.read_excel('ppm_calc_python.xlsx', sheet_name=Rxn_name.get(), usecols="AM:AN", nrows=60)
                    box_cols = box_cols.dropna()
                    box_cols = pd.concat([box_cols,df3], ignore_index=True)
                    box_cols.to_excel(writer, sheet_name=Rxn_name.get(), startrow=1, startcol=38, header=False, index=False)
                writer.save()
            elif Component.get() == '5':
                writer = pd.ExcelWriter('ppm_calc_python.xlsx', mode='r+', if_sheet_exists='overlay')
                df = pd.DataFrame(columns=['moles', 'ppm', 'mol%'], index=[Reagent_Name1.get(), Catalyst_ID.get(), Reagent_Name2.get(), Reagent_Name3.get(), Reagent_Name4.get(), Reagent_Name5.get(), Solvent1.get()])
                df1 = pd.DataFrame(columns=[Title_entry.get(), Ref_entry.get(), DOI_entry.get()])
                df2 = pd.DataFrame(data=([float(moles1.get()), 0, 0], [b, Tot_Cat_ppm, float(Catalyst_mol_percent.get())], [float(moles2.get()), 0, 0], [float(moles3.get()), 0, 0], [float(moles4.get()), 0, 0], [float(moles5.get()), 0, 0], [Sol1_mol, 0, 0]))
                #df.index.name = 'Species ID'
                df1.to_excel(writer, sheet_name=Rxn_name.get(), startrow=writer.sheets[Rxn_name.get()].max_row, startcol=0, header=True, index=False)
                df.to_excel(writer, sheet_name=Rxn_name.get(), startrow=writer.sheets[Rxn_name.get()].max_row-1, startcol=3, header=True, index=True)
                df2.to_excel(writer, sheet_name=Rxn_name.get(), startrow=writer.sheets[Rxn_name.get()].max_row - 7, startcol=4, header=False, index=False)
                if float(Catalyst_mol_percent.get())<=1:
                    df3 = pd.DataFrame(data=([float(Catalyst_mol_percent.get()), Tot_Cat_ppm], [0, 0], [0, 0]), columns=["0 - 1 mol%", "ppm.1"])
                    df3 = df3.drop(df3.index[[1, 2]])
                    box_cols = pd.read_excel('ppm_calc_python.xlsx', sheet_name=Rxn_name.get(), usecols="AC:AD", nrows=60)
                    box_cols = box_cols.dropna()
                    box_cols = pd.concat([box_cols,df3], ignore_index=True)
                    box_cols.to_excel(writer, sheet_name=Rxn_name.get(), startrow=1, startcol=28, header=False, index=False)
                elif float(Catalyst_mol_percent.get())>1 and float(Catalyst_mol_percent.get())<=2:
                    df3 = pd.DataFrame(data=([float(Catalyst_mol_percent.get()), Tot_Cat_ppm], [0, 0], [0, 0]), columns=["1 - 2 mol%", "ppm.2"])
                    df3 = df3.drop(df3.index[[1, 2]])
                    box_cols = pd.read_excel('ppm_calc_python.xlsx', sheet_name=Rxn_name.get(), usecols="AE:AF", nrows=60)
                    box_cols = box_cols.dropna()
                    box_cols = pd.concat([box_cols,df3], ignore_index=True)
                    box_cols.to_excel(writer, sheet_name=Rxn_name.get(), startrow=1, startcol=30, header=False, index=False)
                elif float(Catalyst_mol_percent.get())>2 and float(Catalyst_mol_percent.get())<=3:
                    df3 = pd.DataFrame(data=([float(Catalyst_mol_percent.get()), Tot_Cat_ppm], [0, 0], [0, 0]), columns=["2 - 3 mol%", "ppm.3"])
                    df3 = df3.drop(df3.index[[1, 2]])
                    box_cols = pd.read_excel('ppm_calc_python.xlsx', sheet_name=Rxn_name.get(), usecols="AG:AH", nrows=60)
                    box_cols = box_cols.dropna()
                    box_cols = pd.concat([box_cols,df3], ignore_index=True)
                    box_cols.to_excel(writer, sheet_name=Rxn_name.get(), startrow=1, startcol=32, header=False, index=False)
                elif float(Catalyst_mol_percent.get())>3 and float(Catalyst_mol_percent.get())<=4:
                    df3 = pd.DataFrame(data=([float(Catalyst_mol_percent.get()), Tot_Cat_ppm], [0, 0], [0, 0]), columns=["3 - 4 mol%", "ppm.4"])
                    df3 = df3.drop(df3.index[[1, 2]])
                    box_cols = pd.read_excel('ppm_calc_python.xlsx', sheet_name=Rxn_name.get(), usecols="AI:AJ", nrows=60)
                    box_cols = box_cols.dropna()
                    box_cols = pd.concat([box_cols,df3], ignore_index=True)
                    box_cols.to_excel(writer, sheet_name=Rxn_name.get(), startrow=1, startcol=34, header=False, index=False)
                elif float(Catalyst_mol_percent.get())>4 and float(Catalyst_mol_percent.get())<=5:
                    df3 = pd.DataFrame(data=([float(Catalyst_mol_percent.get()), Tot_Cat_ppm], [0, 0], [0, 0]), columns=["4 - 5 mol%", "ppm.5"])
                    df3 = df3.drop(df3.index[[1, 2]])
                    box_cols = pd.read_excel('ppm_calc_python.xlsx', sheet_name=Rxn_name.get(), usecols="AK:AL", nrows=60)
                    box_cols = box_cols.dropna()
                    box_cols = pd.concat([box_cols,df3], ignore_index=True)
                    box_cols.to_excel(writer, sheet_name=Rxn_name.get(), startrow=1, startcol=36, header=False, index=False)
                elif float(Catalyst_mol_percent.get()) > 5:
                    df3 = pd.DataFrame(data=([float(Catalyst_mol_percent.get()), Tot_Cat_ppm], [0, 0], [0, 0]), columns=["5+ mol%", "ppm.6"])
                    df3 = df3.drop(df3.index[[1, 2]])
                    box_cols = pd.read_excel('ppm_calc_python.xlsx', sheet_name=Rxn_name.get(), usecols="AM:AN", nrows=60)
                    box_cols = box_cols.dropna()
                    box_cols = pd.concat([box_cols,df3], ignore_index=True)
                    box_cols.to_excel(writer, sheet_name=Rxn_name.get(), startrow=1, startcol=38, header=False, index=False)
                writer.save()
        elif spin_box.get() == '2':
            if Component.get() == '2':
                writer = pd.ExcelWriter('ppm_calc_python.xlsx', mode='r+', if_sheet_exists='overlay')
                df = pd.DataFrame(columns=['moles', 'ppm', 'mol%'], index=[Reagent_Name1.get(), Catalyst_ID.get(), Reagent_Name2.get(), Solvent1.get(), Solvent2.get()])
                df1 = pd.DataFrame(columns=[Title_entry.get(), Ref_entry.get(), DOI_entry.get()])
                df2 = pd.DataFrame(data=([float(moles1.get()), 0, 0], [b, Tot_Cat_ppm, float(Catalyst_mol_percent.get())], [float(moles2.get()), 0, 0], [Sol1_mol, 0, 0], [Sol2_mol, 0, 0]))
                #df.index.name = 'Species ID'
                df1.to_excel(writer, sheet_name=Rxn_name.get(), startrow= writer.sheets[Rxn_name.get()].max_row, startcol= 0, header=True, index=False)
                df.to_excel(writer, sheet_name=Rxn_name.get(), startrow = writer.sheets[Rxn_name.get()].max_row-1, startcol= 3, header=True, index=True)
                df2.to_excel(writer, sheet_name=Rxn_name.get(), startrow=writer.sheets[Rxn_name.get()].max_row - 5, startcol=4, header=False, index=False)
                if float(Catalyst_mol_percent.get())<=1:
                    df3 = pd.DataFrame(data=([float(Catalyst_mol_percent.get()), Tot_Cat_ppm], [0, 0], [0, 0]), columns=["0 - 1 mol%", "ppm.1"])
                    df3 = df3.drop(df3.index[[1, 2]])
                    box_cols = pd.read_excel('ppm_calc_python.xlsx', sheet_name=Rxn_name.get(), usecols="AC:AD", nrows=60)
                    box_cols = box_cols.dropna()
                    box_cols = pd.concat([box_cols,df3], ignore_index=True)
                    box_cols.to_excel(writer, sheet_name=Rxn_name.get(), startrow=1, startcol=28, header=False, index=False)
                elif float(Catalyst_mol_percent.get())>1 and float(Catalyst_mol_percent.get())<=2:
                    df3 = pd.DataFrame(data=([float(Catalyst_mol_percent.get()), Tot_Cat_ppm], [0, 0], [0, 0]), columns=["1 - 2 mol%", "ppm.2"])
                    df3 = df3.drop(df3.index[[1, 2]])
                    box_cols = pd.read_excel('ppm_calc_python.xlsx', sheet_name=Rxn_name.get(), usecols="AE:AF", nrows=60)
                    box_cols = box_cols.dropna()
                    box_cols = pd.concat([box_cols,df3], ignore_index=True)
                    box_cols.to_excel(writer, sheet_name=Rxn_name.get(), startrow=1, startcol=30, header=False, index=False)
                elif float(Catalyst_mol_percent.get())>2 and float(Catalyst_mol_percent.get())<=3:
                    df3 = pd.DataFrame(data=([float(Catalyst_mol_percent.get()), Tot_Cat_ppm], [0, 0], [0, 0]), columns=["2 - 3 mol%", "ppm.3"])
                    df3 = df3.drop(df3.index[[1, 2]])
                    box_cols = pd.read_excel('ppm_calc_python.xlsx', sheet_name=Rxn_name.get(), usecols="AG:AH", nrows=60)
                    box_cols = box_cols.dropna()
                    box_cols = pd.concat([box_cols,df3], ignore_index=True)
                    box_cols.to_excel(writer, sheet_name=Rxn_name.get(), startrow=1, startcol=32, header=False, index=False)
                elif float(Catalyst_mol_percent.get())>3 and float(Catalyst_mol_percent.get())<=4:
                    df3 = pd.DataFrame(data=([float(Catalyst_mol_percent.get()), Tot_Cat_ppm], [0, 0], [0, 0]), columns=["3 - 4 mol%", "ppm.4"])
                    df3 = df3.drop(df3.index[[1, 2]])
                    box_cols = pd.read_excel('ppm_calc_python.xlsx', sheet_name=Rxn_name.get(), usecols="AI:AJ", nrows=60)
                    box_cols = box_cols.dropna()
                    box_cols = pd.concat([box_cols,df3], ignore_index=True)
                    box_cols.to_excel(writer, sheet_name=Rxn_name.get(), startrow=1, startcol=34, header=False, index=False)
                elif float(Catalyst_mol_percent.get())>4 and float(Catalyst_mol_percent.get())<=5:
                    df3 = pd.DataFrame(data=([float(Catalyst_mol_percent.get()), Tot_Cat_ppm], [0, 0], [0, 0]), columns=["4 - 5 mol%", "ppm.5"])
                    df3 = df3.drop(df3.index[[1, 2]])
                    box_cols = pd.read_excel('ppm_calc_python.xlsx', sheet_name=Rxn_name.get(), usecols="AK:AL", nrows=60)
                    box_cols = box_cols.dropna()
                    box_cols = pd.concat([box_cols,df3], ignore_index=True)
                    box_cols.to_excel(writer, sheet_name=Rxn_name.get(), startrow=1, startcol=36, header=False, index=False)
                elif float(Catalyst_mol_percent.get()) > 5:
                    df3 = pd.DataFrame(data=([float(Catalyst_mol_percent.get()), Tot_Cat_ppm], [0, 0], [0, 0]), columns=["5+ mol%", "ppm.6"])
                    df3 = df3.drop(df3.index[[1, 2]])
                    box_cols = pd.read_excel('ppm_calc_python.xlsx', sheet_name=Rxn_name.get(), usecols="AM:AN", nrows=60)
                    box_cols = box_cols.dropna()
                    box_cols = pd.concat([box_cols,df3], ignore_index=True)
                    box_cols.to_excel(writer, sheet_name=Rxn_name.get(), startrow=1, startcol=38, header=False, index=False)
                writer.save()
            elif Component.get() == '3':
                writer = pd.ExcelWriter('ppm_calc_python.xlsx', mode='r+', if_sheet_exists='overlay')
                df = pd.DataFrame(columns=['moles', 'ppm', 'mol%'], index=[Reagent_Name1.get(), Catalyst_ID.get(), Reagent_Name2.get(), Reagent_Name3.get(), Solvent1.get(), Solvent2.get()])
                df1 = pd.DataFrame(columns=[Title_entry.get(), Ref_entry.get(), DOI_entry.get()])
                df2 = pd.DataFrame(data=([float(moles1.get()), 0, 0], [b, Tot_Cat_ppm, float(Catalyst_mol_percent.get())], [float(moles2.get()), 0, 0], [float(moles3.get()), 0, 0], [Sol1_mol, 0, 0], [Sol2_mol, 0, 0]))
                #df.index.name = 'Species ID'
                df1.to_excel(writer, sheet_name=Rxn_name.get(), startrow=writer.sheets[Rxn_name.get()].max_row, startcol=0, header=True, index=False)
                df.to_excel(writer, sheet_name=Rxn_name.get(), startrow=writer.sheets[Rxn_name.get()].max_row-1, startcol=3, header=True, index=True)
                df2.to_excel(writer, sheet_name=Rxn_name.get(), startrow=writer.sheets[Rxn_name.get()].max_row - 6, startcol=4, header=False, index=False)
                if float(Catalyst_mol_percent.get())<=1:
                    df3 = pd.DataFrame(data=([float(Catalyst_mol_percent.get()), Tot_Cat_ppm], [0, 0], [0, 0]), columns=["0 - 1 mol%", "ppm.1"])
                    df3 = df3.drop(df3.index[[1, 2]])
                    box_cols = pd.read_excel('ppm_calc_python.xlsx', sheet_name=Rxn_name.get(), usecols="AC:AD", nrows=60)
                    box_cols = box_cols.dropna()
                    box_cols = pd.concat([box_cols,df3], ignore_index=True)
                    box_cols.to_excel(writer, sheet_name=Rxn_name.get(), startrow=1, startcol=28, header=False, index=False)
                elif float(Catalyst_mol_percent.get())>1 and float(Catalyst_mol_percent.get())<=2:
                    df3 = pd.DataFrame(data=([float(Catalyst_mol_percent.get()), Tot_Cat_ppm], [0, 0], [0, 0]), columns=["1 - 2 mol%", "ppm.2"])
                    df3 = df3.drop(df3.index[[1, 2]])
                    box_cols = pd.read_excel('ppm_calc_python.xlsx', sheet_name=Rxn_name.get(), usecols="AE:AF", nrows=60)
                    box_cols = box_cols.dropna()
                    box_cols = pd.concat([box_cols,df3], ignore_index=True)
                    box_cols.to_excel(writer, sheet_name=Rxn_name.get(), startrow=1, startcol=30, header=False, index=False)
                elif float(Catalyst_mol_percent.get())>2 and float(Catalyst_mol_percent.get())<=3:
                    df3 = pd.DataFrame(data=([float(Catalyst_mol_percent.get()), Tot_Cat_ppm], [0, 0], [0, 0]), columns=["2 - 3 mol%", "ppm.3"])
                    df3 = df3.drop(df3.index[[1, 2]])
                    box_cols = pd.read_excel('ppm_calc_python.xlsx', sheet_name=Rxn_name.get(), usecols="AG:AH", nrows=60)
                    box_cols = box_cols.dropna()
                    box_cols = pd.concat([box_cols,df3], ignore_index=True)
                    box_cols.to_excel(writer, sheet_name=Rxn_name.get(), startrow=1, startcol=32, header=False, index=False)
                elif float(Catalyst_mol_percent.get())>3 and float(Catalyst_mol_percent.get())<=4:
                    df3 = pd.DataFrame(data=([float(Catalyst_mol_percent.get()), Tot_Cat_ppm], [0, 0], [0, 0]), columns=["3 - 4 mol%", "ppm.4"])
                    df3 = df3.drop(df3.index[[1, 2]])
                    box_cols = pd.read_excel('ppm_calc_python.xlsx', sheet_name=Rxn_name.get(), usecols="AI:AJ", nrows=60)
                    box_cols = box_cols.dropna()
                    box_cols = pd.concat([box_cols,df3], ignore_index=True)
                    box_cols.to_excel(writer, sheet_name=Rxn_name.get(), startrow=1, startcol=34, header=False, index=False)
                elif float(Catalyst_mol_percent.get())>4 and float(Catalyst_mol_percent.get())<=5:
                    df3 = pd.DataFrame(data=([float(Catalyst_mol_percent.get()), Tot_Cat_ppm], [0, 0], [0, 0]), columns=["4 - 5 mol%", "ppm.5"])
                    df3 = df3.drop(df3.index[[1, 2]])
                    box_cols = pd.read_excel('ppm_calc_python.xlsx', sheet_name=Rxn_name.get(), usecols="AK:AL", nrows=60)
                    box_cols = box_cols.dropna()
                    box_cols = pd.concat([box_cols,df3], ignore_index=True)
                    box_cols.to_excel(writer, sheet_name=Rxn_name.get(), startrow=1, startcol=36, header=False, index=False)
                elif float(Catalyst_mol_percent.get()) > 5:
                    df3 = pd.DataFrame(data=([float(Catalyst_mol_percent.get()), Tot_Cat_ppm], [0, 0], [0, 0]), columns=["5+ mol%", "ppm.6"])
                    df3 = df3.drop(df3.index[[1, 2]])
                    box_cols = pd.read_excel('ppm_calc_python.xlsx', sheet_name=Rxn_name.get(), usecols="AM:AN", nrows=60)
                    box_cols = box_cols.dropna()
                    box_cols = pd.concat([box_cols,df3], ignore_index=True)
                    box_cols.to_excel(writer, sheet_name=Rxn_name.get(), startrow=1, startcol=38, header=False, index=False)
                writer.save()
            elif Component.get() == '4':
                writer = pd.ExcelWriter('ppm_calc_python.xlsx', mode='r+', if_sheet_exists='overlay')
                df = pd.DataFrame(columns=['moles', 'ppm', 'mol%'], index=[Reagent_Name1.get(), Catalyst_ID.get(), Reagent_Name2.get(), Reagent_Name3.get(), Reagent_Name4.get(), Solvent1.get(), Solvent2.get()])
                df1 = pd.DataFrame(columns=[Title_entry.get(), Ref_entry.get(), DOI_entry.get()])
                df2 = pd.DataFrame(data=([float(moles1.get()), 0, 0], [b, Tot_Cat_ppm, float(Catalyst_mol_percent.get())], [float(moles2.get()), 0, 0], [float(moles3.get()), 0, 0], [float(moles4.get()), 0, 0], [Sol1_mol, 0, 0], [Sol2_mol, 0, 0]))
                #df.index.name = 'Species ID'
                df1.to_excel(writer, sheet_name=Rxn_name.get(), startrow=writer.sheets[Rxn_name.get()].max_row, startcol=0, header=True, index=False)
                df.to_excel(writer, sheet_name=Rxn_name.get(), startrow=writer.sheets[Rxn_name.get()].max_row-1, startcol=3, header=True, index=True)
                df2.to_excel(writer, sheet_name=Rxn_name.get(), startrow=writer.sheets[Rxn_name.get()].max_row - 7, startcol=4, header=False, index=False)
                if float(Catalyst_mol_percent.get())<=1:
                    df3 = pd.DataFrame(data=([float(Catalyst_mol_percent.get()), Tot_Cat_ppm], [0, 0], [0, 0]), columns=["0 - 1 mol%", "ppm.1"])
                    df3 = df3.drop(df3.index[[1, 2]])
                    box_cols = pd.read_excel('ppm_calc_python.xlsx', sheet_name=Rxn_name.get(), usecols="AC:AD", nrows=60)
                    box_cols = box_cols.dropna()
                    box_cols = pd.concat([box_cols,df3], ignore_index=True)
                    box_cols.to_excel(writer, sheet_name=Rxn_name.get(), startrow=1, startcol=28, header=False, index=False)
                elif float(Catalyst_mol_percent.get())>1 and float(Catalyst_mol_percent.get())<=2:
                    df3 = pd.DataFrame(data=([float(Catalyst_mol_percent.get()), Tot_Cat_ppm], [0, 0], [0, 0]), columns=["1 - 2 mol%", "ppm.2"])
                    df3 = df3.drop(df3.index[[1, 2]])
                    box_cols = pd.read_excel('ppm_calc_python.xlsx', sheet_name=Rxn_name.get(), usecols="AE:AF", nrows=60)
                    box_cols = box_cols.dropna()
                    box_cols = pd.concat([box_cols,df3], ignore_index=True)
                    box_cols.to_excel(writer, sheet_name=Rxn_name.get(), startrow=1, startcol=30, header=False, index=False)
                elif float(Catalyst_mol_percent.get())>2 and float(Catalyst_mol_percent.get())<=3:
                    df3 = pd.DataFrame(data=([float(Catalyst_mol_percent.get()), Tot_Cat_ppm], [0, 0], [0, 0]), columns=["2 - 3 mol%", "ppm.3"])
                    df3 = df3.drop(df3.index[[1, 2]])
                    box_cols = pd.read_excel('ppm_calc_python.xlsx', sheet_name=Rxn_name.get(), usecols="AG:AH", nrows=60)
                    box_cols = box_cols.dropna()
                    box_cols = pd.concat([box_cols,df3], ignore_index=True)
                    box_cols.to_excel(writer, sheet_name=Rxn_name.get(), startrow=1, startcol=32, header=False, index=False)
                elif float(Catalyst_mol_percent.get())>3 and float(Catalyst_mol_percent.get())<=4:
                    df3 = pd.DataFrame(data=([float(Catalyst_mol_percent.get()), Tot_Cat_ppm], [0, 0], [0, 0]), columns=["3 - 4 mol%", "ppm.4"])
                    df3 = df3.drop(df3.index[[1, 2]])
                    box_cols = pd.read_excel('ppm_calc_python.xlsx', sheet_name=Rxn_name.get(), usecols="AI:AJ", nrows=60)
                    box_cols = box_cols.dropna()
                    box_cols = pd.concat([box_cols,df3], ignore_index=True)
                    box_cols.to_excel(writer, sheet_name=Rxn_name.get(), startrow=1, startcol=34, header=False, index=False)
                elif float(Catalyst_mol_percent.get())>4 and float(Catalyst_mol_percent.get())<=5:
                    df3 = pd.DataFrame(data=([float(Catalyst_mol_percent.get()), Tot_Cat_ppm], [0, 0], [0, 0]), columns=["4 - 5 mol%", "ppm.5"])
                    df3 = df3.drop(df3.index[[1, 2]])
                    box_cols = pd.read_excel('ppm_calc_python.xlsx', sheet_name=Rxn_name.get(), usecols="AK:AL", nrows=60)
                    box_cols = box_cols.dropna()
                    box_cols = pd.concat([box_cols,df3], ignore_index=True)
                    box_cols.to_excel(writer, sheet_name=Rxn_name.get(), startrow=1, startcol=36, header=False, index=False)
                elif float(Catalyst_mol_percent.get()) > 5:
                    df3 = pd.DataFrame(data=([float(Catalyst_mol_percent.get()), Tot_Cat_ppm], [0, 0], [0, 0]), columns=["5+ mol%", "ppm.6"])
                    df3 = df3.drop(df3.index[[1, 2]])
                    box_cols = pd.read_excel('ppm_calc_python.xlsx', sheet_name=Rxn_name.get(), usecols="AM:AN", nrows=60)
                    box_cols = box_cols.dropna()
                    box_cols = pd.concat([box_cols,df3], ignore_index=True)
                    box_cols.to_excel(writer, sheet_name=Rxn_name.get(), startrow=1, startcol=38, header=False, index=False)
                writer.save()
            elif Component.get() == '5':
                writer = pd.ExcelWriter('ppm_calc_python.xlsx', mode='r+', if_sheet_exists='overlay')
                df = pd.DataFrame(columns=['moles', 'ppm', 'mol%'], index=[Reagent_Name1.get(), Catalyst_ID.get(), Reagent_Name2.get(), Reagent_Name3.get(), Reagent_Name4.get(), Reagent_Name5.get(), Solvent1.get(), Solvent2.get()])
                df1 = pd.DataFrame(columns=[Title_entry.get(), Ref_entry.get(), DOI_entry.get()])
                df2 = pd.DataFrame(data=([float(moles1.get()), 0, 0], [b, Tot_Cat_ppm, float(Catalyst_mol_percent.get())], [float(moles2.get()), 0, 0],[float(moles3.get()), 0, 0], [float(moles4.get()), 0, 0], [float(moles5.get()), 0, 0], [Sol1_mol, 0, 0], [Sol2_mol, 0 ,0]))
                #df.index.name = 'Species ID'
                df1.to_excel(writer, sheet_name=Rxn_name.get(), startrow=writer.sheets[Rxn_name.get()].max_row, startcol=0, header=True, index=False)
                df.to_excel(writer, sheet_name=Rxn_name.get(), startrow=writer.sheets[Rxn_name.get()].max_row-1, startcol=3, header=True, index=True)
                df2.to_excel(writer, sheet_name=Rxn_name.get(), startrow=writer.sheets[Rxn_name.get()].max_row - 8, startcol=4, header=False, index=False)
                if float(Catalyst_mol_percent.get())<=1:
                    df3 = pd.DataFrame(data=([float(Catalyst_mol_percent.get()), Tot_Cat_ppm], [0, 0], [0, 0]), columns=["0 - 1 mol%", "ppm.1"])
                    df3 = df3.drop(df3.index[[1, 2]])
                    box_cols = pd.read_excel('ppm_calc_python.xlsx', sheet_name=Rxn_name.get(), usecols="AC:AD", nrows=60)
                    box_cols = box_cols.dropna()
                    box_cols = pd.concat([box_cols,df3], ignore_index=True)
                    box_cols.to_excel(writer, sheet_name=Rxn_name.get(), startrow=1, startcol=28, header=False, index=False)
                elif float(Catalyst_mol_percent.get())>1 and float(Catalyst_mol_percent.get())<=2:
                    df3 = pd.DataFrame(data=([float(Catalyst_mol_percent.get()), Tot_Cat_ppm], [0, 0], [0, 0]), columns=["1 - 2 mol%", "ppm.2"])
                    df3 = df3.drop(df3.index[[1, 2]])
                    box_cols = pd.read_excel('ppm_calc_python.xlsx', sheet_name=Rxn_name.get(), usecols="AE:AF", nrows=60)
                    box_cols = box_cols.dropna()
                    box_cols = pd.concat([box_cols,df3], ignore_index=True)
                    box_cols.to_excel(writer, sheet_name=Rxn_name.get(), startrow=1, startcol=30, header=False, index=False)
                elif float(Catalyst_mol_percent.get())>2 and float(Catalyst_mol_percent.get())<=3:
                    df3 = pd.DataFrame(data=([float(Catalyst_mol_percent.get()), Tot_Cat_ppm], [0, 0], [0, 0]), columns=["2 - 3 mol%", "ppm.3"])
                    df3 = df3.drop(df3.index[[1, 2]])
                    box_cols = pd.read_excel('ppm_calc_python.xlsx', sheet_name=Rxn_name.get(), usecols="AG:AH", nrows=60)
                    box_cols = box_cols.dropna()
                    box_cols = pd.concat([box_cols,df3], ignore_index=True)
                    box_cols.to_excel(writer, sheet_name=Rxn_name.get(), startrow=1, startcol=32, header=False, index=False)
                elif float(Catalyst_mol_percent.get())>3 and float(Catalyst_mol_percent.get())<=4:
                    df3 = pd.DataFrame(data=([float(Catalyst_mol_percent.get()), Tot_Cat_ppm], [0, 0], [0, 0]), columns=["3 - 4 mol%", "ppm.4"])
                    df3 = df3.drop(df3.index[[1, 2]])
                    box_cols = pd.read_excel('ppm_calc_python.xlsx', sheet_name=Rxn_name.get(), usecols="AI:AJ", nrows=60)
                    box_cols = box_cols.dropna()
                    box_cols = pd.concat([box_cols,df3], ignore_index=True)
                    box_cols.to_excel(writer, sheet_name=Rxn_name.get(), startrow=1, startcol=34, header=False, index=False)
                elif float(Catalyst_mol_percent.get())>4 and float(Catalyst_mol_percent.get())<=5:
                    df3 = pd.DataFrame(data=([float(Catalyst_mol_percent.get()), Tot_Cat_ppm], [0, 0], [0, 0]), columns=["4 - 5 mol%", "ppm.5"])
                    df3 = df3.drop(df3.index[[1, 2]])
                    box_cols = pd.read_excel('ppm_calc_python.xlsx', sheet_name=Rxn_name.get(), usecols="AK:AL", nrows=60)
                    box_cols = box_cols.dropna()
                    box_cols = pd.concat([box_cols,df3], ignore_index=True)
                    box_cols.to_excel(writer, sheet_name=Rxn_name.get(), startrow=1, startcol=36, header=False, index=False)
                elif float(Catalyst_mol_percent.get()) > 5:
                    df3 = pd.DataFrame(data=([float(Catalyst_mol_percent.get()), Tot_Cat_ppm], [0, 0], [0, 0]), columns=["5+ mol%", "ppm.6"])
                    df3 = df3.drop(df3.index[[1, 2]])
                    box_cols = pd.read_excel('ppm_calc_python.xlsx', sheet_name=Rxn_name.get(), usecols="AM:AN", nrows=60)
                    box_cols = box_cols.dropna()
                    box_cols = pd.concat([box_cols,df3], ignore_index=True)
                    box_cols.to_excel(writer, sheet_name=Rxn_name.get(), startrow=1, startcol=38, header=False, index=False)
                writer.save()
        elif spin_box.get() == '3':
            if Component.get() == '2':
                writer = pd.ExcelWriter('ppm_calc_python.xlsx', mode='r+', if_sheet_exists='overlay')
                df = pd.DataFrame(columns=['moles', 'ppm', 'mol%'], index=[Reagent_Name1.get(), Catalyst_ID.get(), Reagent_Name2.get(), Solvent1.get(), Solvent2.get(), Solvent3.get()])
                df1 = pd.DataFrame(columns=[Title_entry.get(), Ref_entry.get(), DOI_entry.get()])
                df2 = pd.DataFrame(data=([float(moles1.get()), 0, 0], [b, Tot_Cat_ppm, float(Catalyst_mol_percent.get())], [float(moles2.get()), 0, 0], [Sol1_mol, 0, 0], [Sol2_mol, 0, 0], [Sol3_mol, 0, 0]))
                #df.index.name = 'Species ID'
                df1.to_excel(writer, sheet_name=Rxn_name.get(), startrow= writer.sheets[Rxn_name.get()].max_row, startcol= 0, header=True, index=False)
                df.to_excel(writer, sheet_name=Rxn_name.get(), startrow = writer.sheets[Rxn_name.get()].max_row-1, startcol= 3, header=True, index=True)
                df2.to_excel(writer, sheet_name=Rxn_name.get(), startrow=writer.sheets[Rxn_name.get()].max_row - 6, startcol=4, header=False, index=False)
                if float(Catalyst_mol_percent.get())<=1:
                    df3 = pd.DataFrame(data=([float(Catalyst_mol_percent.get()), Tot_Cat_ppm], [0, 0], [0, 0]), columns=["0 - 1 mol%", "ppm.1"])
                    df3 = df3.drop(df3.index[[1, 2]])
                    box_cols = pd.read_excel('ppm_calc_python.xlsx', sheet_name=Rxn_name.get(), usecols="AC:AD", nrows=60)
                    box_cols = box_cols.dropna()
                    box_cols = pd.concat([box_cols,df3], ignore_index=True)
                    box_cols.to_excel(writer, sheet_name=Rxn_name.get(), startrow=1, startcol=28, header=False, index=False)
                elif float(Catalyst_mol_percent.get())>1 and float(Catalyst_mol_percent.get())<=2:
                    df3 = pd.DataFrame(data=([float(Catalyst_mol_percent.get()), Tot_Cat_ppm], [0, 0], [0, 0]), columns=["1 - 2 mol%", "ppm.2"])
                    df3 = df3.drop(df3.index[[1, 2]])
                    box_cols = pd.read_excel('ppm_calc_python.xlsx', sheet_name=Rxn_name.get(), usecols="AE:AF", nrows=60)
                    box_cols = box_cols.dropna()
                    box_cols = pd.concat([box_cols,df3], ignore_index=True)
                    box_cols.to_excel(writer, sheet_name=Rxn_name.get(), startrow=1, startcol=30, header=False, index=False)
                elif float(Catalyst_mol_percent.get())>2 and float(Catalyst_mol_percent.get())<=3:
                    df3 = pd.DataFrame(data=([float(Catalyst_mol_percent.get()), Tot_Cat_ppm], [0, 0], [0, 0]), columns=["2 - 3 mol%", "ppm.3"])
                    df3 = df3.drop(df3.index[[1, 2]])
                    box_cols = pd.read_excel('ppm_calc_python.xlsx', sheet_name=Rxn_name.get(), usecols="AG:AH", nrows=60)
                    box_cols = box_cols.dropna()
                    box_cols = pd.concat([box_cols,df3], ignore_index=True)
                    box_cols.to_excel(writer, sheet_name=Rxn_name.get(), startrow=1, startcol=32, header=False, index=False)
                elif float(Catalyst_mol_percent.get())>3 and float(Catalyst_mol_percent.get())<=4:
                    df3 = pd.DataFrame(data=([float(Catalyst_mol_percent.get()), Tot_Cat_ppm], [0, 0], [0, 0]), columns=["3 - 4 mol%", "ppm.4"])
                    df3 = df3.drop(df3.index[[1, 2]])
                    box_cols = pd.read_excel('ppm_calc_python.xlsx', sheet_name=Rxn_name.get(), usecols="AI:AJ", nrows=60)
                    box_cols = box_cols.dropna()
                    box_cols = pd.concat([box_cols,df3], ignore_index=True)
                    box_cols.to_excel(writer, sheet_name=Rxn_name.get(), startrow=1, startcol=34, header=False, index=False)
                elif float(Catalyst_mol_percent.get())>4 and float(Catalyst_mol_percent.get())<=5:
                    df3 = pd.DataFrame(data=([float(Catalyst_mol_percent.get()), Tot_Cat_ppm], [0, 0], [0, 0]), columns=["4 - 5 mol%", "ppm.5"])
                    df3 = df3.drop(df3.index[[1, 2]])
                    box_cols = pd.read_excel('ppm_calc_python.xlsx', sheet_name=Rxn_name.get(), usecols="AK:AL", nrows=60)
                    box_cols = box_cols.dropna()
                    box_cols = pd.concat([box_cols,df3], ignore_index=True)
                    box_cols.to_excel(writer, sheet_name=Rxn_name.get(), startrow=1, startcol=36, header=False, index=False)
                elif float(Catalyst_mol_percent.get()) > 5:
                    df3 = pd.DataFrame(data=([float(Catalyst_mol_percent.get()), Tot_Cat_ppm], [0, 0], [0, 0]), columns=["5+ mol%", "ppm.6"])
                    df3 = df3.drop(df3.index[[1, 2]])
                    box_cols = pd.read_excel('ppm_calc_python.xlsx', sheet_name=Rxn_name.get(), usecols="AM:AN", nrows=60)
                    box_cols = box_cols.dropna()
                    box_cols = pd.concat([box_cols,df3], ignore_index=True)
                    box_cols.to_excel(writer, sheet_name=Rxn_name.get(), startrow=1, startcol=38, header=False, index=False)
                writer.save()
            elif Component.get() == '3':
                writer = pd.ExcelWriter('ppm_calc_python.xlsx', mode='r+', if_sheet_exists='overlay')
                data = ppm_table
                df = pd.DataFrame(columns=['moles', 'ppm', 'mol%'], index=[Reagent_Name1.get(), Catalyst_ID.get(), Reagent_Name2.get(), Reagent_Name3.get(), Solvent1.get(), Solvent2.get(), Solvent3.get()])
                df1 = pd.DataFrame(columns=[Title_entry.get(), Ref_entry.get(), DOI_entry.get()])
                df2 = pd.DataFrame(data=([float(moles1.get()), 0, 0], [b, Tot_Cat_ppm, float(Catalyst_mol_percent.get())], [float(moles2.get()), 0, 0], [float(moles3.get()), 0, 0], [Sol1_mol, 0, 0], [Sol2_mol, 0, 0], [Sol3_mol, 0, 0]))
                #df.index.name = 'Species ID'
                df1.to_excel(writer, sheet_name=Rxn_name.get(), startrow=writer.sheets[Rxn_name.get()].max_row, startcol=0, header=True, index=False)
                df.to_excel(writer, sheet_name=Rxn_name.get(), startrow=writer.sheets[Rxn_name.get()].max_row-1, startcol=3, header=True, index=True)
                df2.to_excel(writer, sheet_name=Rxn_name.get(), startrow=writer.sheets[Rxn_name.get()].max_row - 7, startcol=4, header=False, index=False)
                if float(Catalyst_mol_percent.get())<=1:
                    df3 = pd.DataFrame(data=([float(Catalyst_mol_percent.get()), Tot_Cat_ppm], [0, 0], [0, 0]), columns=["0 - 1 mol%", "ppm.1"])
                    df3 = df3.drop(df3.index[[1, 2]])
                    box_cols = pd.read_excel('ppm_calc_python.xlsx', sheet_name=Rxn_name.get(), usecols="AC:AD", nrows=60)
                    box_cols = box_cols.dropna()
                    box_cols = pd.concat([box_cols,df3], ignore_index=True)
                    box_cols.to_excel(writer, sheet_name=Rxn_name.get(), startrow=1, startcol=28, header=False, index=False)
                elif float(Catalyst_mol_percent.get())>1 and float(Catalyst_mol_percent.get())<=2:
                    df3 = pd.DataFrame(data=([float(Catalyst_mol_percent.get()), Tot_Cat_ppm], [0, 0], [0, 0]), columns=["1 - 2 mol%", "ppm.2"])
                    df3 = df3.drop(df3.index[[1, 2]])
                    box_cols = pd.read_excel('ppm_calc_python.xlsx', sheet_name=Rxn_name.get(), usecols="AE:AF", nrows=60)
                    box_cols = box_cols.dropna()
                    box_cols = pd.concat([box_cols,df3], ignore_index=True)
                    box_cols.to_excel(writer, sheet_name=Rxn_name.get(), startrow=1, startcol=30, header=False, index=False)
                elif float(Catalyst_mol_percent.get())>2 and float(Catalyst_mol_percent.get())<=3:
                    df3 = pd.DataFrame(data=([float(Catalyst_mol_percent.get()), Tot_Cat_ppm], [0, 0], [0, 0]), columns=["2 - 3 mol%", "ppm.3"])
                    df3 = df3.drop(df3.index[[1, 2]])
                    box_cols = pd.read_excel('ppm_calc_python.xlsx', sheet_name=Rxn_name.get(), usecols="AG:AH", nrows=60)
                    box_cols = box_cols.dropna()
                    box_cols = pd.concat([box_cols,df3], ignore_index=True)
                    box_cols.to_excel(writer, sheet_name=Rxn_name.get(), startrow=1, startcol=32, header=False, index=False)
                elif float(Catalyst_mol_percent.get())>3 and float(Catalyst_mol_percent.get())<=4:
                    df3 = pd.DataFrame(data=([float(Catalyst_mol_percent.get()), Tot_Cat_ppm], [0, 0], [0, 0]), columns=["3 - 4 mol%", "ppm.4"])
                    df3 = df3.drop(df3.index[[1, 2]])
                    box_cols = pd.read_excel('ppm_calc_python.xlsx', sheet_name=Rxn_name.get(), usecols="AI:AJ", nrows=60)
                    box_cols = box_cols.dropna()
                    box_cols = pd.concat([box_cols,df3], ignore_index=True)
                    box_cols.to_excel(writer, sheet_name=Rxn_name.get(), startrow=1, startcol=34, header=False, index=False)
                elif float(Catalyst_mol_percent.get())>4 and float(Catalyst_mol_percent.get())<=5:
                    df3 = pd.DataFrame(data=([float(Catalyst_mol_percent.get()), Tot_Cat_ppm], [0, 0], [0, 0]), columns=["4 - 5 mol%", "ppm.5"])
                    df3 = df3.drop(df3.index[[1, 2]])
                    box_cols = pd.read_excel('ppm_calc_python.xlsx', sheet_name=Rxn_name.get(), usecols="AK:AL", nrows=60)
                    box_cols = box_cols.dropna()
                    box_cols = pd.concat([box_cols,df3], ignore_index=True)
                    box_cols.to_excel(writer, sheet_name=Rxn_name.get(), startrow=1, startcol=36, header=False, index=False)
                elif float(Catalyst_mol_percent.get()) > 5:
                    df3 = pd.DataFrame(data=([float(Catalyst_mol_percent.get()), Tot_Cat_ppm], [0, 0], [0, 0]), columns=["5+ mol%", "ppm.6"])
                    df3 = df3.drop(df3.index[[1, 2]])
                    box_cols = pd.read_excel('ppm_calc_python.xlsx', sheet_name=Rxn_name.get(), usecols="AM:AN", nrows=60)
                    box_cols = box_cols.dropna()
                    box_cols = pd.concat([box_cols,df3], ignore_index=True)
                    box_cols.to_excel(writer, sheet_name=Rxn_name.get(), startrow=1, startcol=38, header=False, index=False)
                writer.save()
            elif Component.get() == '4':
                writer = pd.ExcelWriter('ppm_calc_python.xlsx', mode='r+', if_sheet_exists='overlay')
                data = ppm_table
                df = pd.DataFrame(columns=['moles', 'ppm', 'mol%'], index=[Reagent_Name1.get(), Catalyst_ID.get(), Reagent_Name2.get(), Reagent_Name3.get(), Reagent_Name4.get(), Solvent1.get(), Solvent2.get(), Solvent3.get()])
                df1 = pd.DataFrame(columns=[Title_entry.get(), Ref_entry.get(), DOI_entry.get()])
                df2 = pd.DataFrame(data=([float(moles1.get()), 0, 0], [b, Tot_Cat_ppm, float(Catalyst_mol_percent.get())], [float(moles2.get()), 0, 0], [float(moles3.get()), 0, 0], [float(moles4.get()), 0, 0], [Sol1_mol, 0, 0], [Sol2_mol, 0, 0], [Sol3_mol, 0, 0]))
                #df.index.name = 'Species ID'
                df1.to_excel(writer, sheet_name=Rxn_name.get(), startrow=writer.sheets[Rxn_name.get()].max_row, startcol=0, header=True, index=False)
                df.to_excel(writer, sheet_name=Rxn_name.get(), startrow=writer.sheets[Rxn_name.get()].max_row-1, startcol=3, header=True, index=True)
                df2.to_excel(writer, sheet_name=Rxn_name.get(), startrow=writer.sheets[Rxn_name.get()].max_row - 8, startcol=4, header=False, index=False)
                if float(Catalyst_mol_percent.get())<=1:
                    df3 = pd.DataFrame(data=([float(Catalyst_mol_percent.get()), Tot_Cat_ppm], [0, 0], [0, 0]), columns=["0 - 1 mol%", "ppm.1"])
                    df3 = df3.drop(df3.index[[1, 2]])
                    box_cols = pd.read_excel('ppm_calc_python.xlsx', sheet_name=Rxn_name.get(), usecols="AC:AD", nrows=60)
                    box_cols = box_cols.dropna()
                    box_cols = pd.concat([box_cols,df3], ignore_index=True)
                    box_cols.to_excel(writer, sheet_name=Rxn_name.get(), startrow=1, startcol=28, header=False, index=False)
                elif float(Catalyst_mol_percent.get())>1 and float(Catalyst_mol_percent.get())<=2:
                    df3 = pd.DataFrame(data=([float(Catalyst_mol_percent.get()), Tot_Cat_ppm], [0, 0], [0, 0]), columns=["1 - 2 mol%", "ppm.2"])
                    df3 = df3.drop(df3.index[[1, 2]])
                    box_cols = pd.read_excel('ppm_calc_python.xlsx', sheet_name=Rxn_name.get(), usecols="AE:AF", nrows=60)
                    box_cols = box_cols.dropna()
                    box_cols = pd.concat([box_cols,df3], ignore_index=True)
                    box_cols.to_excel(writer, sheet_name=Rxn_name.get(), startrow=1, startcol=30, header=False, index=False)
                elif float(Catalyst_mol_percent.get())>2 and float(Catalyst_mol_percent.get())<=3:
                    df3 = pd.DataFrame(data=([float(Catalyst_mol_percent.get()), Tot_Cat_ppm], [0, 0], [0, 0]), columns=["2 - 3 mol%", "ppm.3"])
                    df3 = df3.drop(df3.index[[1, 2]])
                    box_cols = pd.read_excel('ppm_calc_python.xlsx', sheet_name=Rxn_name.get(), usecols="AG:AH", nrows=60)
                    box_cols = box_cols.dropna()
                    box_cols = pd.concat([box_cols,df3], ignore_index=True)
                    box_cols.to_excel(writer, sheet_name=Rxn_name.get(), startrow=1, startcol=32, header=False, index=False)
                elif float(Catalyst_mol_percent.get())>3 and float(Catalyst_mol_percent.get())<=4:
                    df3 = pd.DataFrame(data=([float(Catalyst_mol_percent.get()), Tot_Cat_ppm], [0, 0], [0, 0]), columns=["3 - 4 mol%", "ppm.4"])
                    df3 = df3.drop(df3.index[[1, 2]])
                    box_cols = pd.read_excel('ppm_calc_python.xlsx', sheet_name=Rxn_name.get(), usecols="AI:AJ", nrows=60)
                    box_cols = box_cols.dropna()
                    box_cols = pd.concat([box_cols,df3], ignore_index=True)
                    box_cols.to_excel(writer, sheet_name=Rxn_name.get(), startrow=1, startcol=34, header=False, index=False)
                elif float(Catalyst_mol_percent.get())>4 and float(Catalyst_mol_percent.get())<=5:
                    df3 = pd.DataFrame(data=([float(Catalyst_mol_percent.get()), Tot_Cat_ppm], [0, 0], [0, 0]), columns=["4 - 5 mol%", "ppm.5"])
                    df3 = df3.drop(df3.index[[1, 2]])
                    box_cols = pd.read_excel('ppm_calc_python.xlsx', sheet_name=Rxn_name.get(), usecols="AK:AL", nrows=60)
                    box_cols = box_cols.dropna()
                    box_cols = pd.concat([box_cols,df3], ignore_index=True)
                    box_cols.to_excel(writer, sheet_name=Rxn_name.get(), startrow=1, startcol=36, header=False, index=False)
                elif float(Catalyst_mol_percent.get()) > 5:
                    df3 = pd.DataFrame(data=([float(Catalyst_mol_percent.get()), Tot_Cat_ppm], [0, 0], [0, 0]), columns=["5+ mol%", "ppm.6"])
                    df3 = df3.drop(df3.index[[1, 2]])
                    box_cols = pd.read_excel('ppm_calc_python.xlsx', sheet_name=Rxn_name.get(), usecols="AM:AN", nrows=60)
                    box_cols = box_cols.dropna()
                    box_cols = pd.concat([box_cols,df3], ignore_index=True)
                    box_cols.to_excel(writer, sheet_name=Rxn_name.get(), startrow=1, startcol=38, header=False, index=False)
                writer.save()
            elif Component.get() == '5':
                writer = pd.ExcelWriter('ppm_calc_python.xlsx', mode='r+', if_sheet_exists='overlay')
                data = ppm_table
                df = pd.DataFrame(data, columns=['moles', 'ppm', 'mol%'], index=[Reagent_Name1.get(), Catalyst_ID.get(), Reagent_Name2.get(), Reagent_Name3.get(), Reagent_Name4.get(), Reagent_Name5.get(), Solvent1.get(), Solvent2.get(), Solvent3.get()])
                df1 = pd.DataFrame(columns=[Title_entry.get(), Ref_entry.get(), DOI_entry.get()])
                df2 = pd.DataFrame(data=([float(moles1.get()), 0, 0], [b, Tot_Cat_ppm, float(Catalyst_mol_percent.get())], [float(moles2.get()), 0, 0], [float(moles3.get()), 0, 0], [float(moles4.get()), 0, 0], [float(moles5.get()), 0, 0], [Sol1_mol, 0, 0], [Sol2_mol, 0, 0], [Sol3_mol, 0, 0]))
                #df.index.name = 'Species ID'
                df1.to_excel(writer, sheet_name=Rxn_name.get(), startrow=writer.sheets[Rxn_name.get()].max_row, startcol=0, header=True, index=False)
                df.to_excel(writer, sheet_name=Rxn_name.get(), startrow=writer.sheets[Rxn_name.get()].max_row-1, startcol=3, header=True, index=True)
                df2.to_excel(writer, sheet_name=Rxn_name.get(), startrow=writer.sheets[Rxn_name.get()].max_row - 9, startcol=4, header=False, index=False)
                if float(Catalyst_mol_percent.get())<=1:
                    df3 = pd.DataFrame(data=([float(Catalyst_mol_percent.get()), Tot_Cat_ppm], [0, 0], [0, 0]), columns=["0 - 1 mol%", "ppm.1"])
                    df3 = df3.drop(df3.index[[1, 2]])
                    box_cols = pd.read_excel('ppm_calc_python.xlsx', sheet_name=Rxn_name.get(), usecols="AC:AD", nrows=60)
                    box_cols = box_cols.dropna()
                    box_cols = pd.concat([box_cols,df3], ignore_index=True)
                    box_cols.to_excel(writer, sheet_name=Rxn_name.get(), startrow=1, startcol=28, header=False, index=False)
                elif float(Catalyst_mol_percent.get())>1 and float(Catalyst_mol_percent.get())<=2:
                    df3 = pd.DataFrame(data=([float(Catalyst_mol_percent.get()), Tot_Cat_ppm], [0, 0], [0, 0]), columns=["1 - 2 mol%", "ppm.2"])
                    df3 = df3.drop(df3.index[[1, 2]])
                    box_cols = pd.read_excel('ppm_calc_python.xlsx', sheet_name=Rxn_name.get(), usecols="AE:AF", nrows=60)
                    box_cols = box_cols.dropna()
                    box_cols = pd.concat([box_cols,df3], ignore_index=True)
                    box_cols.to_excel(writer, sheet_name=Rxn_name.get(), startrow=1, startcol=30, header=False, index=False)
                elif float(Catalyst_mol_percent.get())>2 and float(Catalyst_mol_percent.get())<=3:
                    df3 = pd.DataFrame(data=([float(Catalyst_mol_percent.get()), Tot_Cat_ppm], [0, 0], [0, 0]), columns=["2 - 3 mol%", "ppm.3"])
                    df3 = df3.drop(df3.index[[1, 2]])
                    box_cols = pd.read_excel('ppm_calc_python.xlsx', sheet_name=Rxn_name.get(), usecols="AG:AH", nrows=60)
                    box_cols = box_cols.dropna()
                    box_cols = pd.concat([box_cols,df3], ignore_index=True)
                    box_cols.to_excel(writer, sheet_name=Rxn_name.get(), startrow=1, startcol=32, header=False, index=False)
                elif float(Catalyst_mol_percent.get())>3 and float(Catalyst_mol_percent.get())<=4:
                    df3 = pd.DataFrame(data=([float(Catalyst_mol_percent.get()), Tot_Cat_ppm], [0, 0], [0, 0]), columns=["3 - 4 mol%", "ppm.4"])
                    df3 = df3.drop(df3.index[[1, 2]])
                    box_cols = pd.read_excel('ppm_calc_python.xlsx', sheet_name=Rxn_name.get(), usecols="AI:AJ", nrows=60)
                    box_cols = box_cols.dropna()
                    box_cols = pd.concat([box_cols,df3], ignore_index=True)
                    box_cols.to_excel(writer, sheet_name=Rxn_name.get(), startrow=1, startcol=34, header=False, index=False)
                elif float(Catalyst_mol_percent.get())>4 and float(Catalyst_mol_percent.get())<=5:
                    df3 = pd.DataFrame(data=([float(Catalyst_mol_percent.get()), Tot_Cat_ppm], [0, 0], [0, 0]), columns=["4 - 5 mol%", "ppm.5"])
                    df3 = df3.drop(df3.index[[1, 2]])
                    box_cols = pd.read_excel('ppm_calc_python.xlsx', sheet_name=Rxn_name.get(), usecols="AK:AL", nrows=60)
                    box_cols = box_cols.dropna()
                    box_cols = pd.concat([box_cols,df3], ignore_index=True)
                    box_cols.to_excel(writer, sheet_name=Rxn_name.get(), startrow=1, startcol=36, header=False, index=False)
                elif float(Catalyst_mol_percent.get()) > 5:
                    df3 = pd.DataFrame(data=([float(Catalyst_mol_percent.get()), Tot_Cat_ppm], [0, 0], [0, 0]), columns=["5+ mol%", "ppm.6"])
                    df3 = df3.drop(df3.index[[1, 2]])
                    box_cols = pd.read_excel('ppm_calc_python.xlsx', sheet_name=Rxn_name.get(), usecols="AM:AN", nrows=60)
                    box_cols = box_cols.dropna()
                    box_cols = pd.concat([box_cols,df3], ignore_index=True)
                    box_cols.to_excel(writer, sheet_name=Rxn_name.get(), startrow=1, startcol=38, header=False, index=False)
                writer.save()
    elif Rxn_name.get() == 'Sonogashira':
        if spin_box.get() == '1':
            if Component.get() == '2':
                writer = pd.ExcelWriter('ppm_calc_python.xlsx', mode='r+', if_sheet_exists='overlay')
                df = pd.DataFrame(columns=['moles', 'ppm', 'mol%'], index=[Reagent_Name1.get(), Catalyst_ID.get(), Reagent_Name2.get(), Solvent1.get()])
                df1 = pd.DataFrame(columns=[Title_entry.get(), Ref_entry.get(), DOI_entry.get()])
                df2 = pd.DataFrame(data=([float(moles1.get()), 0, 0], [b, Tot_Cat_ppm, float(Catalyst_mol_percent.get())], [float(moles2.get()), 0, 0], [Sol1_mol, 0, 0]))
                #df.index.name = 'Species ID'
                df1.to_excel(writer, sheet_name=Rxn_name.get(), startrow=writer.sheets[Rxn_name.get()].max_row, startcol=0, header=True, index=False)
                df.to_excel(writer, sheet_name=Rxn_name.get(), startrow=writer.sheets[Rxn_name.get()].max_row-1, startcol=3, header=True, index=True)
                df2.to_excel(writer, sheet_name=Rxn_name.get(), startrow=writer.sheets[Rxn_name.get()].max_row-4, startcol=4, header=False, index=False)
                if float(Catalyst_mol_percent.get())<=1:
                    df3 = pd.DataFrame(data=([float(Catalyst_mol_percent.get()), Tot_Cat_ppm], [0, 0], [0, 0]), columns=["0 - 1 mol%", "ppm.1"])
                    df3 = df3.drop(df3.index[[1, 2]])
                    box_cols = pd.read_excel('ppm_calc_python.xlsx', sheet_name=Rxn_name.get(), usecols="AC:AD", nrows=60)
                    box_cols = box_cols.dropna()
                    box_cols = pd.concat([box_cols,df3], ignore_index=True)
                    box_cols.to_excel(writer, sheet_name=Rxn_name.get(), startrow=1, startcol=28, header=False, index=False)
                elif float(Catalyst_mol_percent.get())>1 and float(Catalyst_mol_percent.get())<=2:
                    df3 = pd.DataFrame(data=([float(Catalyst_mol_percent.get()), Tot_Cat_ppm], [0, 0], [0, 0]), columns=["1 - 2 mol%", "ppm.2"])
                    df3 = df3.drop(df3.index[[1, 2]])
                    box_cols = pd.read_excel('ppm_calc_python.xlsx', sheet_name=Rxn_name.get(), usecols="AE:AF", nrows=60)
                    box_cols = box_cols.dropna()
                    box_cols = pd.concat([box_cols,df3], ignore_index=True)
                    box_cols.to_excel(writer, sheet_name=Rxn_name.get(), startrow=1, startcol=30, header=False, index=False)
                elif float(Catalyst_mol_percent.get())>2 and float(Catalyst_mol_percent.get())<=3:
                    df3 = pd.DataFrame(data=([float(Catalyst_mol_percent.get()), Tot_Cat_ppm], [0, 0], [0, 0]), columns=["2 - 3 mol%", "ppm.3"])
                    df3 = df3.drop(df3.index[[1, 2]])
                    box_cols = pd.read_excel('ppm_calc_python.xlsx', sheet_name=Rxn_name.get(), usecols="AG:AH", nrows=60)
                    box_cols = box_cols.dropna()
                    box_cols = pd.concat([box_cols,df3], ignore_index=True)
                    box_cols.to_excel(writer, sheet_name=Rxn_name.get(), startrow=1, startcol=32, header=False, index=False)
                elif float(Catalyst_mol_percent.get())>3 and float(Catalyst_mol_percent.get())<=4:
                    df3 = pd.DataFrame(data=([float(Catalyst_mol_percent.get()), Tot_Cat_ppm], [0, 0], [0, 0]), columns=["3 - 4 mol%", "ppm.4"])
                    df3 = df3.drop(df3.index[[1, 2]])
                    box_cols = pd.read_excel('ppm_calc_python.xlsx', sheet_name=Rxn_name.get(), usecols="AI:AJ", nrows=60)
                    box_cols = box_cols.dropna()
                    box_cols = pd.concat([box_cols,df3], ignore_index=True)
                    box_cols.to_excel(writer, sheet_name=Rxn_name.get(), startrow=1, startcol=34, header=False, index=False)
                elif float(Catalyst_mol_percent.get())>4 and float(Catalyst_mol_percent.get())<=5:
                    df3 = pd.DataFrame(data=([float(Catalyst_mol_percent.get()), Tot_Cat_ppm], [0, 0], [0, 0]), columns=["4 - 5 mol%", "ppm.5"])
                    df3 = df3.drop(df3.index[[1, 2]])
                    box_cols = pd.read_excel('ppm_calc_python.xlsx', sheet_name=Rxn_name.get(), usecols="AK:AL", nrows=60)
                    box_cols = box_cols.dropna()
                    box_cols = pd.concat([box_cols,df3], ignore_index=True)
                    box_cols.to_excel(writer, sheet_name=Rxn_name.get(), startrow=1, startcol=36, header=False, index=False)
                elif float(Catalyst_mol_percent.get()) > 5:
                    df3 = pd.DataFrame(data=([float(Catalyst_mol_percent.get()), Tot_Cat_ppm], [0, 0], [0, 0]), columns=["5+ mol%", "ppm.6"])
                    df3 = df3.drop(df3.index[[1, 2]])
                    box_cols = pd.read_excel('ppm_calc_python.xlsx', sheet_name=Rxn_name.get(), usecols="AM:AN", nrows=60)
                    box_cols = box_cols.dropna()
                    box_cols = pd.concat([box_cols,df3], ignore_index=True)
                    box_cols.to_excel(writer, sheet_name=Rxn_name.get(), startrow=1, startcol=38, header=False, index=False)
                writer.save()
            elif Component.get() == '3':
                writer = pd.ExcelWriter('ppm_calc_python.xlsx', mode='r+', if_sheet_exists='overlay')
                df = pd.DataFrame(columns=['moles', 'ppm', 'mol%'], index=[Reagent_Name1.get(), Catalyst_ID.get(), Reagent_Name2.get(), Reagent_Name3.get(), Solvent1.get()])
                df1 = pd.DataFrame(columns=[Title_entry.get(), Ref_entry.get(), DOI_entry.get()])
                df2 = pd.DataFrame(data=([float(moles1.get()), 0, 0], [b, Tot_Cat_ppm, float(Catalyst_mol_percent.get())], [float(moles2.get()), 0, 0], [float(moles3.get()), 0, 0], [Sol1_mol, 0, 0]))
                #df.index.name = 'Species ID'
                df1.to_excel(writer, sheet_name=Rxn_name.get(), startrow=writer.sheets[Rxn_name.get()].max_row, startcol=0, header=True, index=False)
                df.to_excel(writer, sheet_name=Rxn_name.get(), startrow=writer.sheets[Rxn_name.get()].max_row-1, startcol=3, header=True, index=True)
                df2.to_excel(writer, sheet_name=Rxn_name.get(), startrow=writer.sheets[Rxn_name.get()].max_row - 5, startcol=4, header=False, index=False)
                if float(Catalyst_mol_percent.get())<=1:
                    df3 = pd.DataFrame(data=([float(Catalyst_mol_percent.get()), Tot_Cat_ppm], [0, 0], [0, 0]), columns=["0 - 1 mol%", "ppm.1"])
                    df3 = df3.drop(df3.index[[1, 2]])
                    box_cols = pd.read_excel('ppm_calc_python.xlsx', sheet_name=Rxn_name.get(), usecols="AC:AD", nrows=60)
                    box_cols = box_cols.dropna()
                    box_cols = pd.concat([box_cols,df3], ignore_index=True)
                    box_cols.to_excel(writer, sheet_name=Rxn_name.get(), startrow=1, startcol=28, header=False, index=False)
                elif float(Catalyst_mol_percent.get())>1 and float(Catalyst_mol_percent.get())<=2:
                    df3 = pd.DataFrame(data=([float(Catalyst_mol_percent.get()), Tot_Cat_ppm], [0, 0], [0, 0]), columns=["1 - 2 mol%", "ppm.2"])
                    df3 = df3.drop(df3.index[[1, 2]])
                    box_cols = pd.read_excel('ppm_calc_python.xlsx', sheet_name=Rxn_name.get(), usecols="AE:AF", nrows=60)
                    box_cols = box_cols.dropna()
                    box_cols = pd.concat([box_cols,df3], ignore_index=True)
                    box_cols.to_excel(writer, sheet_name=Rxn_name.get(), startrow=1, startcol=30, header=False, index=False)
                elif float(Catalyst_mol_percent.get())>2 and float(Catalyst_mol_percent.get())<=3:
                    df3 = pd.DataFrame(data=([float(Catalyst_mol_percent.get()), Tot_Cat_ppm], [0, 0], [0, 0]), columns=["2 - 3 mol%", "ppm.3"])
                    df3 = df3.drop(df3.index[[1, 2]])
                    box_cols = pd.read_excel('ppm_calc_python.xlsx', sheet_name=Rxn_name.get(), usecols="AG:AH", nrows=60)
                    box_cols = box_cols.dropna()
                    box_cols = pd.concat([box_cols,df3], ignore_index=True)
                    box_cols.to_excel(writer, sheet_name=Rxn_name.get(), startrow=1, startcol=32, header=False, index=False)
                elif float(Catalyst_mol_percent.get())>3 and float(Catalyst_mol_percent.get())<=4:
                    df3 = pd.DataFrame(data=([float(Catalyst_mol_percent.get()), Tot_Cat_ppm], [0, 0], [0, 0]), columns=["3 - 4 mol%", "ppm.4"])
                    df3 = df3.drop(df3.index[[1, 2]])
                    box_cols = pd.read_excel('ppm_calc_python.xlsx', sheet_name=Rxn_name.get(), usecols="AI:AJ", nrows=60)
                    box_cols = box_cols.dropna()
                    box_cols = pd.concat([box_cols,df3], ignore_index=True)
                    box_cols.to_excel(writer, sheet_name=Rxn_name.get(), startrow=1, startcol=34, header=False, index=False)
                elif float(Catalyst_mol_percent.get())>4 and float(Catalyst_mol_percent.get())<=5:
                    df3 = pd.DataFrame(data=([float(Catalyst_mol_percent.get()), Tot_Cat_ppm], [0, 0], [0, 0]), columns=["4 - 5 mol%", "ppm.5"])
                    df3 = df3.drop(df3.index[[1, 2]])
                    box_cols = pd.read_excel('ppm_calc_python.xlsx', sheet_name=Rxn_name.get(), usecols="AK:AL", nrows=60)
                    box_cols = box_cols.dropna()
                    box_cols = pd.concat([box_cols,df3], ignore_index=True)
                    box_cols.to_excel(writer, sheet_name=Rxn_name.get(), startrow=1, startcol=36, header=False, index=False)
                elif float(Catalyst_mol_percent.get()) > 5:
                    df3 = pd.DataFrame(data=([float(Catalyst_mol_percent.get()), Tot_Cat_ppm], [0, 0], [0, 0]), columns=["5+ mol%", "ppm.6"])
                    df3 = df3.drop(df3.index[[1, 2]])
                    box_cols = pd.read_excel('ppm_calc_python.xlsx', sheet_name=Rxn_name.get(), usecols="AM:AN", nrows=60)
                    box_cols = box_cols.dropna()
                    box_cols = pd.concat([box_cols,df3], ignore_index=True)
                    box_cols.to_excel(writer, sheet_name=Rxn_name.get(), startrow=1, startcol=38, header=False, index=False)
                writer.save()
            elif Component.get() == '4':
                writer = pd.ExcelWriter('ppm_calc_python.xlsx', mode='r+', if_sheet_exists='overlay')
                df = pd.DataFrame(columns=['moles', 'ppm', 'mol%'], index=[Reagent_Name1.get(), Catalyst_ID.get(), Reagent_Name2.get(), Reagent_Name3.get(), Reagent_Name4.get(), Solvent1.get()])
                df1 = pd.DataFrame(columns=[Title_entry.get(), Ref_entry.get(), DOI_entry.get()])
                df2 = pd.DataFrame(data=([float(moles1.get()), 0, 0], [b, Tot_Cat_ppm, float(Catalyst_mol_percent.get())], [float(moles2.get()), 0, 0], [float(moles3.get()), 0, 0], [float(moles4.get()), 0, 0], [Sol1_mol, 0, 0]))
                #df.index.name = 'Species ID'
                df1.to_excel(writer, sheet_name=Rxn_name.get(), startrow=writer.sheets[Rxn_name.get()].max_row, startcol=0, header=True, index=False)
                df.to_excel(writer, sheet_name=Rxn_name.get(), startrow=writer.sheets[Rxn_name.get()].max_row-1, startcol=3, header=True, index=True)
                df2.to_excel(writer, sheet_name=Rxn_name.get(), startrow=writer.sheets[Rxn_name.get()].max_row - 6, startcol=4, header=False, index=False)
                if float(Catalyst_mol_percent.get())<=1:
                    df3 = pd.DataFrame(data=([float(Catalyst_mol_percent.get()), Tot_Cat_ppm], [0, 0], [0, 0]), columns=["0 - 1 mol%", "ppm.1"])
                    df3 = df3.drop(df3.index[[1, 2]])
                    box_cols = pd.read_excel('ppm_calc_python.xlsx', sheet_name=Rxn_name.get(), usecols="AC:AD", nrows=60)
                    box_cols = box_cols.dropna()
                    box_cols = pd.concat([box_cols,df3], ignore_index=True)
                    box_cols.to_excel(writer, sheet_name=Rxn_name.get(), startrow=1, startcol=28, header=False, index=False)
                elif float(Catalyst_mol_percent.get())>1 and float(Catalyst_mol_percent.get())<=2:
                    df3 = pd.DataFrame(data=([float(Catalyst_mol_percent.get()), Tot_Cat_ppm], [0, 0], [0, 0]), columns=["1 - 2 mol%", "ppm.2"])
                    df3 = df3.drop(df3.index[[1, 2]])
                    box_cols = pd.read_excel('ppm_calc_python.xlsx', sheet_name=Rxn_name.get(), usecols="AE:AF", nrows=60)
                    box_cols = box_cols.dropna()
                    box_cols = pd.concat([box_cols,df3], ignore_index=True)
                    box_cols.to_excel(writer, sheet_name=Rxn_name.get(), startrow=1, startcol=30, header=False, index=False)
                elif float(Catalyst_mol_percent.get())>2 and float(Catalyst_mol_percent.get())<=3:
                    df3 = pd.DataFrame(data=([float(Catalyst_mol_percent.get()), Tot_Cat_ppm], [0, 0], [0, 0]), columns=["2 - 3 mol%", "ppm.3"])
                    df3 = df3.drop(df3.index[[1, 2]])
                    box_cols = pd.read_excel('ppm_calc_python.xlsx', sheet_name=Rxn_name.get(), usecols="AG:AH", nrows=60)
                    box_cols = box_cols.dropna()
                    box_cols = pd.concat([box_cols,df3], ignore_index=True)
                    box_cols.to_excel(writer, sheet_name=Rxn_name.get(), startrow=1, startcol=32, header=False, index=False)
                elif float(Catalyst_mol_percent.get())>3 and float(Catalyst_mol_percent.get())<=4:
                    df3 = pd.DataFrame(data=([float(Catalyst_mol_percent.get()), Tot_Cat_ppm], [0, 0], [0, 0]), columns=["3 - 4 mol%", "ppm.4"])
                    df3 = df3.drop(df3.index[[1, 2]])
                    box_cols = pd.read_excel('ppm_calc_python.xlsx', sheet_name=Rxn_name.get(), usecols="AI:AJ", nrows=60)
                    box_cols = box_cols.dropna()
                    box_cols = pd.concat([box_cols,df3], ignore_index=True)
                    box_cols.to_excel(writer, sheet_name=Rxn_name.get(), startrow=1, startcol=34, header=False, index=False)
                elif float(Catalyst_mol_percent.get())>4 and float(Catalyst_mol_percent.get())<=5:
                    df3 = pd.DataFrame(data=([float(Catalyst_mol_percent.get()), Tot_Cat_ppm], [0, 0], [0, 0]), columns=["4 - 5 mol%", "ppm.5"])
                    df3 = df3.drop(df3.index[[1, 2]])
                    box_cols = pd.read_excel('ppm_calc_python.xlsx', sheet_name=Rxn_name.get(), usecols="AK:AL", nrows=60)
                    box_cols = box_cols.dropna()
                    box_cols = pd.concat([box_cols,df3], ignore_index=True)
                    box_cols.to_excel(writer, sheet_name=Rxn_name.get(), startrow=1, startcol=36, header=False, index=False)
                elif float(Catalyst_mol_percent.get()) > 5:
                    df3 = pd.DataFrame(data=([float(Catalyst_mol_percent.get()), Tot_Cat_ppm], [0, 0], [0, 0]), columns=["5+ mol%", "ppm.6"])
                    df3 = df3.drop(df3.index[[1, 2]])
                    box_cols = pd.read_excel('ppm_calc_python.xlsx', sheet_name=Rxn_name.get(), usecols="AM:AN", nrows=60)
                    box_cols = box_cols.dropna()
                    box_cols = pd.concat([box_cols,df3], ignore_index=True)
                    box_cols.to_excel(writer, sheet_name=Rxn_name.get(), startrow=1, startcol=38, header=False, index=False)
                writer.save()
            elif Component.get() == '5':
                writer = pd.ExcelWriter('ppm_calc_python.xlsx', mode='r+', if_sheet_exists='overlay')
                df = pd.DataFrame(columns=['moles', 'ppm', 'mol%'], index=[Reagent_Name1.get(), Catalyst_ID.get(), Reagent_Name2.get(), Reagent_Name3.get(), Reagent_Name4.get(), Reagent_Name5.get(), Solvent1.get()])
                df1 = pd.DataFrame(columns=[Title_entry.get(), Ref_entry.get(), DOI_entry.get()])
                df2 = pd.DataFrame(data=([float(moles1.get()), 0, 0], [b, Tot_Cat_ppm, float(Catalyst_mol_percent.get())], [float(moles2.get()), 0, 0], [float(moles3.get()), 0, 0], [float(moles4.get()), 0, 0], [float(moles5.get()), 0, 0], [Sol1_mol, 0, 0]))
                #df.index.name = 'Species ID'
                df1.to_excel(writer, sheet_name=Rxn_name.get(), startrow=writer.sheets[Rxn_name.get()].max_row, startcol=0, header=True, index=False)
                df.to_excel(writer, sheet_name=Rxn_name.get(), startrow=writer.sheets[Rxn_name.get()].max_row-1, startcol=3, header=True, index=True)
                df2.to_excel(writer, sheet_name=Rxn_name.get(), startrow=writer.sheets[Rxn_name.get()].max_row - 7, startcol=4, header=False, index=False)
                if float(Catalyst_mol_percent.get())<=1:
                    df3 = pd.DataFrame(data=([float(Catalyst_mol_percent.get()), Tot_Cat_ppm], [0, 0], [0, 0]), columns=["0 - 1 mol%", "ppm.1"])
                    df3 = df3.drop(df3.index[[1, 2]])
                    box_cols = pd.read_excel('ppm_calc_python.xlsx', sheet_name=Rxn_name.get(), usecols="AC:AD", nrows=60)
                    box_cols = box_cols.dropna()
                    box_cols = pd.concat([box_cols,df3], ignore_index=True)
                    box_cols.to_excel(writer, sheet_name=Rxn_name.get(), startrow=1, startcol=28, header=False, index=False)
                elif float(Catalyst_mol_percent.get())>1 and float(Catalyst_mol_percent.get())<=2:
                    df3 = pd.DataFrame(data=([float(Catalyst_mol_percent.get()), Tot_Cat_ppm], [0, 0], [0, 0]), columns=["1 - 2 mol%", "ppm.2"])
                    df3 = df3.drop(df3.index[[1, 2]])
                    box_cols = pd.read_excel('ppm_calc_python.xlsx', sheet_name=Rxn_name.get(), usecols="AE:AF", nrows=60)
                    box_cols = box_cols.dropna()
                    box_cols = pd.concat([box_cols,df3], ignore_index=True)
                    box_cols.to_excel(writer, sheet_name=Rxn_name.get(), startrow=1, startcol=30, header=False, index=False)
                elif float(Catalyst_mol_percent.get())>2 and float(Catalyst_mol_percent.get())<=3:
                    df3 = pd.DataFrame(data=([float(Catalyst_mol_percent.get()), Tot_Cat_ppm], [0, 0], [0, 0]), columns=["2 - 3 mol%", "ppm.3"])
                    df3 = df3.drop(df3.index[[1, 2]])
                    box_cols = pd.read_excel('ppm_calc_python.xlsx', sheet_name=Rxn_name.get(), usecols="AG:AH", nrows=60)
                    box_cols = box_cols.dropna()
                    box_cols = pd.concat([box_cols,df3], ignore_index=True)
                    box_cols.to_excel(writer, sheet_name=Rxn_name.get(), startrow=1, startcol=32, header=False, index=False)
                elif float(Catalyst_mol_percent.get())>3 and float(Catalyst_mol_percent.get())<=4:
                    df3 = pd.DataFrame(data=([float(Catalyst_mol_percent.get()), Tot_Cat_ppm], [0, 0], [0, 0]), columns=["3 - 4 mol%", "ppm.4"])
                    df3 = df3.drop(df3.index[[1, 2]])
                    box_cols = pd.read_excel('ppm_calc_python.xlsx', sheet_name=Rxn_name.get(), usecols="AI:AJ", nrows=60)
                    box_cols = box_cols.dropna()
                    box_cols = pd.concat([box_cols,df3], ignore_index=True)
                    box_cols.to_excel(writer, sheet_name=Rxn_name.get(), startrow=1, startcol=34, header=False, index=False)
                elif float(Catalyst_mol_percent.get())>4 and float(Catalyst_mol_percent.get())<=5:
                    df3 = pd.DataFrame(data=([float(Catalyst_mol_percent.get()), Tot_Cat_ppm], [0, 0], [0, 0]), columns=["4 - 5 mol%", "ppm.5"])
                    df3 = df3.drop(df3.index[[1, 2]])
                    box_cols = pd.read_excel('ppm_calc_python.xlsx', sheet_name=Rxn_name.get(), usecols="AK:AL", nrows=60)
                    box_cols = box_cols.dropna()
                    box_cols = pd.concat([box_cols,df3], ignore_index=True)
                    box_cols.to_excel(writer, sheet_name=Rxn_name.get(), startrow=1, startcol=36, header=False, index=False)
                elif float(Catalyst_mol_percent.get()) > 5:
                    df3 = pd.DataFrame(data=([float(Catalyst_mol_percent.get()), Tot_Cat_ppm], [0, 0], [0, 0]), columns=["5+ mol%", "ppm.6"])
                    df3 = df3.drop(df3.index[[1, 2]])
                    box_cols = pd.read_excel('ppm_calc_python.xlsx', sheet_name=Rxn_name.get(), usecols="AM:AN", nrows=60)
                    box_cols = box_cols.dropna()
                    box_cols = pd.concat([box_cols,df3], ignore_index=True)
                    box_cols.to_excel(writer, sheet_name=Rxn_name.get(), startrow=1, startcol=38, header=False, index=False)
                writer.save()
        elif spin_box.get() == '2':
            if Component.get() == '2':
                writer = pd.ExcelWriter('ppm_calc_python.xlsx', mode='r+', if_sheet_exists='overlay')
                df = pd.DataFrame(columns=['moles', 'ppm', 'mol%'], index=[Reagent_Name1.get(), Catalyst_ID.get(), Reagent_Name2.get(), Solvent1.get(), Solvent2.get()])
                df1 = pd.DataFrame(columns=[Title_entry.get(), Ref_entry.get(), DOI_entry.get()])
                df2 = pd.DataFrame(data=([float(moles1.get()), 0, 0], [b, Tot_Cat_ppm, float(Catalyst_mol_percent.get())], [float(moles2.get()), 0, 0], [Sol1_mol, 0, 0], [Sol2_mol, 0, 0]))
                #df.index.name = 'Species ID'
                df1.to_excel(writer, sheet_name=Rxn_name.get(), startrow= writer.sheets[Rxn_name.get()].max_row, startcol= 0, header=True, index=False)
                df.to_excel(writer, sheet_name=Rxn_name.get(), startrow = writer.sheets[Rxn_name.get()].max_row-1, startcol= 3, header=True, index=True)
                df2.to_excel(writer, sheet_name=Rxn_name.get(), startrow=writer.sheets[Rxn_name.get()].max_row - 5, startcol=4, header=False, index=False)
                if float(Catalyst_mol_percent.get())<=1:
                    df3 = pd.DataFrame(data=([float(Catalyst_mol_percent.get()), Tot_Cat_ppm], [0, 0], [0, 0]), columns=["0 - 1 mol%", "ppm.1"])
                    df3 = df3.drop(df3.index[[1, 2]])
                    box_cols = pd.read_excel('ppm_calc_python.xlsx', sheet_name=Rxn_name.get(), usecols="AC:AD", nrows=60)
                    box_cols = box_cols.dropna()
                    box_cols = pd.concat([box_cols,df3], ignore_index=True)
                    box_cols.to_excel(writer, sheet_name=Rxn_name.get(), startrow=1, startcol=28, header=False, index=False)
                elif float(Catalyst_mol_percent.get())>1 and float(Catalyst_mol_percent.get())<=2:
                    df3 = pd.DataFrame(data=([float(Catalyst_mol_percent.get()), Tot_Cat_ppm], [0, 0], [0, 0]), columns=["1 - 2 mol%", "ppm.2"])
                    df3 = df3.drop(df3.index[[1, 2]])
                    box_cols = pd.read_excel('ppm_calc_python.xlsx', sheet_name=Rxn_name.get(), usecols="AE:AF", nrows=60)
                    box_cols = box_cols.dropna()
                    box_cols = pd.concat([box_cols,df3], ignore_index=True)
                    box_cols.to_excel(writer, sheet_name=Rxn_name.get(), startrow=1, startcol=30, header=False, index=False)
                elif float(Catalyst_mol_percent.get())>2 and float(Catalyst_mol_percent.get())<=3:
                    df3 = pd.DataFrame(data=([float(Catalyst_mol_percent.get()), Tot_Cat_ppm], [0, 0], [0, 0]), columns=["2 - 3 mol%", "ppm.3"])
                    df3 = df3.drop(df3.index[[1, 2]])
                    box_cols = pd.read_excel('ppm_calc_python.xlsx', sheet_name=Rxn_name.get(), usecols="AG:AH", nrows=60)
                    box_cols = box_cols.dropna()
                    box_cols = pd.concat([box_cols,df3], ignore_index=True)
                    box_cols.to_excel(writer, sheet_name=Rxn_name.get(), startrow=1, startcol=32, header=False, index=False)
                elif float(Catalyst_mol_percent.get())>3 and float(Catalyst_mol_percent.get())<=4:
                    df3 = pd.DataFrame(data=([float(Catalyst_mol_percent.get()), Tot_Cat_ppm], [0, 0], [0, 0]), columns=["3 - 4 mol%", "ppm.4"])
                    df3 = df3.drop(df3.index[[1, 2]])
                    box_cols = pd.read_excel('ppm_calc_python.xlsx', sheet_name=Rxn_name.get(), usecols="AI:AJ", nrows=60)
                    box_cols = box_cols.dropna()
                    box_cols = pd.concat([box_cols,df3], ignore_index=True)
                    box_cols.to_excel(writer, sheet_name=Rxn_name.get(), startrow=1, startcol=34, header=False, index=False)
                elif float(Catalyst_mol_percent.get())>4 and float(Catalyst_mol_percent.get())<=5:
                    df3 = pd.DataFrame(data=([float(Catalyst_mol_percent.get()), Tot_Cat_ppm], [0, 0], [0, 0]), columns=["4 - 5 mol%", "ppm.5"])
                    df3 = df3.drop(df3.index[[1, 2]])
                    box_cols = pd.read_excel('ppm_calc_python.xlsx', sheet_name=Rxn_name.get(), usecols="AK:AL", nrows=60)
                    box_cols = box_cols.dropna()
                    box_cols = pd.concat([box_cols,df3], ignore_index=True)
                    box_cols.to_excel(writer, sheet_name=Rxn_name.get(), startrow=1, startcol=36, header=False, index=False)
                elif float(Catalyst_mol_percent.get()) > 5:
                    df3 = pd.DataFrame(data=([float(Catalyst_mol_percent.get()), Tot_Cat_ppm], [0, 0], [0, 0]), columns=["5+ mol%", "ppm.6"])
                    df3 = df3.drop(df3.index[[1, 2]])
                    box_cols = pd.read_excel('ppm_calc_python.xlsx', sheet_name=Rxn_name.get(), usecols="AM:AN", nrows=60)
                    box_cols = box_cols.dropna()
                    box_cols = pd.concat([box_cols,df3], ignore_index=True)
                    box_cols.to_excel(writer, sheet_name=Rxn_name.get(), startrow=1, startcol=38, header=False, index=False)
                writer.save()
            elif Component.get() == '3':
                writer = pd.ExcelWriter('ppm_calc_python.xlsx', mode='r+', if_sheet_exists='overlay')
                df = pd.DataFrame(columns=['moles', 'ppm', 'mol%'], index=[Reagent_Name1.get(), Catalyst_ID.get(), Reagent_Name2.get(), Reagent_Name3.get(), Solvent1.get(), Solvent2.get()])
                df1 = pd.DataFrame(columns=[Title_entry.get(), Ref_entry.get(), DOI_entry.get()])
                df2 = pd.DataFrame(data=([float(moles1.get()), 0, 0], [b, Tot_Cat_ppm, float(Catalyst_mol_percent.get())], [float(moles2.get()), 0, 0], [float(moles3.get()), 0, 0], [Sol1_mol, 0, 0], [Sol2_mol, 0, 0]))
                #df.index.name = 'Species ID'
                df1.to_excel(writer, sheet_name=Rxn_name.get(), startrow=writer.sheets[Rxn_name.get()].max_row, startcol=0, header=True, index=False)
                df.to_excel(writer, sheet_name=Rxn_name.get(), startrow=writer.sheets[Rxn_name.get()].max_row-1, startcol=3, header=True, index=True)
                df2.to_excel(writer, sheet_name=Rxn_name.get(), startrow=writer.sheets[Rxn_name.get()].max_row - 6, startcol=4, header=False, index=False)
                if float(Catalyst_mol_percent.get())<=1:
                    df3 = pd.DataFrame(data=([float(Catalyst_mol_percent.get()), Tot_Cat_ppm], [0, 0], [0, 0]), columns=["0 - 1 mol%", "ppm.1"])
                    df3 = df3.drop(df3.index[[1, 2]])
                    box_cols = pd.read_excel('ppm_calc_python.xlsx', sheet_name=Rxn_name.get(), usecols="AC:AD", nrows=60)
                    box_cols = box_cols.dropna()
                    box_cols = pd.concat([box_cols,df3], ignore_index=True)
                    box_cols.to_excel(writer, sheet_name=Rxn_name.get(), startrow=1, startcol=28, header=False, index=False)
                elif float(Catalyst_mol_percent.get())>1 and float(Catalyst_mol_percent.get())<=2:
                    df3 = pd.DataFrame(data=([float(Catalyst_mol_percent.get()), Tot_Cat_ppm], [0, 0], [0, 0]), columns=["1 - 2 mol%", "ppm.2"])
                    df3 = df3.drop(df3.index[[1, 2]])
                    box_cols = pd.read_excel('ppm_calc_python.xlsx', sheet_name=Rxn_name.get(), usecols="AE:AF", nrows=60)
                    box_cols = box_cols.dropna()
                    box_cols = pd.concat([box_cols,df3], ignore_index=True)
                    box_cols.to_excel(writer, sheet_name=Rxn_name.get(), startrow=1, startcol=30, header=False, index=False)
                elif float(Catalyst_mol_percent.get())>2 and float(Catalyst_mol_percent.get())<=3:
                    df3 = pd.DataFrame(data=([float(Catalyst_mol_percent.get()), Tot_Cat_ppm], [0, 0], [0, 0]), columns=["2 - 3 mol%", "ppm.3"])
                    df3 = df3.drop(df3.index[[1, 2]])
                    box_cols = pd.read_excel('ppm_calc_python.xlsx', sheet_name=Rxn_name.get(), usecols="AG:AH", nrows=60)
                    box_cols = box_cols.dropna()
                    box_cols = pd.concat([box_cols,df3], ignore_index=True)
                    box_cols.to_excel(writer, sheet_name=Rxn_name.get(), startrow=1, startcol=32, header=False, index=False)
                elif float(Catalyst_mol_percent.get())>3 and float(Catalyst_mol_percent.get())<=4:
                    df3 = pd.DataFrame(data=([float(Catalyst_mol_percent.get()), Tot_Cat_ppm], [0, 0], [0, 0]), columns=["3 - 4 mol%", "ppm.4"])
                    df3 = df3.drop(df3.index[[1, 2]])
                    box_cols = pd.read_excel('ppm_calc_python.xlsx', sheet_name=Rxn_name.get(), usecols="AI:AJ", nrows=60)
                    box_cols = box_cols.dropna()
                    box_cols = pd.concat([box_cols,df3], ignore_index=True)
                    box_cols.to_excel(writer, sheet_name=Rxn_name.get(), startrow=1, startcol=34, header=False, index=False)
                elif float(Catalyst_mol_percent.get())>4 and float(Catalyst_mol_percent.get())<=5:
                    df3 = pd.DataFrame(data=([float(Catalyst_mol_percent.get()), Tot_Cat_ppm], [0, 0], [0, 0]), columns=["4 - 5 mol%", "ppm.5"])
                    df3 = df3.drop(df3.index[[1, 2]])
                    box_cols = pd.read_excel('ppm_calc_python.xlsx', sheet_name=Rxn_name.get(), usecols="AK:AL", nrows=60)
                    box_cols = box_cols.dropna()
                    box_cols = pd.concat([box_cols,df3], ignore_index=True)
                    box_cols.to_excel(writer, sheet_name=Rxn_name.get(), startrow=1, startcol=36, header=False, index=False)
                elif float(Catalyst_mol_percent.get()) > 5:
                    df3 = pd.DataFrame(data=([float(Catalyst_mol_percent.get()), Tot_Cat_ppm], [0, 0], [0, 0]), columns=["5+ mol%", "ppm.6"])
                    df3 = df3.drop(df3.index[[1, 2]])
                    box_cols = pd.read_excel('ppm_calc_python.xlsx', sheet_name=Rxn_name.get(), usecols="AM:AN", nrows=60)
                    box_cols = box_cols.dropna()
                    box_cols = pd.concat([box_cols,df3], ignore_index=True)
                    box_cols.to_excel(writer, sheet_name=Rxn_name.get(), startrow=1, startcol=38, header=False, index=False)
                writer.save()
            elif Component.get() == '4':
                writer = pd.ExcelWriter('ppm_calc_python.xlsx', mode='r+', if_sheet_exists='overlay')
                df = pd.DataFrame(columns=['moles', 'ppm', 'mol%'], index=[Reagent_Name1.get(), Catalyst_ID.get(), Reagent_Name2.get(), Reagent_Name3.get(), Reagent_Name4.get(), Solvent1.get(), Solvent2.get()])
                df1 = pd.DataFrame(columns=[Title_entry.get(), Ref_entry.get(), DOI_entry.get()])
                df2 = pd.DataFrame(data=([float(moles1.get()), 0, 0], [b, Tot_Cat_ppm, float(Catalyst_mol_percent.get())], [float(moles2.get()), 0, 0], [float(moles3.get()), 0, 0], [float(moles4.get()), 0, 0], [Sol1_mol, 0, 0], [Sol2_mol, 0, 0]))
                #df.index.name = 'Species ID'
                df1.to_excel(writer, sheet_name=Rxn_name.get(), startrow=writer.sheets[Rxn_name.get()].max_row, startcol=0, header=True, index=False)
                df.to_excel(writer, sheet_name=Rxn_name.get(), startrow=writer.sheets[Rxn_name.get()].max_row-1, startcol=3, header=True, index=True)
                df2.to_excel(writer, sheet_name=Rxn_name.get(), startrow=writer.sheets[Rxn_name.get()].max_row - 7, startcol=4, header=False, index=False)
                if float(Catalyst_mol_percent.get())<=1:
                    df3 = pd.DataFrame(data=([float(Catalyst_mol_percent.get()), Tot_Cat_ppm], [0, 0], [0, 0]), columns=["0 - 1 mol%", "ppm.1"])
                    df3 = df3.drop(df3.index[[1, 2]])
                    box_cols = pd.read_excel('ppm_calc_python.xlsx', sheet_name=Rxn_name.get(), usecols="AC:AD", nrows=60)
                    box_cols = box_cols.dropna()
                    box_cols = pd.concat([box_cols,df3], ignore_index=True)
                    box_cols.to_excel(writer, sheet_name=Rxn_name.get(), startrow=1, startcol=28, header=False, index=False)
                elif float(Catalyst_mol_percent.get())>1 and float(Catalyst_mol_percent.get())<=2:
                    df3 = pd.DataFrame(data=([float(Catalyst_mol_percent.get()), Tot_Cat_ppm], [0, 0], [0, 0]), columns=["1 - 2 mol%", "ppm.2"])
                    df3 = df3.drop(df3.index[[1, 2]])
                    box_cols = pd.read_excel('ppm_calc_python.xlsx', sheet_name=Rxn_name.get(), usecols="AE:AF", nrows=60)
                    box_cols = box_cols.dropna()
                    box_cols = pd.concat([box_cols,df3], ignore_index=True)
                    box_cols.to_excel(writer, sheet_name=Rxn_name.get(), startrow=1, startcol=30, header=False, index=False)
                elif float(Catalyst_mol_percent.get())>2 and float(Catalyst_mol_percent.get())<=3:
                    df3 = pd.DataFrame(data=([float(Catalyst_mol_percent.get()), Tot_Cat_ppm], [0, 0], [0, 0]), columns=["2 - 3 mol%", "ppm.3"])
                    df3 = df3.drop(df3.index[[1, 2]])
                    box_cols = pd.read_excel('ppm_calc_python.xlsx', sheet_name=Rxn_name.get(), usecols="AG:AH", nrows=60)
                    box_cols = box_cols.dropna()
                    box_cols = pd.concat([box_cols,df3], ignore_index=True)
                    box_cols.to_excel(writer, sheet_name=Rxn_name.get(), startrow=1, startcol=32, header=False, index=False)
                elif float(Catalyst_mol_percent.get())>3 and float(Catalyst_mol_percent.get())<=4:
                    df3 = pd.DataFrame(data=([float(Catalyst_mol_percent.get()), Tot_Cat_ppm], [0, 0], [0, 0]), columns=["3 - 4 mol%", "ppm.4"])
                    df3 = df3.drop(df3.index[[1, 2]])
                    box_cols = pd.read_excel('ppm_calc_python.xlsx', sheet_name=Rxn_name.get(), usecols="AI:AJ", nrows=60)
                    box_cols = box_cols.dropna()
                    box_cols = pd.concat([box_cols,df3], ignore_index=True)
                    box_cols.to_excel(writer, sheet_name=Rxn_name.get(), startrow=1, startcol=34, header=False, index=False)
                elif float(Catalyst_mol_percent.get())>4 and float(Catalyst_mol_percent.get())<=5:
                    df3 = pd.DataFrame(data=([float(Catalyst_mol_percent.get()), Tot_Cat_ppm], [0, 0], [0, 0]), columns=["4 - 5 mol%", "ppm.5"])
                    df3 = df3.drop(df3.index[[1, 2]])
                    box_cols = pd.read_excel('ppm_calc_python.xlsx', sheet_name=Rxn_name.get(), usecols="AK:AL", nrows=60)
                    box_cols = box_cols.dropna()
                    box_cols = pd.concat([box_cols,df3], ignore_index=True)
                    box_cols.to_excel(writer, sheet_name=Rxn_name.get(), startrow=1, startcol=36, header=False, index=False)
                elif float(Catalyst_mol_percent.get()) > 5:
                    df3 = pd.DataFrame(data=([float(Catalyst_mol_percent.get()), Tot_Cat_ppm], [0, 0], [0, 0]), columns=["5+ mol%", "ppm.6"])
                    df3 = df3.drop(df3.index[[1, 2]])
                    box_cols = pd.read_excel('ppm_calc_python.xlsx', sheet_name=Rxn_name.get(), usecols="AM:AN", nrows=60)
                    box_cols = box_cols.dropna()
                    box_cols = pd.concat([box_cols,df3], ignore_index=True)
                    box_cols.to_excel(writer, sheet_name=Rxn_name.get(), startrow=1, startcol=38, header=False, index=False)
                writer.save()
            elif Component.get() == '5':
                writer = pd.ExcelWriter('ppm_calc_python.xlsx', mode='r+', if_sheet_exists='overlay')
                df = pd.DataFrame(columns=['moles', 'ppm', 'mol%'], index=[Reagent_Name1.get(), Catalyst_ID.get(), Reagent_Name2.get(), Reagent_Name3.get(), Reagent_Name4.get(), Reagent_Name5.get(), Solvent1.get(), Solvent2.get()])
                df1 = pd.DataFrame(columns=[Title_entry.get(), Ref_entry.get(), DOI_entry.get()])
                df2 = pd.DataFrame(data=([float(moles1.get()), 0, 0], [b, Tot_Cat_ppm, float(Catalyst_mol_percent.get())], [float(moles2.get()), 0, 0],[float(moles3.get()), 0, 0], [float(moles4.get()), 0, 0], [float(moles5.get()), 0, 0], [Sol1_mol, 0, 0], [Sol2_mol, 0 ,0]))
                #df.index.name = 'Species ID'
                df1.to_excel(writer, sheet_name=Rxn_name.get(), startrow=writer.sheets[Rxn_name.get()].max_row, startcol=0, header=True, index=False)
                df.to_excel(writer, sheet_name=Rxn_name.get(), startrow=writer.sheets[Rxn_name.get()].max_row-1, startcol=3, header=True, index=True)
                df2.to_excel(writer, sheet_name=Rxn_name.get(), startrow=writer.sheets[Rxn_name.get()].max_row - 8, startcol=4, header=False, index=False)
                if float(Catalyst_mol_percent.get())<=1:
                    df3 = pd.DataFrame(data=([float(Catalyst_mol_percent.get()), Tot_Cat_ppm], [0, 0], [0, 0]), columns=["0 - 1 mol%", "ppm.1"])
                    df3 = df3.drop(df3.index[[1, 2]])
                    box_cols = pd.read_excel('ppm_calc_python.xlsx', sheet_name=Rxn_name.get(), usecols="AC:AD", nrows=60)
                    box_cols = box_cols.dropna()
                    box_cols = pd.concat([box_cols,df3], ignore_index=True)
                    box_cols.to_excel(writer, sheet_name=Rxn_name.get(), startrow=1, startcol=28, header=False, index=False)
                elif float(Catalyst_mol_percent.get())>1 and float(Catalyst_mol_percent.get())<=2:
                    df3 = pd.DataFrame(data=([float(Catalyst_mol_percent.get()), Tot_Cat_ppm], [0, 0], [0, 0]), columns=["1 - 2 mol%", "ppm.2"])
                    df3 = df3.drop(df3.index[[1, 2]])
                    box_cols = pd.read_excel('ppm_calc_python.xlsx', sheet_name=Rxn_name.get(), usecols="AE:AF", nrows=60)
                    box_cols = box_cols.dropna()
                    box_cols = pd.concat([box_cols,df3], ignore_index=True)
                    box_cols.to_excel(writer, sheet_name=Rxn_name.get(), startrow=1, startcol=30, header=False, index=False)
                elif float(Catalyst_mol_percent.get())>2 and float(Catalyst_mol_percent.get())<=3:
                    df3 = pd.DataFrame(data=([float(Catalyst_mol_percent.get()), Tot_Cat_ppm], [0, 0], [0, 0]), columns=["2 - 3 mol%", "ppm.3"])
                    df3 = df3.drop(df3.index[[1, 2]])
                    box_cols = pd.read_excel('ppm_calc_python.xlsx', sheet_name=Rxn_name.get(), usecols="AG:AH", nrows=60)
                    box_cols = box_cols.dropna()
                    box_cols = pd.concat([box_cols,df3], ignore_index=True)
                    box_cols.to_excel(writer, sheet_name=Rxn_name.get(), startrow=1, startcol=32, header=False, index=False)
                elif float(Catalyst_mol_percent.get())>3 and float(Catalyst_mol_percent.get())<=4:
                    df3 = pd.DataFrame(data=([float(Catalyst_mol_percent.get()), Tot_Cat_ppm], [0, 0], [0, 0]), columns=["3 - 4 mol%", "ppm.4"])
                    df3 = df3.drop(df3.index[[1, 2]])
                    box_cols = pd.read_excel('ppm_calc_python.xlsx', sheet_name=Rxn_name.get(), usecols="AI:AJ", nrows=60)
                    box_cols = box_cols.dropna()
                    box_cols = pd.concat([box_cols,df3], ignore_index=True)
                    box_cols.to_excel(writer, sheet_name=Rxn_name.get(), startrow=1, startcol=34, header=False, index=False)
                elif float(Catalyst_mol_percent.get())>4 and float(Catalyst_mol_percent.get())<=5:
                    df3 = pd.DataFrame(data=([float(Catalyst_mol_percent.get()), Tot_Cat_ppm], [0, 0], [0, 0]), columns=["4 - 5 mol%", "ppm.5"])
                    df3 = df3.drop(df3.index[[1, 2]])
                    box_cols = pd.read_excel('ppm_calc_python.xlsx', sheet_name=Rxn_name.get(), usecols="AK:AL", nrows=60)
                    box_cols = box_cols.dropna()
                    box_cols = pd.concat([box_cols,df3], ignore_index=True)
                    box_cols.to_excel(writer, sheet_name=Rxn_name.get(), startrow=1, startcol=36, header=False, index=False)
                elif float(Catalyst_mol_percent.get()) > 5:
                    df3 = pd.DataFrame(data=([float(Catalyst_mol_percent.get()), Tot_Cat_ppm], [0, 0], [0, 0]), columns=["5+ mol%", "ppm.6"])
                    df3 = df3.drop(df3.index[[1, 2]])
                    box_cols = pd.read_excel('ppm_calc_python.xlsx', sheet_name=Rxn_name.get(), usecols="AM:AN", nrows=60)
                    box_cols = box_cols.dropna()
                    box_cols = pd.concat([box_cols,df3], ignore_index=True)
                    box_cols.to_excel(writer, sheet_name=Rxn_name.get(), startrow=1, startcol=38, header=False, index=False)
                writer.save()
        elif spin_box.get() == '3':
            if Component.get() == '2':
                writer = pd.ExcelWriter('ppm_calc_python.xlsx', mode='r+', if_sheet_exists='overlay')
                df = pd.DataFrame(columns=['moles', 'ppm', 'mol%'], index=[Reagent_Name1.get(), Catalyst_ID.get(), Reagent_Name2.get(), Solvent1.get(), Solvent2.get(), Solvent3.get()])
                df1 = pd.DataFrame(columns=[Title_entry.get(), Ref_entry.get(), DOI_entry.get()])
                df2 = pd.DataFrame(data=([float(moles1.get()), 0, 0], [b, Tot_Cat_ppm, float(Catalyst_mol_percent.get())], [float(moles2.get()), 0, 0], [Sol1_mol, 0, 0], [Sol2_mol, 0, 0], [Sol3_mol, 0, 0]))
                #df.index.name = 'Species ID'
                df1.to_excel(writer, sheet_name=Rxn_name.get(), startrow= writer.sheets[Rxn_name.get()].max_row, startcol= 0, header=True, index=False)
                df.to_excel(writer, sheet_name=Rxn_name.get(), startrow = writer.sheets[Rxn_name.get()].max_row-1, startcol= 3, header=True, index=True)
                df2.to_excel(writer, sheet_name=Rxn_name.get(), startrow=writer.sheets[Rxn_name.get()].max_row - 6, startcol=4, header=False, index=False)
                if float(Catalyst_mol_percent.get())<=1:
                    df3 = pd.DataFrame(data=([float(Catalyst_mol_percent.get()), Tot_Cat_ppm], [0, 0], [0, 0]), columns=["0 - 1 mol%", "ppm.1"])
                    df3 = df3.drop(df3.index[[1, 2]])
                    box_cols = pd.read_excel('ppm_calc_python.xlsx', sheet_name=Rxn_name.get(), usecols="AC:AD", nrows=60)
                    box_cols = box_cols.dropna()
                    box_cols = pd.concat([box_cols,df3], ignore_index=True)
                    box_cols.to_excel(writer, sheet_name=Rxn_name.get(), startrow=1, startcol=28, header=False, index=False)
                elif float(Catalyst_mol_percent.get())>1 and float(Catalyst_mol_percent.get())<=2:
                    df3 = pd.DataFrame(data=([float(Catalyst_mol_percent.get()), Tot_Cat_ppm], [0, 0], [0, 0]), columns=["1 - 2 mol%", "ppm.2"])
                    df3 = df3.drop(df3.index[[1, 2]])
                    box_cols = pd.read_excel('ppm_calc_python.xlsx', sheet_name=Rxn_name.get(), usecols="AE:AF", nrows=60)
                    box_cols = box_cols.dropna()
                    box_cols = pd.concat([box_cols,df3], ignore_index=True)
                    box_cols.to_excel(writer, sheet_name=Rxn_name.get(), startrow=1, startcol=30, header=False, index=False)
                elif float(Catalyst_mol_percent.get())>2 and float(Catalyst_mol_percent.get())<=3:
                    df3 = pd.DataFrame(data=([float(Catalyst_mol_percent.get()), Tot_Cat_ppm], [0, 0], [0, 0]), columns=["2 - 3 mol%", "ppm.3"])
                    df3 = df3.drop(df3.index[[1, 2]])
                    box_cols = pd.read_excel('ppm_calc_python.xlsx', sheet_name=Rxn_name.get(), usecols="AG:AH", nrows=60)
                    box_cols = box_cols.dropna()
                    box_cols = pd.concat([box_cols,df3], ignore_index=True)
                    box_cols.to_excel(writer, sheet_name=Rxn_name.get(), startrow=1, startcol=32, header=False, index=False)
                elif float(Catalyst_mol_percent.get())>3 and float(Catalyst_mol_percent.get())<=4:
                    df3 = pd.DataFrame(data=([float(Catalyst_mol_percent.get()), Tot_Cat_ppm], [0, 0], [0, 0]), columns=["3 - 4 mol%", "ppm.4"])
                    df3 = df3.drop(df3.index[[1, 2]])
                    box_cols = pd.read_excel('ppm_calc_python.xlsx', sheet_name=Rxn_name.get(), usecols="AI:AJ", nrows=60)
                    box_cols = box_cols.dropna()
                    box_cols = pd.concat([box_cols,df3], ignore_index=True)
                    box_cols.to_excel(writer, sheet_name=Rxn_name.get(), startrow=1, startcol=34, header=False, index=False)
                elif float(Catalyst_mol_percent.get())>4 and float(Catalyst_mol_percent.get())<=5:
                    df3 = pd.DataFrame(data=([float(Catalyst_mol_percent.get()), Tot_Cat_ppm], [0, 0], [0, 0]), columns=["4 - 5 mol%", "ppm.5"])
                    df3 = df3.drop(df3.index[[1, 2]])
                    box_cols = pd.read_excel('ppm_calc_python.xlsx', sheet_name=Rxn_name.get(), usecols="AK:AL", nrows=60)
                    box_cols = box_cols.dropna()
                    box_cols = pd.concat([box_cols,df3], ignore_index=True)
                    box_cols.to_excel(writer, sheet_name=Rxn_name.get(), startrow=1, startcol=36, header=False, index=False)
                elif float(Catalyst_mol_percent.get()) > 5:
                    df3 = pd.DataFrame(data=([float(Catalyst_mol_percent.get()), Tot_Cat_ppm], [0, 0], [0, 0]), columns=["5+ mol%", "ppm.6"])
                    df3 = df3.drop(df3.index[[1, 2]])
                    box_cols = pd.read_excel('ppm_calc_python.xlsx', sheet_name=Rxn_name.get(), usecols="AM:AN", nrows=60)
                    box_cols = box_cols.dropna()
                    box_cols = pd.concat([box_cols,df3], ignore_index=True)
                    box_cols.to_excel(writer, sheet_name=Rxn_name.get(), startrow=1, startcol=38, header=False, index=False)
                writer.save()
            elif Component.get() == '3':
                writer = pd.ExcelWriter('ppm_calc_python.xlsx', mode='r+', if_sheet_exists='overlay')
                data = ppm_table
                df = pd.DataFrame(columns=['moles', 'ppm', 'mol%'], index=[Reagent_Name1.get(), Catalyst_ID.get(), Reagent_Name2.get(), Reagent_Name3.get(), Solvent1.get(), Solvent2.get(), Solvent3.get()])
                df1 = pd.DataFrame(columns=[Title_entry.get(), Ref_entry.get(), DOI_entry.get()])
                df2 = pd.DataFrame(data=([float(moles1.get()), 0, 0], [b, Tot_Cat_ppm, float(Catalyst_mol_percent.get())], [float(moles2.get()), 0, 0], [float(moles3.get()), 0, 0], [Sol1_mol, 0, 0], [Sol2_mol, 0, 0], [Sol3_mol, 0, 0]))
                #df.index.name = 'Species ID'
                df1.to_excel(writer, sheet_name=Rxn_name.get(), startrow=writer.sheets[Rxn_name.get()].max_row, startcol=0, header=True, index=False)
                df.to_excel(writer, sheet_name=Rxn_name.get(), startrow=writer.sheets[Rxn_name.get()].max_row-1, startcol=3, header=True, index=True)
                df2.to_excel(writer, sheet_name=Rxn_name.get(), startrow=writer.sheets[Rxn_name.get()].max_row - 7, startcol=4, header=False, index=False)
                if float(Catalyst_mol_percent.get())<=1:
                    df3 = pd.DataFrame(data=([float(Catalyst_mol_percent.get()), Tot_Cat_ppm], [0, 0], [0, 0]), columns=["0 - 1 mol%", "ppm.1"])
                    df3 = df3.drop(df3.index[[1, 2]])
                    box_cols = pd.read_excel('ppm_calc_python.xlsx', sheet_name=Rxn_name.get(), usecols="AC:AD", nrows=60)
                    box_cols = box_cols.dropna()
                    box_cols = pd.concat([box_cols,df3], ignore_index=True)
                    box_cols.to_excel(writer, sheet_name=Rxn_name.get(), startrow=1, startcol=28, header=False, index=False)
                elif float(Catalyst_mol_percent.get())>1 and float(Catalyst_mol_percent.get())<=2:
                    df3 = pd.DataFrame(data=([float(Catalyst_mol_percent.get()), Tot_Cat_ppm], [0, 0], [0, 0]), columns=["1 - 2 mol%", "ppm.2"])
                    df3 = df3.drop(df3.index[[1, 2]])
                    box_cols = pd.read_excel('ppm_calc_python.xlsx', sheet_name=Rxn_name.get(), usecols="AE:AF", nrows=60)
                    box_cols = box_cols.dropna()
                    box_cols = pd.concat([box_cols,df3], ignore_index=True)
                    box_cols.to_excel(writer, sheet_name=Rxn_name.get(), startrow=1, startcol=30, header=False, index=False)
                elif float(Catalyst_mol_percent.get())>2 and float(Catalyst_mol_percent.get())<=3:
                    df3 = pd.DataFrame(data=([float(Catalyst_mol_percent.get()), Tot_Cat_ppm], [0, 0], [0, 0]), columns=["2 - 3 mol%", "ppm.3"])
                    df3 = df3.drop(df3.index[[1, 2]])
                    box_cols = pd.read_excel('ppm_calc_python.xlsx', sheet_name=Rxn_name.get(), usecols="AG:AH", nrows=60)
                    box_cols = box_cols.dropna()
                    box_cols = pd.concat([box_cols,df3], ignore_index=True)
                    box_cols.to_excel(writer, sheet_name=Rxn_name.get(), startrow=1, startcol=32, header=False, index=False)
                elif float(Catalyst_mol_percent.get())>3 and float(Catalyst_mol_percent.get())<=4:
                    df3 = pd.DataFrame(data=([float(Catalyst_mol_percent.get()), Tot_Cat_ppm], [0, 0], [0, 0]), columns=["3 - 4 mol%", "ppm.4"])
                    df3 = df3.drop(df3.index[[1, 2]])
                    box_cols = pd.read_excel('ppm_calc_python.xlsx', sheet_name=Rxn_name.get(), usecols="AI:AJ", nrows=60)
                    box_cols = box_cols.dropna()
                    box_cols = pd.concat([box_cols,df3], ignore_index=True)
                    box_cols.to_excel(writer, sheet_name=Rxn_name.get(), startrow=1, startcol=34, header=False, index=False)
                elif float(Catalyst_mol_percent.get())>4 and float(Catalyst_mol_percent.get())<=5:
                    df3 = pd.DataFrame(data=([float(Catalyst_mol_percent.get()), Tot_Cat_ppm], [0, 0], [0, 0]), columns=["4 - 5 mol%", "ppm.5"])
                    df3 = df3.drop(df3.index[[1, 2]])
                    box_cols = pd.read_excel('ppm_calc_python.xlsx', sheet_name=Rxn_name.get(), usecols="AK:AL", nrows=60)
                    box_cols = box_cols.dropna()
                    box_cols = pd.concat([box_cols,df3], ignore_index=True)
                    box_cols.to_excel(writer, sheet_name=Rxn_name.get(), startrow=1, startcol=36, header=False, index=False)
                elif float(Catalyst_mol_percent.get()) > 5:
                    df3 = pd.DataFrame(data=([float(Catalyst_mol_percent.get()), Tot_Cat_ppm], [0, 0], [0, 0]), columns=["5+ mol%", "ppm.6"])
                    df3 = df3.drop(df3.index[[1, 2]])
                    box_cols = pd.read_excel('ppm_calc_python.xlsx', sheet_name=Rxn_name.get(), usecols="AM:AN", nrows=60)
                    box_cols = box_cols.dropna()
                    box_cols = pd.concat([box_cols,df3], ignore_index=True)
                    box_cols.to_excel(writer, sheet_name=Rxn_name.get(), startrow=1, startcol=38, header=False, index=False)
                writer.save()
            elif Component.get() == '4':
                writer = pd.ExcelWriter('ppm_calc_python.xlsx', mode='r+', if_sheet_exists='overlay')
                data = ppm_table
                df = pd.DataFrame(columns=['moles', 'ppm', 'mol%'], index=[Reagent_Name1.get(), Catalyst_ID.get(), Reagent_Name2.get(), Reagent_Name3.get(), Reagent_Name4.get(), Solvent1.get(), Solvent2.get(), Solvent3.get()])
                df1 = pd.DataFrame(columns=[Title_entry.get(), Ref_entry.get(), DOI_entry.get()])
                df2 = pd.DataFrame(data=([float(moles1.get()), 0, 0], [b, Tot_Cat_ppm, float(Catalyst_mol_percent.get())], [float(moles2.get()), 0, 0], [float(moles3.get()), 0, 0], [float(moles4.get()), 0, 0], [Sol1_mol, 0, 0], [Sol2_mol, 0, 0], [Sol3_mol, 0, 0]))
                #df.index.name = 'Species ID'
                df1.to_excel(writer, sheet_name=Rxn_name.get(), startrow=writer.sheets[Rxn_name.get()].max_row, startcol=0, header=True, index=False)
                df.to_excel(writer, sheet_name=Rxn_name.get(), startrow=writer.sheets[Rxn_name.get()].max_row-1, startcol=3, header=True, index=True)
                df2.to_excel(writer, sheet_name=Rxn_name.get(), startrow=writer.sheets[Rxn_name.get()].max_row - 8, startcol=4, header=False, index=False)
                if float(Catalyst_mol_percent.get())<=1:
                    df3 = pd.DataFrame(data=([float(Catalyst_mol_percent.get()), Tot_Cat_ppm], [0, 0], [0, 0]), columns=["0 - 1 mol%", "ppm.1"])
                    df3 = df3.drop(df3.index[[1, 2]])
                    box_cols = pd.read_excel('ppm_calc_python.xlsx', sheet_name=Rxn_name.get(), usecols="AC:AD", nrows=60)
                    box_cols = box_cols.dropna()
                    box_cols = pd.concat([box_cols,df3], ignore_index=True)
                    box_cols.to_excel(writer, sheet_name=Rxn_name.get(), startrow=1, startcol=28, header=False, index=False)
                elif float(Catalyst_mol_percent.get())>1 and float(Catalyst_mol_percent.get())<=2:
                    df3 = pd.DataFrame(data=([float(Catalyst_mol_percent.get()), Tot_Cat_ppm], [0, 0], [0, 0]), columns=["1 - 2 mol%", "ppm.2"])
                    df3 = df3.drop(df3.index[[1, 2]])
                    box_cols = pd.read_excel('ppm_calc_python.xlsx', sheet_name=Rxn_name.get(), usecols="AE:AF", nrows=60)
                    box_cols = box_cols.dropna()
                    box_cols = pd.concat([box_cols,df3], ignore_index=True)
                    box_cols.to_excel(writer, sheet_name=Rxn_name.get(), startrow=1, startcol=30, header=False, index=False)
                elif float(Catalyst_mol_percent.get())>2 and float(Catalyst_mol_percent.get())<=3:
                    df3 = pd.DataFrame(data=([float(Catalyst_mol_percent.get()), Tot_Cat_ppm], [0, 0], [0, 0]), columns=["2 - 3 mol%", "ppm.3"])
                    df3 = df3.drop(df3.index[[1, 2]])
                    box_cols = pd.read_excel('ppm_calc_python.xlsx', sheet_name=Rxn_name.get(), usecols="AG:AH", nrows=60)
                    box_cols = box_cols.dropna()
                    box_cols = pd.concat([box_cols,df3], ignore_index=True)
                    box_cols.to_excel(writer, sheet_name=Rxn_name.get(), startrow=1, startcol=32, header=False, index=False)
                elif float(Catalyst_mol_percent.get())>3 and float(Catalyst_mol_percent.get())<=4:
                    df3 = pd.DataFrame(data=([float(Catalyst_mol_percent.get()), Tot_Cat_ppm], [0, 0], [0, 0]), columns=["3 - 4 mol%", "ppm.4"])
                    df3 = df3.drop(df3.index[[1, 2]])
                    box_cols = pd.read_excel('ppm_calc_python.xlsx', sheet_name=Rxn_name.get(), usecols="AI:AJ", nrows=60)
                    box_cols = box_cols.dropna()
                    box_cols = pd.concat([box_cols,df3], ignore_index=True)
                    box_cols.to_excel(writer, sheet_name=Rxn_name.get(), startrow=1, startcol=34, header=False, index=False)
                elif float(Catalyst_mol_percent.get())>4 and float(Catalyst_mol_percent.get())<=5:
                    df3 = pd.DataFrame(data=([float(Catalyst_mol_percent.get()), Tot_Cat_ppm], [0, 0], [0, 0]), columns=["4 - 5 mol%", "ppm.5"])
                    df3 = df3.drop(df3.index[[1, 2]])
                    box_cols = pd.read_excel('ppm_calc_python.xlsx', sheet_name=Rxn_name.get(), usecols="AK:AL", nrows=60)
                    box_cols = box_cols.dropna()
                    box_cols = pd.concat([box_cols,df3], ignore_index=True)
                    box_cols.to_excel(writer, sheet_name=Rxn_name.get(), startrow=1, startcol=36, header=False, index=False)
                elif float(Catalyst_mol_percent.get()) > 5:
                    df3 = pd.DataFrame(data=([float(Catalyst_mol_percent.get()), Tot_Cat_ppm], [0, 0], [0, 0]), columns=["5+ mol%", "ppm.6"])
                    df3 = df3.drop(df3.index[[1, 2]])
                    box_cols = pd.read_excel('ppm_calc_python.xlsx', sheet_name=Rxn_name.get(), usecols="AM:AN", nrows=60)
                    box_cols = box_cols.dropna()
                    box_cols = pd.concat([box_cols,df3], ignore_index=True)
                    box_cols.to_excel(writer, sheet_name=Rxn_name.get(), startrow=1, startcol=38, header=False, index=False)
                writer.save()
            elif Component.get() == '5':
                writer = pd.ExcelWriter('ppm_calc_python.xlsx', mode='r+', if_sheet_exists='overlay')
                data = ppm_table
                df = pd.DataFrame(data, columns=['moles', 'ppm', 'mol%'], index=[Reagent_Name1.get(), Catalyst_ID.get(), Reagent_Name2.get(), Reagent_Name3.get(), Reagent_Name4.get(), Reagent_Name5.get(), Solvent1.get(), Solvent2.get(), Solvent3.get()])
                df1 = pd.DataFrame(columns=[Title_entry.get(), Ref_entry.get(), DOI_entry.get()])
                df2 = pd.DataFrame(data=([float(moles1.get()), 0, 0], [b, Tot_Cat_ppm, float(Catalyst_mol_percent.get())], [float(moles2.get()), 0, 0], [float(moles3.get()), 0, 0], [float(moles4.get()), 0, 0], [float(moles5.get()), 0, 0], [Sol1_mol, 0, 0], [Sol2_mol, 0, 0], [Sol3_mol, 0, 0]))
                #df.index.name = 'Species ID'
                df1.to_excel(writer, sheet_name=Rxn_name.get(), startrow=writer.sheets[Rxn_name.get()].max_row, startcol=0, header=True, index=False)
                df.to_excel(writer, sheet_name=Rxn_name.get(), startrow=writer.sheets[Rxn_name.get()].max_row-1, startcol=3, header=True, index=True)
                df2.to_excel(writer, sheet_name=Rxn_name.get(), startrow=writer.sheets[Rxn_name.get()].max_row - 9, startcol=4, header=False, index=False)
                if float(Catalyst_mol_percent.get())<=1:
                    df3 = pd.DataFrame(data=([float(Catalyst_mol_percent.get()), Tot_Cat_ppm], [0, 0], [0, 0]), columns=["0 - 1 mol%", "ppm.1"])
                    df3 = df3.drop(df3.index[[1, 2]])
                    box_cols = pd.read_excel('ppm_calc_python.xlsx', sheet_name=Rxn_name.get(), usecols="AC:AD", nrows=60)
                    box_cols = box_cols.dropna()
                    box_cols = pd.concat([box_cols,df3], ignore_index=True)
                    box_cols.to_excel(writer, sheet_name=Rxn_name.get(), startrow=1, startcol=28, header=False, index=False)
                elif float(Catalyst_mol_percent.get())>1 and float(Catalyst_mol_percent.get())<=2:
                    df3 = pd.DataFrame(data=([float(Catalyst_mol_percent.get()), Tot_Cat_ppm], [0, 0], [0, 0]), columns=["1 - 2 mol%", "ppm.2"])
                    df3 = df3.drop(df3.index[[1, 2]])
                    box_cols = pd.read_excel('ppm_calc_python.xlsx', sheet_name=Rxn_name.get(), usecols="AE:AF", nrows=60)
                    box_cols = box_cols.dropna()
                    box_cols = pd.concat([box_cols,df3], ignore_index=True)
                    box_cols.to_excel(writer, sheet_name=Rxn_name.get(), startrow=1, startcol=30, header=False, index=False)
                elif float(Catalyst_mol_percent.get())>2 and float(Catalyst_mol_percent.get())<=3:
                    df3 = pd.DataFrame(data=([float(Catalyst_mol_percent.get()), Tot_Cat_ppm], [0, 0], [0, 0]), columns=["2 - 3 mol%", "ppm.3"])
                    df3 = df3.drop(df3.index[[1, 2]])
                    box_cols = pd.read_excel('ppm_calc_python.xlsx', sheet_name=Rxn_name.get(), usecols="AG:AH", nrows=60)
                    box_cols = box_cols.dropna()
                    box_cols = pd.concat([box_cols,df3], ignore_index=True)
                    box_cols.to_excel(writer, sheet_name=Rxn_name.get(), startrow=1, startcol=32, header=False, index=False)
                elif float(Catalyst_mol_percent.get())>3 and float(Catalyst_mol_percent.get())<=4:
                    df3 = pd.DataFrame(data=([float(Catalyst_mol_percent.get()), Tot_Cat_ppm], [0, 0], [0, 0]), columns=["3 - 4 mol%", "ppm.4"])
                    df3 = df3.drop(df3.index[[1, 2]])
                    box_cols = pd.read_excel('ppm_calc_python.xlsx', sheet_name=Rxn_name.get(), usecols="AI:AJ", nrows=60)
                    box_cols = box_cols.dropna()
                    box_cols = pd.concat([box_cols,df3], ignore_index=True)
                    box_cols.to_excel(writer, sheet_name=Rxn_name.get(), startrow=1, startcol=34, header=False, index=False)
                elif float(Catalyst_mol_percent.get())>4 and float(Catalyst_mol_percent.get())<=5:
                    df3 = pd.DataFrame(data=([float(Catalyst_mol_percent.get()), Tot_Cat_ppm], [0, 0], [0, 0]), columns=["4 - 5 mol%", "ppm.5"])
                    df3 = df3.drop(df3.index[[1, 2]])
                    box_cols = pd.read_excel('ppm_calc_python.xlsx', sheet_name=Rxn_name.get(), usecols="AK:AL", nrows=60)
                    box_cols = box_cols.dropna()
                    box_cols = pd.concat([box_cols,df3], ignore_index=True)
[truncated: 209,948 more chars]
