# Supplementary material for: Pd-Catalyzed Cross-Couplings: On the Importance of the Catalyst Quantity Descriptors, mol % and ppm
Source: Org Process Res Dev. 2022 Jul 11;26(8):2240–69. doi: 10.1021/acs.oprd.2c00051 (PMC9396667; doi:10.1021/acs.oprd.2c00051)
Supplement: Supplementary file 1 — op2c00051_si_001.zip [file op2c00051_si_001.zip › PPM_Calculator_Python_Updated/Progress_Bar.py]

# Copyright (C) Dr Christopher Horbaczewskyj, Chemistry Department, University of York, YO10 5DD. 2020

# A loading bar for use with PPM_CALCULATOR

import tkinter
from tkinter import *
from tkinter.ttk import *
import time
# creating tkinter window
root1 = Tk()
root1.wm_title("Saving Data")
window_width = 230
window_height = 75
# Place window in the centre of the screen
# get the screen dimension
screen_width = root1.winfo_screenwidth()
screen_height = root1.winfo_screenheight()
# find the center point
center_x = int(screen_width/2 - window_width / 2)
center_y = int(screen_height/2 - window_height / 2)
# set the position of the window to the center of the screen
root1.geometry(f'{window_width}x{window_height}+{center_x}+{center_y}')

# Progress bar widget
progress = Progressbar(root1, name='saving Data', orient=HORIZONTAL, length=100, mode='determinate')
progress.winfo_geometry()
progress_label = tkinter.Label(text='Saving...')

# Function responsible for the updating of the progress bar value

def bar():

    progress['value'] = 20
    root1.update_idletasks()
    time.sleep(0.5)

    progress['value'] = 40
    root1.update_idletasks()
    time.sleep(0.5)

    progress['value'] = 50
    root1.update_idletasks()
    time.sleep(0.5)

    progress['value'] = 60
    root1.update_idletasks()
    time.sleep(0.5)

    progress['value'] = 80
    root1.update_idletasks()
    time.sleep(0.5)
    progress['value'] = 100
    root1.destroy()

progress.pack(pady=10)
progress_label.pack(pady=1)
#Button(root1, text='Start', command=lambda: [bar(), ]).pack(pady=10)

# infinite loop
mainloop()
