# Supplementary material for: Pd-Catalyzed Cross-Couplings: On the Importance of the Catalyst Quantity Descriptors, mol % and ppm
Source: Org Process Res Dev. 2022 Jul 11;26(8):2240–69. doi: 10.1021/acs.oprd.2c00051 (PMC9396667; doi:10.1021/acs.oprd.2c00051)
Supplement: Supplementary file 1 — op2c00051_si_001.zip [file op2c00051_si_001.zip › PPM_Calculator_Python_Updated/Solvent_list.csv]

Solvent_#	Solvent_name	Solvent_density	Molecular_weight
0	[Please Select]	0	0
1	acetic acid	1.0446	60.052
2	anisole	0.995	108.14
3	acetone	0.7845	58.079
4	acetonitrile	0.7857	41.052
5	benzene	0.8765	78.11
6	1-butanol	0.8095	74.12
7	2-butanol	0.8063	74.12
8	2-butanone	0.7999	72.11
9	t-butyl alcohol	0.7887	74.12
10	carbon tetrachloride	1.594	153.82
11	chlorobenzene	1.1058	112.56
12	chloroform	1.4788	119.38
13	cyclohexane	0.7739	84.16
14	1,2-dichloroethane	1.245	98.96
15	Dibutyl ether	0.77	130.231
16	diethylene glycol	1.1197	106.12
17	diethyl ether	0.713	74.12
18	diglyme	0.943	134.17
19	1,2-dimethoxyethane	0.8637	90.12
20	Dimethyl Acetamide	0.937	87.122
21	Dimethylformamide	0.9445	73.09
22	dimethyl sulfoxide	1.092	78.13
23	1,4-dioxane	1.033	101
24	Ethanol	0.789	46.07
25	ethyl acetate	0.895	88.11
26	ethylene glycol	1.115	62.07
27	glycerin	1.261	92.09
28	heptane	0.684	100.2
29	hexamethylphosphoramide	1.03	179.2
30	hexamethylphosphorous triamide	0.898	163.2
31	hexane	0.659	86.18
32	methanol	0.791	32.04
33	methyl t-butyl ether	0.741	88.15
34	methylene chloride	1.326	84.93
35	N-methyl-2-pyrrolidinone	1.033	99.13
36	Nitromethane	1.382	61.04
37	Pentane	0.626	72.15
38	petroleum ether	0.656	82.2
39	1-propanol	0.803	60.1
40	2-propanol	0.785	60.1
41	Pyridine	0.982	79.1
42	2-methyl tetrahydrofuran	0.86	86.13
43	Tetrahydrofuran	0.8833	72.106
44	tert-Amyl Alcohol	0.805	88.15
45	a,a,a-Trifluorotoluene	1.19	146.11
46	toluene	0.867	92.14
47	triethyl amine	0.728	101.19
48	water	0.998	18.02
49	water, heavy	1.107	20.03
50	o-xylene	0.897	106.17
51	m-xylene	0.868	106.17
52	p-xylene	0.861	106.17
53
