# Supplementary material for: Pd-Catalyzed Cross-Couplings: On the Importance of the Catalyst Quantity Descriptors, mol % and ppm
Source: Org Process Res Dev. 2022 Jul 11;26(8):2240–69. doi: 10.1021/acs.oprd.2c00051 (PMC9396667; doi:10.1021/acs.oprd.2c00051)
Supplement: Supplementary file 1 — op2c00051_si_001.zip [file op2c00051_si_001.zip › PPM_Calculator_Python_Updated/User_Instructions.py]

from tkinter import *

# root window
User_I= Tk()
User_I.geometry("300x150")
User_I.resizable(False, False)
User_I.title('Sign In')
