# Supplementary material for: Pd-Catalyzed Cross-Couplings: On the Importance of the Catalyst Quantity Descriptors, mol % and ppm
Source: Org Process Res Dev. 2022 Jul 11;26(8):2240–69. doi: 10.1021/acs.oprd.2c00051 (PMC9396667; doi:10.1021/acs.oprd.2c00051)
Supplement: Supplementary file 2 — op2c00051_si_002.zip [file op2c00051_si_002.zip]

Archive with 5 entries (5 files):
- ppm_programs_updated/excel_column2.m
- ppm_programs_updated/ppm_calc.xlsx
- ppm_programs_updated/ppm_Calc_app.mlapp
- ppm_programs_updated/UoY_Line.png
- ppm_programs_updated/User_Instructions_Dialog_Box.mlapp
