# Supplementary material for: Pd-Catalyzed Cross-Couplings: On the Importance of the Catalyst Quantity Descriptors, mol % and ppm
Source: Org Process Res Dev. 2022 Jul 11;26(8):2240–69. doi: 10.1021/acs.oprd.2c00051 (PMC9396667; doi:10.1021/acs.oprd.2c00051)
Supplement: Supplementary file 2 — op2c00051_si_002.zip [file op2c00051_si_002.zip › ppm_programs_updated/excel_column2.m]

function col = excel_column2(n)
     
    %// find LSB
    xlsb = mod(n-1,26)+1 ;
    xmsb = fix((n-1)/26) ;

    %// find MSB (recursively if necessary)
    if xmsb >= 1
        col = [excel_column2(xmsb) char(xlsb+64)] ;
    else
        col = char(xlsb+64) ;
    
    end
    %col = [n;(n+1)];
end
