# Supplementary material for: Pd-Catalyzed Cross-Couplings: On the Importance of the Catalyst Quantity Descriptors, mol % and ppm
Source: Org Process Res Dev. 2022 Jul 11;26(8):2240–69. doi: 10.1021/acs.oprd.2c00051 (PMC9396667; doi:10.1021/acs.oprd.2c00051)
Supplement: Supplementary file 2 — op2c00051_si_002.zip [file op2c00051_si_002.zip › ppm_programs_updated/ppm_calc.xlsx]

## Sheet: Kumada
Title	Reference	DOI										91.8139	43	ppm	mol%		mol%		51		min	Q1	Median	Q3	max	IQR		0 - 1 mol%		1 - 2 mol%		2 - 3 mol%		3 - 4 mol%		4 - 5 mol%		5+ mol%		TRUE	51
A Ligand Free and Room Temperature Protocol for Pd-Catalyzed Kumada-Corriu Couplings of Unactivated Alkenyl Phosphates	J. Org. Chem. 2009, 74, 3536–3539	https://doi.org/10.1021/jo900098a	Row	Phosphate	PdCl2	p-Tolylmagnesium bromide	tetrahydrofuran				Total Moles	% solvent	Max	2373.13	5		0	to 1	21	1	6.37599	69.6117	174.747	301.795	1066.1	232.183		1	6.37599	2	12.9542	2.5	174.011	4	522.602	5	301.78			399.473
	detail in SI - general procedure		Moles	0.0005	1e-05	0.00075	0.0214375				0.0226975	94.4487	Min	8.44831	0.1		1.00001	to 2	15	2	9.85552	112.952	263.019	449.191	1346.8	336.239		1	164.285	2	509.294	2.5	505.347	4	1384	5	417.307
			ppm	0	440.576	0	0						range	2364.69	4.9		2.00001	to 3	5	3	174.011	310.347	505.347	700.279	921.759	389.932		1	242.365	2	263.019	2.5	921.759			5	397.406
	orange		mol_%	0	2	0	0						Mean	429.843	2.0738		3.00001	to 4	2	4	522.602	737.951	953.301	1168.65	1384	430.699		0.5	101.008	2	1346.8	3	310.347			5	2373.13
			Row	Phosphate	Pd2(dba)3	p-Tolylmagnesium bromide	tetrahydrofuran						Median	310.347	2		4.00001	to 5	8	5	301.78	412.332	608.48	725.858	2373.13	313.526		1	69.6117	2	937.243	3	700.279			5	621.842
			Moles	0.0005	5e-06	0.00075	0.0336876				0.0349426	96.4084	SD	428.625	1.51335		5.00001	to 6	0	6	0	#NUM!	#NUM!	#NUM!	0	#NUM!		0.87	135.813	2	112.93					5	989.749
			ppm	0	143.092	0	0						RSD	99.7165	72.9748				TRUE									1	301.795	2	112.974					5	595.119
	red		mol_%	0	1	0	0																					0.5	1066.1	2	9.85552					5	637.894
Efficient Cross-Coupling of Aryl Chlorides with Aryl Grignard Reagents (Kumada Reaction) Mediated by a Palladium/Imidazolium Chloride System	J. Am. Chem. Soc. 1999, 121, 42, 9889-9890	https://doi.org/10.1021/ja991703n	Row	aryl halide	Pd2(dba)3	Ligand	arylmagnesium bromide	1,4-dioxane																				0.4	41.4079	1.5	198.478
	detail in SI - general procedure		Moles	0.001	1e-05	4e-05	0.0012	0.0586199			0.0608699	96.3036																0.45	46.5836	2	501.399
			ppm	0	164.285	0	0	0																				1	194.137	2	396.982
	red		mol_%	0	1	0	0	0																				1	188.643	1.02	62.2205
Air-stable CpPd(NHC)Cl complexes as highly active precatalysts for Kumada–Tamao–Corriu coupling of aryl and heteroaryl chlorides	J. Organometallic Chem. 696 (2011) 859-863	https://doi.org/10.1016/j.jorganchem.2010.10.009	Row	Heteroaryl chloride	CpPd(NHC)Cl	Grignard reagent	tetrahydrofuran																					1	457.683	1.2	141.022
	detail in SI - general procedure		Moles	0.001	2e-05	0.0015	0.0367501				0.0392701	93.5829																0.1	174.747	2	334.549
			ppm	0	509.294	0	0																					0.5	427.624	2	372.647
	orange		mol_%	0	2	0	0																					1	179.96
			Row	Heteroaryl chloride	CpPd(NHC)Cl	Grignard reagent	LiCl	tetrahydrofuran																				1	8.44831
			Moles	0.001	1e-05	0.0015	0.002	0.0367501			0.0412601	89.0693																0.5	64.7416
			ppm	0	242.365	0	0	0																				1	145.494
	red		mol_%	0	1	0	0	0																				0.723562	343.236
Air-Stable Dinuclear Iodine-Bridged Pd(I) Complex - Catalyst, Precursor, or Parasite? The Additive Decides. Systematic Nucleophile-Activity Study and Application as Precatalyst in Cross-Coupling	Organometallics 2015, 34, 5191−5195	https://doi.org/10.1021/acs.organomet.5b00766	Row	Aryl halide	Pd2I2(tBu3P)2	Grignard	toluene																					1	832.672
	General procedure in exp, detail in SI		Moles	0.0003	7.5e-06	0.00045	0.0423432				0.0431007	98.2425
			ppm	0	174.011	0	0
	yellow		mol_%	0	2.5	0	0
Air-Stable PinP(O)H as Preligand for Palladium-Catalyzed Kumada Couplings of Unactivated Tosylates	Org. Lett. 2006, 8, 16, 3457-3460	https://doi.org/10.1021/ol061116o	Row	Aryl tosylate	Pd2(dba)3	Grignard	H-phosphonate PinP(O)H	1,4-dioxane
	Below tables, SI		Moles	0.001	5e-06	0.0015	0.0001	0.0468959			0.0495009	94.7375
			ppm	0	101.008	0	0	0
	red		mol_%	0	0.5	0	0	0
			Row	Aryl tosylate	Pd2(dba)3	Grignard	H-phosphonate PinP(O)H	1,4-dioxane
			Moles	0.001	2.5e-05	0.0015	5e-05	0.0468959			0.0494709	94.7949
			ppm	0	505.347	0	0	0
	yellow		mol_%	0	2.5	0	0	0
Asymmetric Kumada–Corriu cross-coupling reaction with Pd2(dba)3 and an N–Ar axially chiral mimetic-type ligand catalyst	Tetrahedron 60 (2004) 10701–10709	https://doi.org/10.1016/j.tet.2004.09.010	Row	β-bromostyrene	PdCl2(MeCN)2	1-Phenylethylmagnesium chloride	Ligand	α,α,α-Trifluorotoluene
	Detail in experimental - section 4.4		Moles	0.000727	1.8175e-05	0.0015	0.000369	0.0171036			0.0197177	86.742
			ppm	0	921.759	0	0	0
	yellow		mol_%	0	2.5	0	0	0
C-I-Selective Cross-Coupling Enabled by a Cationic Palladium Trimer	Angew. Chem. Int. Ed. 2019, 58, 211 –215	https://doi.org/10.1002/anie.201811380	Row	Aryl iodide	Pd3(PHPh2)3(PPh2)3	Grignard reagent	toluene
	Details in SI - general procedure		Moles	0.0003	3e-06	0.00045	0.0423432				0.0430962	98.2527
			ppm	0	69.6117	0	0
	red		mol_%	0	1	0	0
Heck, Suzuki and Kumada–Corriu cross-coupling reactions mediated by complexes based on the upper rim of diphosphinated calix[4]arenes	J. Mol. Catal. A: Chemical 239 (2005) 257–262	https://doi.org/10.1016/j.molcata.2005.06.024	Row	aryl halide	Pd(OAc)2	Ligand	PhMgBr	tetrahydrofuran
	Detail in experimental - section 2.3		Moles	0.001	2e-05	2e-05	0.0015	0.0735001			0.0760401	96.6597
			ppm	0	263.019	0	0	0
	orange		mol_%	0	2	0	0	0
Highly active recyclable SBA-15-EDTA-Pd catalyst for Mizoroki-Heck, Stille and Kumada C–C coupling reactions	J. Porous Mater. (2017) 24:837–846	https://doi.org/10.1007/s10934-016-0323-8	Row	aryl halide	SBA-15-EDTA-Pd	Grignard reagent	tetrahydrofuran
	Detail in experimental - section 2.3		Moles	0.001	8.7e-06	0.0018	0.0612501				0.0640588	95.6154
			ppm	0	135.813	0	0								OR(ISNUMBER(SEARCH("Ni",F2)),ISNUMBER(SEARCH("Fe",F2)),ISNUMBER(SEARCH("Zr",F2)))
	red		mol_%	0	0.87	0	0								ISNUMBER(SEARCH("Pd",F2))
Highly active, air-stable palladium catalysts for Kumada-Tamao-Corriu cross-coupling reaction of inactivated aryl chlorides with aryl Grignard reagents	J. Organometallic Chem. 653 (2002) 63-68	https://doi.org/10.1016/S0022-328X(02)01259-7	Row	Chlorobenzene	{[(t-Bu)2PO---H---OP(t-Bu)2]PdCl}2	o-tolylmagnesium chloride	tetrahydrofuran								MOD(COLUMN(),4)=0
	Detail in experimental - section 4.6		Moles	0.01	0.0001	0.015	0.306251				0.331351	92.4249
			ppm	0	301.795	0	0
	red		mol_%	0	1	0	0
Inherent vs Apparent Chemoselectivity in the Kumada−Corriu Cross-Coupling Reaction	Org. Lett. 2016, 18, 5312−5315	https://doi.org/10.1021/acs.orglett.6b02631	Row	aryl chloride	Pd(OAc)2	Sphos	Grignard reagent	toluene
	Detail in SI - general procedure 4.1		Moles	0.0002	6e-06	8e-06	0.0003	0.0188192			0.0193332	97.3414
			ppm	0	310.347	0	0	0
	yellow		mol_%	0	3	0	0	0
Kumada–Corriu Cross-Couplings with 2-Pyridyl Grignard Reagents	Chem. Eur. J. 2010, 16, 3300 – 3303	https://doi.org/10.1002/chem.201000032	Row	p-bromoanisole	Pd2(dba)3	2-pyridyl magnesium bromide	(1-Ad)2P(O)H	tetrahydrofuran
	Detail in SI - representative procedure A		Moles	0.001	2e-05	0.0015	8e-05	0.01225			0.01485	82.4916
			ppm	0	1346.8	0	0	0
	orange		mol_%	0	2	0	0	0
Kumada−Corriu Heteroaryl Cross-Coupling for Synthesis of a Pharmaceutical Intermediate: Comparison of Batch Versus Continuous Reaction Modes	Org. Process Res. Dev. 2017, 21, 1320−1325	https://doi.org/10.1021/acs.oprd.7b00185	Row	2-chloropyrimidine	XantPhosPd(π-allyl)Cl	2-fluoro-4-iodopyridine	iPrMgCl·LiCl	tetrahydrofuran																				21		15		5		2		8		0
	detail below table 2		Moles	0.005	2.5e-05	0.006	0.0063	0.00612501			0.02345	26.1194																41.1765		29.4118		9.80392		3.92157		15.6863		0
			ppm	0	1066.1	0	0	0
	red		mol_%	0	0.5	0	0	0						0 - 1 mol% average	ppm average	1 - 2 mol% average	ppm average	2 - 3 mol% average	ppm average	3 - 4 mol% average	ppm average	4 - 5 mol% average	ppm average	5+ mol% average	ppm average
Mild Room-Temperature Palladium-Catalyzed C3-Arylation of 2(1H)-Pyrazinones via a Desulfitative Kumada-Type Cross-Coupling Reaction	J. Org. Chem. 2009, 74, 6870–6873	https://doi.org/10.1021/jo901327y	Row	Thioether	Pd2(dba)3	TFP	Grignard reagent	tetrahydrofuran
	Detail in SI - typical procedure		Moles	0.0003	1.5e-05	3e-05	0.00036	0.0490001			0.0497051	98.5816
			ppm	0	301.78	0	0	0						1.70653	247.273	2.67	354.158	3.08333	522.349	3.33333	953.301	5.33333	791.779	0	0
	blue		mol_%	0	5	0	0	0
Newly-generated Al(OH)3-supported Pd nanoparticles-catalyzed Stille and Kumada coupling reactions of diazonium salts, (Het)aryl chlorides	Tetrahedron 72 (2016) 69e75	https://doi.org/10.1016/j.tet.2015.10.069	Row	aryl chloride	Pd/Al(OH)3	Grignard reagent	toluene
	experimental section 4.2.3		Moles	0.0002	8e-07	0.0003	0.0188192				0.01932	97.4079
			ppm	0	41.4079	0	0
	red		mol_%	0	0.4	0	0
	experimental section 4.2.4		Row	Heteroaryl chloride	Pd/Al(OH)3	phenylmagnesium bromide	toluene
			Moles	0.0002	9e-07	0.0003	0.0188192				0.0193201	97.4074
			ppm	0	46.5836	0	0
	red		mol_%	0	0.45	0	0
Kumada–Grignard-type biaryl couplings on water	Nature Commun. 2015, 6, 7410, 1-6	https://doi.org/10.1038/ncomms8401	Row	4-iodoanisole	Pd(OAc)2	magnesium powder	paraformaldehyde	water
	Experimental typical procedures		Moles	0.0005	2.5e-05	0.002	0.002	0.0553829			0.0599079	92.4467
			ppm	0	417.307	0	0	0
	blue		mol_%	0	5	0	0	0
			Row	4-iodoanisole	Pd(OAc)2	magnesium powder	4-iodoacetophenone	formaldehyde	water
			Moles	0.0005	2.5e-05	0.0025	0.0025	0.002	0.0553829		0.0629079	88.0381
			ppm	0	397.406	0	0	0	0
	blue		mol_%	0	5	0	0	0	0
Nickel(II)- and Palladium(II)-NHC Complexes from Hydroxypyridine Functionalized C,O Chelate Type Ligands: Synthesis, Structure, and Catalytic Activity toward Kumada−Tamao−Corriu Reaction	Organometallics 2019, 38, 1699−1708	https://doi.org/10.1021/acs.organomet.8b00878	Row	4-chloroanisole	Pd(NHC)2	phenylmagnesium bromide	tetrahydrofuran
	Detail below table 3		Moles	0.001	1e-05	0.0015	0.0490001				0.0515101	95.1272
			ppm	0	194.137	0	0
	red		mol_%	0	1	0	0
One-Pot Sequential Kumada–Tamao–Corriu Couplings of (Hetero)Aryl Polyhalides in the Presence of Grignard-Sensitive Functional Groups Using Pd-PEPPSI-Ipent	Chem. Eur. J. 2019, 25, 6508 – 6512	https://doi.org/10.1002/chem.201901150	Row	aryl poly(pseudo)halide	Pd-PEPPSI-IPent	aryl Grignard reagent	toluene
	Detail in experimental section		Moles	0.0005	1e-05	0.00075	0.00940959				0.0106696	88.1907
			ppm	0	937.243	0	0
	orange		mol_%	0	2	0	0
			Row	aryl poly(pseudo)halide	Pd-PEPPSI-IPent	aryl Grignard reagent	toluene
			Moles	0.0005	2.5e-05	0.0006	0.00940959				0.0105346	89.3209
			ppm	0	2373.13	0	0
	blue		mol_%	0	5	0	0
Palladium- and Nickel-Catalyzed Kumada Cross-Coupling Reactions of gem-Difluoroalkenes and Monofluoroalkenes with Grignard Reagents	J. Org. Chem. 2014, 79, 10537−10546	https://doi.org/10.1021/jo5022234	Row	gem-difluoroalkenes	Pd(PPh3)4	Grignard reagent	diethyl ether
	Detail in experimental section		Moles	0.001	5e-05	0.0024	0.0769563				0.0804063	95.7093
			ppm	0	621.842	0	0
	blue		mol_%	0	5	0	0
Palladium(II) complexes based on 1,8-naphthyridine functionalized N-heterocyclic carbenes (NHC) and their catalytic activity	Dalton Trans., 2011, 40, 489	https://doi.org/10.1039/c0dt00990c	Row	aryl halide	Pd(NHC)Cl2	C6H11MgBr	tetrahydrofuran
	Detail below table 4 and experimental section		Moles	0.00025	2.5e-06	0.00075	0.01225				0.0132525	92.4354
			ppm	0	188.643	0	0
	red		mol_%	0	1	0	0
Palladium-Catalyzed Arylation of a Sterically Demanding gem-Dibromophosphaethene	ChemistrySelect 2016, 1, 5260 – 5264	https://doi.org/10.1002/slct.201601105	Row	2,2-dibromo-1-(2,4,6-tri-tert-butylphenyl)-1-phosphaethene	Pd2(dba)3	phenylmagnesium bromide	phosphine ligand	diethyl ether
	details in SI - Typical procedures		Moles	0.00011	2.2e-06	0.000121	8.8e-06	0.0192391			0.0194811	98.7578
			ppm	0	112.93	0	0	0
	orange		mol_%	0	2	0	0	0
			Row	2,2-dibromo-1-(2,4,6-tri-tert-butylphenyl)-1-phosphaethene	Pd(PPh3)4	phosphine ligand	phenyl magnesium bromide	diethyl ether
			Moles	0.00011	2.2e-06	2.2e-06	0.00012	0.0192391			0.0194735	98.7963
			ppm	0	112.974	0	0	0
	orange		mol_%	0	2	0	0	0
Palladium-catalyzed Kumada Coupling Reaction of Bromoporphyrins with Silylmethyl Grignard Reagents: Preparation of Silylmethylsubstituted Porphyrins as a Multipurpose Synthon for Fabrication of Porphyrin Systems	J. Org. Chem. 2012, 77, 10488−10497	https://doi.org/10.1021/jo302122f	Row	bromoporphyrin	Pd2(dba)3	Ph2P(O)H	silylmethyl Grignard reagent	tetrahydrofuran
	Detail in experimental section		Moles	0.000185	3.7e-06	1.48e-05	0.00037	0.374851			0.375424	99.8472
			ppm	0	9.85552	0	0	0
	orange		mol_%	0	2	0	0	0
Palladium-Mediated Surface-Initia Towards Oriented Conjugated Polymersted Kumada Catalyst Polycondensation: A Facile Route	Macromol. Rapid Commun. 2012, 33, 2115−2120	https://doi.org/10.1002/marc.201200472	Row	1,4-dibromo-2,5-dimethylbenzene	Pd(0) bis(dibenzylideneacetone)	tri-tert-butylphosphine	phenyl magnesium bromide	tetrahydrofuran
	Detail in SI		Moles	0.001	1.5e-05	6e-05	0.001	0.0735001			0.0755751	97.2544
			ppm	0	198.478	0	0	0
	orange		mol_%	0	1.5	0	0	0
Pd-Catalyzed Kumada-Corriu Cross-Coupling Reactions at Low Temperatures Allow the Use of Knochel-type Grignard Reagents	J. AM. CHEM. SOC. 2007, 129, 3844-3845	https://doi.org/10.1021/ja070830d	Row	Aryl iodide	Pd2(dba)3	ligand 3	arylmagnesium halide	toluene
	Detail below table 2		Moles	0.001	2e-05	3e-05	0.0012	0.0376384			0.0398884	94.3593
			ppm	0	501.399	0	0	0
	orange		mol_%	0	2	0	0	0
Pyrazole-tethered phosphine ligands for Pd(0): useful catalysts for Stille, Kumada and Hiyama cross-coupling reactions	Tetrahedron66(2010)5451e5458	https://doi.org/10.1016/j.tet.2010.05.026	Row	aryl bromide	Pd2(dba)3	aryl magnesium bromide	ligand	toluene
	detail in experimental section		Moles	0.001	1e-05	0.002	2e-05	0.0188192			0.0218492	86.1322
			ppm	0	457.683	0	0	0
	red		mol_%	0	1	0	0	0
Radical Catalysis of Kumada Cross-Coupling Reactions Using Functionalized Grignard Reagents	Angew. Chem. Int. Ed. 2009, 48, 205 –209	https://doi.org/10.1002/anie.200803730	Row	1-(3- bromo-phenyl)-2-methyl-propan-1-one	Pd(OAc)2	SPhos	iPrMgCl. LiCl	tetrahydrofuran
	detail in SI - typical procedure 1		Moles	0.003	0.00012	0.00018	0.00378	0.0796251			0.0867051	91.8344
			ppm	0	1384	0	0	0
	green		mol_%	0	4	0	0	0
Stereoretentive Pd-Catalyzed Kumada−Corriu Couplings of Alkenyl Halides at Room Temperature	Org. Lett. 2014, 16, 4066−4069	https://doi.org/10.1021/ol501535w	Row	(Z)-1-iodooct-1-ene	(dtpbf)PdCl2	n-BuMgCl	N,N,N’,N’-tetramethyl ethylenediamine	tetrahydrofuran
	Detail in SI - species (2)		Moles	0.003	6e-05	0.000525	0.000555	0.147			0.15114	97.2608
			ppm	0	396.982	0	0	0
	orange		mol_%	0	2	0	0	0
Stereoretentive Suzuki–Miyaura and Kumada–Tamao–Corriu Cross-Couplings for Preparing (E)- and (Z)-Stereodefined, Fully Substituted α,β-Unsaturated Esters: Application for a Pharmacophore Synthesis	Synthesis 2018, 50, 4659–4667	https://doi.org/10.1055/s-0037-1610652	Row	enol tosylate	Pd(OAc)2	R3MgBr	Sphos	acetonitrile
			Moles	0.0005	2.5e-05	0.00076	5e-05	0.0239239			0.0252589	94.7147
			ppm	0	989.749	0	0	0
	blue		mol_%	0	5	0	0	0
Synthesis of Fluorene-Based Oligomeric Organoboron Reagents via Kumada, Heck, and Stille Cross-Coupling Reactions	J. Org. Chem, Vol. 71, No. 11, 2006	https://doi.org/10.1021/jo0602470	Row	2,7-dibromo-9,9-dioctylfluorene	PdCl2(dppf)	Thienylmagnesium bromide	tetrahydrofuran
	details in experimental section - B		Moles	0.00084	8.568e-06	0.00088	0.135975				0.137704	98.7447
			ppm	0	62.2205	0	0
	orange		mol_%	0	1.02	0	0
Synthesis of Internal Alkynes by Pd(PPh3)4/TMEDA-Catalyzed Kumada Cross-Coupling of Alkynyl Halides with Grignard Reagents	Eur. J. Org. Chem. 2014, 6769–6773	https://doi.org/10.1002/ejoc.201402558	Row	alkynyl halide	Pd(PPh3)4	grignard reagent	TMEDA	tetrahydrofuran
	Detail in experimental section - general procedure		Moles	0.0003	1.5e-05	0.00036	3e-05	0.0245			0.025205	97.2029
			ppm	0	595.119	0	0	0
	blue		mol_%	0	5	0	0	0
Well-Defined Air-Stable Palladium HASPO Complexes for Efficient Kumada–Corriu Cross-Couplings of (Hetero)Aryl or Alkenyl Tosylates	Chem. Eur. J. 2011, 17, 2965 – 2971	https://doi.org/10.1002/chem.201002386	Row	4-tert-butylcyclohexen-1-yltosylate	Pd2(dba)3	Methoxyphenyl magnesium bromide	PinP(O)H	tetrahydrofuran
	Detail in experimental section - representative procedure		Moles	0.000519	6.228e-06	0.00075	1.3e-05	0.0428751			0.0441633	97.083
			ppm	0	141.022	0	0	0
	orange		mol_%	0	1.2	0	0	0
Efficient Modular Synthesis of Isomeric Mono- and Bispyridyl[2.2]paracyclophanes by Palladium-Catalyzed Cross-Coupling Reactions	Adv. Synth. Catal. 2016, 358, 1664 – 1670	https://doi.org/10.1002/adsc.201600066	Row	(rac)-4-iodo-7-methoxy-[2.2]paracyclophane	Pd2(dba)3	di-tert-butylphosphine oxide	ethylmagnesium chloride	2-bromopyridine	tetrahydrofuran
	Detail in SI - Kumada coupling		Moles	0.0011	2.2e-05	8.8e-05	0.00165	0.00165	0.0612501		0.0657601	93.1417
			ppm	0	334.549	0	0	0	0
	orange		mol_%	0	2	0	0	0	0
Process for the preparation of 5-(2,4-difluorophenyl)-salicylic acid	Giordano, C.; Coppi, L; Minsci, F; US Patent 5312975, 1994	https://patents.justia.com/patent/5312975	Row	Difluorobenzene	Pd(PPh3)4	ArMgBr	tetrahydrofuran
			Moles	10.18	0.01018	10.69	37.3755				58.2557	64.1577
	e.g. 13; Large scale		ppm	0	174.747	0	0
	red		mol_%	0	0.1	0	0
			Row	Difluorobenzene	Pd(PPh3)4	ArMgBr	tetrahydrofuran
			Moles	0.04	0.0002	0.06	0.367501				0.467701	78.576
	e.g. 4		ppm	0	427.624	0	0
	red		mol_%	0	0.5	0	0
An Improved Large-Scale Synthesis of Benz[cd]indol-2(1H)-one and 5-Methylbenz[cd]indol-2(1H)-one	Org. Process Res. Dev., 1997, 1, 81−84	https://doi.org/10.1021/op960005+	Row	iodo-indolone	Pd(PPh3)2	MeMgBr	tetrahydrofuran/tol (1:3)
	Medium scale		Moles	1.976	0.01976	2.285	105.522				109.802	96.1014
			ppm	0	179.96	0	0
	red		mol_%	0	1	0	0
Hydroxyphosphine Ligand for Nickel-Catalyzed Cross-Coupling through Nickel/Magnesium Bimetallic Cooperation	J. Am. Chem. Soc. 2009, 131, 27, 9590–9599	https://doi.org/10.1021/ja903091g	Row	4-fluorotoluene	Ni(acac)2	1-[2-(diphenylphosphino)phenyl]ethanol	PhMgBr	diethyl ether
	Detail in SI		Moles	0.00101	5.05e-05	5e-05	0.0011	0.0769563			0.0791668	97.2078
			ppm	0	637.894	0	0	0
	blue		mol_%	0	5	0	0	0
Amido Pincer Nickel Catalyzed Kumada Cross-Coupling of Aryl, Heteroaryl, and Vinyl Chlorides	Synlett 2013; 24(16): 2081-2084	https://doi.org/10.1055/s-0033-1339653	Row	2-chloroanisole	Ni amido pincer	p-MeC6H4MgBr	water/THF (10:3; 3 drop acOH)
	Detail in SI		Moles	0.0005	5e-06	0.00075	0.590579				0.591834	99.7879
			ppm	0	8.44831	0	0
	red		mol_%	0	1	0	0
Kumada Coupling of Aryl, Heteroaryl, and Vinyl Chlorides Catalyzed by Amido Pincer Nickel Complexes	J. Org. Chem. 2011, 76, 24, 10031–10038	https://doi.org/10.1021/jo201821g	Row	PhCl	Ni amido pincer	p-MeC6H4MgBr	tetrahydrofuran
	Detail in exp		Moles	0.0005	2.5e-06	0.00075	0.0373626				0.0386151	96.7564
			ppm	0	64.7416	0	0
	red		mol_%	0	0.5	0	0
Cross-Coupling of ArX with ArMgBr Catalyzed by N-Heterocyclic Carbene-Based Nickel Complexes	J. Org. Chem. 2013, 78, 3, 1054–1061	https://doi.org/10.1021/jo302425x	Row	Difluorobenzene	Ni amido pincer	ArMgBr	tetrahydrofuran
	Detail in exp & tables (#4)		Moles	0.0005	2e-05	0.001	0.0367501				0.0382701	96.0282
			ppm	0	522.602	0	0
	green		mol_%	0	4	0	0
Magnesiation of Electron-Rich Aryl Bromides and Their Use in Nickel-Catalyzed Cross-Coupling Reactions	Org. Lett. 2007, 9, 11, 2239–2242	https://doi.org/10.1021/ol070841b	Row	aryl/vinyl halide/tosylate/triflate	NiCl2(dppp)	nBuLi	n-BuMgCl	aryl bromide	tetrahydrofuran
	Detail in SI		Moles	0.005	5e-05	0.005	0.0025	0.0065	0.324607		0.343657	94.4567
			ppm	0	145.494	0	0	0	0
	red		mol_%	0	1	0	0	0	0
Room-Temperature Kumada Cross-Coupling of Unactivated Aryl Chlorides Catalyzed by N-Heterocylic Carbene-Based Nickel(II) Complexes	J. Org. Chem. 2008, 73, 10, 3954–3957	https://doi.org/10.1021/jo800197u	Row	aryl/vinyl/heteroaryl chloride	Ni(NHC)2	p-C6H5MgBr	tetrahydrofuran
	Detail in SI & exp		Moles	0.001	2e-05	0.0012	0.0514501				0.0536701	95.8636
			ppm	0	372.647	0	0
	orange		mol_%	0	2	0	0
Efficient Synthesis of Sterically Crowded Biaryls by Palladium-Phosphinous Acid-Catalyzed Cross-Coupling of Aryl Halides and Aryl Grignards	J. Org. Chem. 2008, 73, 1, 162–167	https://doi.org/10.1021/jo701893m	Row	Aryl halide	Pd2(dba)3	di(tert-butyl)phosphine oxide	Aryl halide	Mg	tetrahydrofuran
	Detail in exp		Moles	0.001	3e-05	6e-05	0.002	0.003	0.0367501		0.0428401	85.7843
			ppm	0	700.279	0	0	0	0
	yellow		mol_%	0	3	0	0	0	0
Selective carbon-carbon bond formation by cross-coupling of Grignard reagents with organic halides. Catalysis by nickel-phosphine complexes	J. Am. Chem. Soc. 1972, 94, 12, 4374–4376	https://doi.org/10.1021/ja00767a075	Row	m-Chlorobenzene	NiCl2(dce)	n-butylmagnesium bromide	diethyl ether
	Detail in text		Moles	0.0539	0.00039	0.12	0.961954				1.13624	84.6609
			ppm	0	343.236	0	0
	red		mol_%	0	0.723562	0	0
Alkyl group isomerization in the cross-coupling reaction of secondary alkyl Grignard reagents with organic halides in the presence of nickel-phosphine complexes as catalysts	J. Am. Chem. Soc. 1972, 94, 26, 9268–9269	https://doi.org/10.1021/ja00781a070	Row	Chlorobenzene	NiCl2(dppp)	i-C3H7MgCl	diethyl ether
	Detail below table 1		Moles	0.005	5e-05	0.0069	0.0480977				0.0600477	80.0991
			ppm	0	832.672	0	0
	red		mol_%	0	1	0	0

## Sheet: Negishi
Title	Reference	DOI										82.4165	42	ppm	mol%		mol%		45		min	Q1	Median	Q3	max	IQR		0 - 1 mol%		1 - 2 mol%		2 - 3 mol%		3 - 4 mol%		4 - 5 mol%		5+ mol%		TRUE	45
Computationally Assisted Mechanistic Investigation and Development of PdCatalyzed Asymmetric Suzuki-Miyaura and Negishi Cross-Coupling Reactions for Tetra-ortho-Substituted Biaryl Synthesis	ACS Catal. 2018, 8, 10190−10209	https://doi.org/10.1021/acscatal.8b02509	Row	aryl bromide	Pd2(dba)3	Ligand	aryl bromide	t-BuLi	ZnBr2	THF/pentane	Total Moles	% solvent	Max	24141.5	100		0	to 1	15	1	0.319616	112.157	158.699	335.461	2433.09	223.303		1	2433.09	2	745.155	2.5	213.821	4	764.349	5	357.067	7.14	822.241	1597.51
			Moles	0.000267	6.675e-06	2e-05	0.00043	0.00088	0.000604	0.02901	0.0312177	92.9281	Min	0.319616	0.001		1.00001	to 2	9	2	238.072	336.284	463.016	745.155	7874.02	408.872		1	303.214	2	4651.16	3	6896.55			5	190.489	100	24141.5
			ppm	0	213.821	0	0	0	0	0			range	24141.2	99.999		2.00001	to 3	4	3	99.7624	185.306	269.404	1967.88	6896.55	1782.57		0.001	0.319616	2	238.072	2.5	99.7624			5	381.097	20	616.526
	yellow		mol_%	0	2.5	0	0	0	0	0			Mean	1574.25	7.46002		3.00001	to 4	1	4	764.349	764.349	764.349	764.349	764.349	0		1	107.288	2	372.647	2.36	324.988			5	381.097	100	5915.27
Palladium-Catalyzed Negishi Cross-Coupling Reaction of Aryl Halides with (Difluoromethyl)zinc Reagent	Org. Lett. 2016, 18, 3690−3693	https://doi.org/10.1021/acs.orglett.6b01734	Row	aryl halide	Pd2(dba)3	DPPF	Xphos	(TMEDA)Zn(CF2H)2	1,4-dioxane				Median	372.647	2		4.00001	to 5	11	5	138.325	350.212	381.097	680.481	2150.07	330.269		0.5	117.027	2	336.284					4.8	343.357	10	2566.07
			Moles	0.0003	1.5e-05	3e-05	3e-05	0.0006	0.0410339		0.0420089	97.6791	SD	3838.89	20.2259		5.00001	to 6	5	6	616.526	822.241	2566.07	5915.27	24141.5	5093.03		1	158.699	2	334.151					5	535.547
			ppm	0	357.067	0	0	0	0				RSD	243.855	271.124				TRUE									1	367.708	2	463.016					5	138.325
	blue		mol_%	0	5	0	0	0	0																			0.4	131.735	2	7874.02					5	810.043
Negishi Cross-Coupling Is Compatible with a Reactive B−Cl Bond: Development of a Versatile Late-Stage Functionalization of 1,2- Azaborines and Its Application to the Synthesis of New BN Isosteres of Naphthalene and Indeny	J. Am. Chem. Soc. 2015, 137, 8932−8935	https://doi.org/10.1021/jacs.5b05879	Row	Azaborine	Pd(P(t-Bu)3)2	Hexamethylbenzene	Propyl Zinc Brommide	tetrahydrofuran																				1	141.8	2	485.495					5	2150.07
	Detail in SI only		Moles	9.9e-05	4.95e-06	6.8e-06	0.00015	0.025725			0.0259858	98.9966																1	195.198							5	1172.58
			ppm	0	190.489	0	0	0																				0.5	1248.44							5	550.918
	blue		mol_%	0	5	0	0	0																				0.5	57.7338
On The Remarkably Different Role of Salt in the Cross-Coupling of Arylzincs From That Seen With Alkylzincs	Angew. Chem. Int. Ed. 2014, 53, 4386 –4389	https://doi.org/10.1002/anie.201400459	Row	Arylzinc bromide	Pd-PEPPSI-Ipent	Arylbromide	tetrahydrofuran																					0.5	84.0507
	Detail in SI only		Moles	0.00025	1e-05	0.00023	0.012593				0.013083	96.2547																1	374.391
			ppm	0	764.349	0	0																					1	249.004
	green		mol_%	0	4	0	0
Diastereoconvergent Negishi Cross-Coupling Using Functionalized Cyclohexylzinc Reagents	Org. Lett. 2014, 16, 924−927	https://doi.org/10.1021/ol403673e	Row	4-iodobenzoate	Pd(dba)2	RuPhos	NEP	(4-(ethoxycarbonyl)cyclohexyl)zinc iodide	LiCl	tetrahydrofuran
	Detail in SI only		Moles	0.00035	2.499e-05	2.5e-05	0.0017925	0.0005	0.00075	0.02695	0.0303925	88.6732
			ppm	0	822.241	0	0	0	0	0
	purple		mol_%	0	7.14	0	0	0	0	0
Palladium-Catalyzed Completely Linear-Selective Negishi CrossCoupling of Allylzinc Halides with Aryl and Vinyl Electrophiles	Angew. Chem. Int. Ed. 2013, 52, 14098 –14102	https://doi.org/10.1002/anie.201308585	Row	(hetero)aryliodide	Pd(2-phenylaniline)(OMs)(L)	Cphos	Prenylzinc bromide	tetrahydrofuran
	Some detail under scheme 2, more in SI		Moles	0.001	2e-05	2e-05	0.0013	0.0245			0.02684	91.2817
			ppm	0	745.155	0	0	0
	orange		mol_%	0	2	0	0	0
Mechanochemical Activation of Zinc and Application to NegishiCross-Coupling	Angew. Chem. Int. Ed. 2018, 57, 11339 –11343	https://doi.org/10.1002/anie.201806480	Row	organohalide	Pd-PEPPSI-Ipent	Zinc powder	dimethylacetamide	organohalide
	Detail in SI only		Moles	0.002	2e-05	0.0022	0.003	0.001			0.00822	12.1655
			ppm	0	2433.09	0	0	0
	red		mol_%	0	1	0	0	0
i-PrI Acceleration of Negishi Cross-Coupling Reactions	ORG. LETT., 2010, 12, 12, 2702-2705	https://doi.org/10.1021/ol1007026	Row	3-iodobenzonitrile	Pd(dba)2	iPrMgCl..LiCl	ZnCl2.2LiCl	RuPhos	4-bromoaniline	tetrahydrofuran
	Detail in SI only		Moles	0.002	2e-05	0.0022	0.0011	4e-05	0.0018	0.0588001	0.0659601	89.145
			ppm	0	303.214	0	0	0	0	0
	red		mol_%	0	1	0	0	0	0	0
Palladium-Catalyzed Cross-Coupling of Ethyl Bromodifluoroacetate with Aryl Bromides or Triflates and Cross-Coupling of Ethyl Bromofluoroacetate with Aryl Iodides	Org. Lett. 2017, 19, 10, 2610–2613	https://doi.org/10.1021/acs.orglett.7b00938	Row	4-bromo-1,1'-biphenyl	[Pd(Pi-Cinnamyl)Cl]2	XantPhos	Zinc	TBAB	ethyl bromodifluoroacetate	tetrahydrofuran
	below fig etc & in SI		Moles	0.0005	2.5e-05	7.5e-05	0.0015	0.00075	0.0015	0.0612501	0.0656001	93.3689
			ppm	0	381.097	0	0	0	0	0
	blue		mol_%	0	5	0	0	0	0	0
	Scaled rxn same ratios		Row	4-bromo-1,1'-biphenyl	[Pd(Pi-Cinnamyl)Cl]2	XantPhos	Zinc	TBAB	ethyl bromodifluoroacetate	tetrahydrofuran
			Moles	0.0012	6e-05	0.00018	0.0036	0.0018	0.0036	0.147	0.15744	93.3689
			ppm	0	381.097	0	0	0	0	0
	blue		mol_%	0	5	0	0	0	0	0
Directed Zincation with TMPZnCl·LiCl and Further Functionalization of the Tropolone Scaffold	Org. Lett. 2016, 18, 24, 6380–6383	https://doi.org/10.1021/acs.orglett.6b03270	Row	2-Benzyloxytropone	Pd(dba)2	TMPZnCl·LiCl	4-iodoanisole	P(o-furyl)3
	Detail in SI only		Moles	0.0005	1e-05	0.001	0.0006	4e-05			0.00215	0
			ppm	0	4651.16	0	0	0
	orange		mol_%	0	2	0	0	0
			Row	2-Benzyloxytropone	Pd(dba)2	TMPZnCl·LiCl	1-chloro-4-iodobenzene	P(o-furyl)3
			Moles	0.0005	1.5e-05	0.001	0.0006	6e-05			0.002175	0
			ppm	0	6896.55	0	0	0
	yellow		mol_%	0	3	0	0	0
Photoredox/palladium-cocatalyzed enantioselective alkylation of secondary benzyl carbonates with 4-alkyl-1,4-dihydropyridines	Sci. China Chem., 2020, 63(5), 687-691	https://doi.org/10.1007/s11426-019-9732-5	Row	Methyl carbonate	Pd(dba)2	dihydropyridine	Cs2CO3	KF	Ir(ppy)2(dtbbpy)PF6/+BINAP (1:6)	tetrahydrofuran
	Detail in SI		Moles	0.0001	2.5e-06	0.00015	0.00015	0.00015	7e-06	0.0245	0.0250595	97.7673
			ppm	0	99.7624	0	0	0	0	0
	yellow		mol_%	0	2.5	0	0	0	0	0
Nickel-Catalyzed Negishi Coupling of Cyclobutanone Oxime Esters with Aryl Zinc Reagents	Chin. J. Org. Chem., 2020, 40(3), 651-662	https://doi.org/10.6023/cjoc201911016	Row	Bromide	Ni(COD)2	dtbbpy	oxime ester	tetrahydrofuran
	Detail in experimental		Moles	0.0002	0.0002	0.0002	0.0002	0.00748449			0.00828449	90.3434
			ppm	0	24141.5	0	0	0
	purple		mol_%	0	100	0	0	0
POxAP Precatalysts and the Negishi Cross-Coupling Reaction	Synthesis, 2020, 52(01), 51-59	https://doi.org/10.1055/s-0039-1690728	Row	1-iodo-4-methoxybenzene	PdArX(PPh3)2	Organozinc	tetrahydrofuran
	Detail in SI		Moles	0.0002	2e-09	0.0003	0.00575751				0.00625751	92.0096
			ppm	0	0.319616	0	0
	red		mol_%	0	0.001	0	0
Carbonylative Negishi-Type Coupling of 2-Iodoglycals with Alkyland Aryl Halides	Eur. J. Org. Chem. 2019, 7384–7388	https://doi.org/10.1002/ejoc.201901081	Row	2‐iodoglycal	Pd(dba)2	Mg	ZnCl2	RuPhos	Reagent5	tetrahydrofuran																		15		9		4		1		11		5
	Detail in SI		Moles	0.00025	1.2e-05	0.0013	0.0015	1.2e-05	0.00125	0.0306251	0.0349491	87.6277																33.3333		20		8.88889		2.22222		24.4444		11.1111
			ppm	0	343.357	0	0	0	0	0
	blue		mol_%	0	4.8	0	0	0	0	0				0 - 1 mol% average	ppm average	1 - 2 mol% average	ppm average	2 - 3 mol% average	ppm average	3 - 4 mol% average	ppm average	4 - 5 mol% average	ppm average	5+ mol% average	ppm average
The Role of LiBr and ZnBr2on the Cross-Coupling of ArylBromides with Bu2Zn or BuZnBr	Chem. Eur.J.2019, 25 ,15751 –15754	https://doi.org/10.1002/chem.201903931	Row	aryl bromide	Pd-PEPPSI-iPent	LiBr	n-BuZnBr	tetrahydrofuran
	Detail in SI		Moles	0.0004	4e-06	0.0008	0.00064	0.0354389			0.0372829	95.054
			ppm	0	107.288	0	0	0						1.65006	397.98	2.7	1722.22	2.872	1883.78	2.5	764.349	5.48333	637.326	40.3567	6812.32
	red		mol_%	0	1	0	0	0
One-pot Negishi cross-coupling reaction of aryldiazonium salts via Ni catalysis induced by visible-light	Cat. Commun., 2019, 131, 105785	https://doi.org/10.1016/j.catcom.2019.105785	Row	PhN2BF4	NiCl2	Ru(bpy)3(PF6)2	PhMgBr	ZnBr2	LiBr	ethanol/toluene (1:1)
	Detail in experimental		Moles	0.00025	5e-05	6.25e-05	0.0005	0.00025	0.00038	0.0796071	0.0810996	98.1597
			ppm	0	616.526	0	0	0	0	0
	purple		mol_%	0	20	0	0	0	0	0
Negishi's Reagent Versus Rosenthal's Reagent in the Formation of Zirconacyclopentadienes	Chem. Eur. J., 2019, 25(58), 13318-13328	https://doi.org/10.1002/chem.201902255	Row	Alkyne	Cp2ZrCl2	nBuLi	tetrahydrofuran
	Detail in experimental		Moles	0.000231	0.000231	0.000463	0.0381265				0.0390515	97.6313
			ppm	0	5915.27	0	0
	purple		mol_%	0	100	0	0
Photochemical Asymmetric Nickel‐Catalyzed Acyl Cross‐Coupling	Angew. Chem. Int. Ed. 2019, 58(47), 16854 –16858	https://doi.org/10.1002/anie.201910168	Row	dihydropyridine	NiCl2	chiral box ligand	butyric anhydride	2,6-lutidine	tetrahydrofuran
	Detail in SI		Moles	0.0002	2e-05	2.4e-05	0.0001	0.0001	0.00735001		0.00779401	94.3033
			ppm	0	2566.07	0	0	0	0
	purple		mol_%	0	10	0	0	0	0
Negishi Coupling for Highly Selective Syntheses of Allenes via Ligand Effect and Mechanistic Study via SAESI-MS/MS	Chin. J. Chem., 2019, 37(10), 1003-1008	https://doi.org/10.1002/cjoc.201900322	Row	phenyl alkyne ester	Pd(OAc)2	Sphos	Et2Zn	dimethylformamide
	Detail in experimental		Moles	0.001	5e-05	7.5e-05	0.002	0.0902375			0.0933625	96.6528
			ppm	0	535.547	0	0	0
	blue		mol_%	0	5	0	0	0
An Extremely Active Catalyst for the Negishi Cross-Coupling Reaction	J. Am. Chem. Soc. 2004, 126, 40, 13028–13032	https://doi.org/10.1021/ja0474493	Row	aryl chloride	Pd2(dba)3	Phosphine ligand	aryl bromide	nBuLi	ZnCl2	tetrahydrofuran
	Detail in SI		Moles	0.0005	2.5e-06	1e-05	0.00075	0.000825	0.0009	0.018375	0.0213625	86.0152
			ppm	0	117.027	0	0	0	0	0
	red		mol_%	0	0.5	0	0	0	0	0
A User‐Friendly, All‐Purpose Pd–NHC (NHC=N‐Heterocyclic Carbene) Precatalyst for the Negishi Reaction: A Step Towards a Universal Cross‐Coupling Catalyst	Chem. Eur. J., 2006, 12(18), 4749-4755	https://doi.org/10.1002/chem.200600206	Row	organohalide	PdCl2(pyridyl)(PEPPSI-iPr)	organozinc	LiBr	tetrahydrofuran
	Detail in SI		Moles	0.0005	5e-06	0.0008	0.0032	0.0270011			0.0315061	85.7012
			ppm	0	158.699	0	0	0
	red		mol_%	0	1	0	0	0
The First General Method for Palladium-Catalyzed Negishi Cross-Coupling of Aryl and Vinyl Chlorides: Use of Commercially Available Pd(P(t-Bu)3)2 as a Catalyst	J. Am. Chem. Soc. 2001, 123, 12, 2719–2724	https://doi.org/10.1021/ja003954y	Row	1-chloro-4-nitrobenzene	Pd(P(t-Bu)3)2	ZnCl2	o-TolMgBr	THF/NMP (2:1)
	Detail in experimental		Moles	0.001	2e-05	0.0016	0.0015	0.079888			0.084008	95.0957
			ppm	0	238.072	0	0	0
	orange		mol_%	0	2	0	0	0
Mild Negishi Cross-Coupling Reactions Catalyzed by Acenaphthoimidazolylidene Palladium Complexes at Low Catalyst Loadings	J. Org. Chem. 2013, 78, 15, 7436–7444	https://doi.org/10.1021/jo400803s	Row	aryl halide	(chloro-pyridyl)Pd(NHC)	N-methylimidazole	Alkyl zinc halide	1,4-dioxane
	Detail in experimental		Moles	0.0005	5e-06	0.0006	0.00075	0.0117427			0.0135977	86.358
			ppm	0	367.708	0	0	0
	red		mol_%	0	1	0	0	0
One-Pot Negishi Cross-Coupling Reactions of In Situ Generated Zinc Reagents with Aryl Chlorides, Bromides, and Triflates	J. Org. Chem. 2008, 73, 18, 7380–7382	https://doi.org/10.1021/jo801063c	Row	aryl iodide	Pd-PEPPSI	LiCl/Zn (1:1)	BrCH2CH2Br	Me3SiCl	aryl halide	tetrahydrofuran
	Detail in experimental		Moles	0.001	4e-06	0.006	5e-05	1e-05	0.00125	0.02205	0.030364	72.6189
			ppm	0	131.735	0	0	0	0	0
	red		mol_%	0	0.4	0	0	0	0	0
Room-Temperature Kumada Cross-Coupling of Unactivated Aryl Chlorides Catalyzed by N-Heterocylic Carbene-Based Nickel(II) Complexes	J. Org. Chem. 2008, 73, 10, 3954–3957	https://doi.org/10.1021/jo800197u	Row	aryl chloride	Ni(NHC)2	p-tolMgBr	tetrahydrofuran
	Detail in experimental		Moles	0.001	2e-05	0.0012	0.0514501				0.0536701	95.8636
			ppm	0	372.647	0	0
	orange		mol_%	0	2	0	0
Cross-Coupling of Aryltrimethylammonium Iodides with Arylzinc Reagents Catalyzed by Amido Pincer Nickel Complexes	J. Org. Chem. 2012, 77, 7, 3658–3663	https://doi.org/10.1021/jo300209d	Row	aryltrimethylammonium iodide	Ni Amido Pincer	ArZnCl	THF/NMP (1:1)
	Detail in experimental		Moles	0.0005	5e-06	0.00075	0.034006				0.035261	96.4408
			ppm	0	141.8	0	0
	red		mol_%	0	1	0	0
The First Negishi Cross-Coupling Reaction of Two Alkyl Centers Utilizing a Pd−N-Heterocyclic Carbene (NHC) Catalyst	Org. Lett. 2005, 7, 17, 3805–3807	https://doi.org/10.1021/ol0514909	Row	3-bromopropylbenzene	Pd2(dba)3	IPr.HCl	n-butylzinc bromide	N-methylimidazole	n-undecane	tetrahydrofuran
	Detail in experimental		Moles	0.0005	1e-05	4e-05	0.00065	0.0006	2.37e-07	0.0279366	0.0297368	93.9461
			ppm	0	336.284	0	0	0	0	0
	orange		mol_%	0	2	0	0	0	0	0
Negishi Coupling of Secondary Alkylzinc Halides with Aryl Bromides and Chlorides	J. Am. Chem. Soc. 2009, 131, 22, 7532–7533	https://doi.org/10.1021/ja902046m	Row	aryl halide	Pd(OAc)2	biarylphosphine	Alkyl zinc halide	tetrahydrofuran
	Detail in experimental		Moles	0.001	1e-05	2e-05	0.0012	0.0490001			0.0512301	95.6471
			ppm	0	195.198	0	0	0
	red		mol_%	0	1	0	0	0
Nickel-Catalyzed Asymmetric Negishi Cross-Couplings of Secondary Allylic Chlorides with Alkylzincs	J. Am. Chem. Soc. 2008, 130, 9, 2756–2757	https://doi.org/10.1021/ja800103z	Row	allylic chloride	NiCl2.glyme	(R)-BnCH2-Pybox	NaCl	organozinc	dimethylformamide
	Detail in SI		Moles	0.001	5e-05	5.5e-05	0.004	0.0012	0.355162		0.361467	98.2557
			ppm	0	138.325	0	0	0	0
	blue		mol_%	0	5	0	0	0	0
Effective Pd-Nanoparticle (PdNP)-Catalyzed Negishi Coupling Involving Alkylzinc Reagents at Room Temperature	Org. Lett. 2008, 10, 13, 2661–2664	https://doi.org/10.1021/ol8007342	Row	ArI	Pd(OAc)2	RZnCl	Bu4Nbr
	Detail in SI		Moles	0.001	5e-06	0.002	0.001				0.004005	0
			ppm	0	1248.44	0	0
	red		mol_%	0	0.5	0	0
Efficient Cross-Coupling of Aryl Chlorides with Arylzinc Reagents Catalyzed by Amido Pincer Complexes of Nickel	Org. Lett. 2007, 9, 21, 4335–4338	https://doi.org/10.1021/ol701927g	Row	p-Et2NC(O)C6H4Cl	Ni Amido Pincer	PhZnCl	THF/NMP (1:1)
	Detail in SI		Moles	0.0005	1.18e-05	0.00075	0.0350473				0.0363091	96.5248
			ppm	0	324.988	0	0
	yellow		mol_%	0	2.36	0	0
Zn-Mediated, Pd-Catalyzed Cross-Couplings in Water at Room Temperature Without Prior Formation of Organozinc Reagents	J. Am. Chem. Soc. 2009, 131, 43, 15592–15593	https://doi.org/10.1021/ja906803t	Row	alkyl I/Br	PdCl2(AmPhos)2	Zn	PTS	TMEDA	aryl bromide	water
	Detail in SI		Moles	0.008	4e-05	0.008	0.0002	0.01	0.002	0.664595	0.692835	95.924
			ppm	0	57.7338	0	0	0	0	0
	red		mol_%	0	0.5	0	0	0	0	0
Palladium-Catalyzed Negishi Cross-Coupling Reactions of Unactivated Alkyl Iodides, Bromides, Chlorides, and Tosylates	J. Am. Chem. Soc. 2003, 125, 41, 12527–12530	https://doi.org/10.1021/ja0363258	Row	1-bromo-3-benzyloxypropane	Pd2(dba)3	Pcy3	n-buZnBr	NMI	n-hexadecane	THF/NMP (1:1)
	Detail in SI		Moles	0.00025	5e-06	2e-05	0.00032	0.0003	0.0001	0.0139683	0.0149633	93.3504
			ppm	0	334.151	0	0	0	0	0
	orange		mol_%	0	2	0	0	0	0	0
Highly selective reactions of unbiased alkenyl halides and alkylzinc halides: Negishi-Plus couplings	Org. Lett., 2011, 13(15),3822-3825	https://doi.org/10.1021/ol201307y	Row	1-bromooct-1-ene	PdCl2(AmPhos)2	TMEDA	N-methylimidazole	n-C10H21ZnI	tetrahydrofuran
	Detail in SI		Moles	0.001	2e-05	0.0011	0.002	0.0011	0.0379751		0.0431951	87.9153
			ppm	0	463.016	0	0	0	0
	orange		mol_%	0	2	0	0	0	0
Superior Effect of a π-Acceptor Ligand (Phosphine−Electron-Deficient Olefin Ligand) in the Negishi Coupling Involving Alkylzinc Reagents	Org. Lett. 2007, 9, 22, 4571–4574	https://doi.org/10.1021/ol701995t	Row	ArI	Pd(CH3CN)2Cl2	Phosphine olefin	ZnCl2	RMgBr	tetrahydrofuran
	Detail in SI		Moles	0.001	5e-05	5e-05	0.003	0.0025	0.0551251		0.0617251	89.3074
			ppm	0	810.043	0	0	0	0
	blue		mol_%	0	5	0	0	0	0
Nickel-Catalyzed Negishi Cross-Coupling Reactions of Secondary Alkylzinc Halides and Aryl Iodides	Org. Lett. 2011, 13, 5, 1218–1221	https://doi.org/10.1021/ol200098d	Row	aryl iodide	NiCl2	terpyridine	alkyl zinc iodide
	Detail in SI		Moles	0.001	2e-05	2e-05	0.0015				0.00254	0
			ppm	0	7874.02	0	0
	orange		mol_%	0	2	0	0
			Row	4-iodobenzoate	NiCl2	terpyridine	Salt	iPrZnI	tetrahydrofuran
			Moles	0.00025	1.25e-05	1.25e-06	0.00025	0.0004	0.00490001		0.00581376	84.283
			ppm	0	2150.07	0	0	0	0
	blue		mol_%	0	5	0	0	0	0
Iron-Catalyzed Negishi Coupling Toward an Effective Olefin Synthesis	Org. Lett. 2009, 11, 20, 4496–4499	https://doi.org/10.1021/ol901555r	Row	β-styrylzinc bromide	FeCl3	(trimethylsilyl)methylmagnesium chloride	TMEDA	bromocycloheptane	tetrahydrofuran
	Detail in SI		Moles	0.0075	0.000375	0.0075	0.0175	0.00506	0.281873		0.319808	88.1382
			ppm	0	1172.58	0	0	0	0
	blue		mol_%	0	5	0	0	0	0
Ligand Effects on Negishi Couplings of Alkenyl Halides	Org. Lett. 2011, 13, 15, 3818–3821	https://doi.org/10.1021/ol2010165	Row	Alkenyl halide	PdCl2(PPh3)2	organozinc halide	TMEDA	tetrahydrofuran
	Detail in SI		Moles	0.001	2e-05	0.0011	0.0011	0.0379751			0.0411951	92.1835
			ppm	0	485.495	0	0	0
	orange		mol_%	0	2	0	0	0
Stereoselective Negishi-like Couplings Between Alkenyl and Alkyl Halides in Water at Room Temperature	Org. Lett. 2010, 12, 21, 4742–4744	https://doi.org/10.1021/ol101885t	Row	alkyl halide	PdCl2(AmPhos)2	PTS	TMEDA	Zn	vinyl hallide	water
	Detail in SI		Moles	0.002	1e-05	0.0002	0.002	0.003	0.001	0.110766	0.118976	93.0994
			ppm	0	84.0507	0	0	0	0	0
	red		mol_%	0	0.5	0	0	0	0	0
Highly Regio- and Stereoselective Synthesis of (Z)-Trisubstituted Alkenes via Propyne Bromoboration and Tandem Pd-Catalyzed Cross-Coupling	Org. Lett. 2009, 11, 18, 4092–4095	https://doi.org/10.1021/ol901566e	Row	Bromo tetramethyl dioxaborolane	PdCl2(PPh3)2	organo zinc halide	tetrahydrofuran
			Moles	0.001	1e-05	0.0012	0.0245				0.02671	91.726
			ppm	0	374.391	0	0
	red		mol_%	0	1	0	0
General, Robust, and Stereocomplementary Preparation of β-Ketoester Enol Tosylates as Cross-Coupling Partners Utilizing TsCl−N-Methylimidazole Agents	Org. Lett. 2008, 10, 11, 2131–2134	https://doi.org/10.1021/ol800480d	Row	E/Z-tosylate	PdCl2(PPh3)2	R3MgBr	ZnCl2	tetrahydrofuran
	Below table 4		Moles	0.001	1e-05	0.0012	0.0012	0.0367501			0.0401601	91.509
			ppm	0	249.004	0	0	0
	red		mol_%	0	1	0	0	0
Selective Carbon-Carbon Bond Formation via Transition Metal Catalysis. 3.1 A Highly Selective Synthesis of Unsymmetrical Biaryls and Diarylmethanes by the Nickel- or PalladiumCatalyzed Reaction of Aryl- and Benzylzinc Derivatives with Aryl Halides	J. Org. Chem. 1977, 42, 10, 1821–1823	https://doi.org/10.1021/jo00430a041	Row	Iodonitrobenzene	PdCl2(PPh3)2	ZnCl2	PhLi	DIBAH	THF/Hexane (70:1 mL)
	Detail in text		Moles	0.01	0.0005	0.015	0.015	0.001	0.866076		0.907576	95.4274
			ppm	0	550.918	0	0	0	0
	blue		mol_%	0	5	0	0	0	0

## Sheet: Stille
Title	Reference	DOI										84.7212	42	ppm	mol%		mol%		61		min	Q1	Median	Q3	max	IQR		0 - 1 mol%		1 - 2 mol%		2 - 3 mol%		3 - 4 mol%		4 - 5 mol%		5+ mol%		TRUE	61
Highly active recyclable SBA-15-EDTA-Pd catalyst for Mizoroki-Heck, Stille and Kumada C–C coupling reactions	J. Porous Mater. (2017) 24:837–846	https://doi.org/10.1007/s10934-016-0323-8	Row	aryl halide	SBA-15-EDTA-Pd	CsF	phenyl tributyl tin	dimethyl sulfoxide			Total Moles	% solvent	Max	3903.2	18.15		0	to 1	23	1	0.00476149	13.3042	154.134	288.806	1312.22	275.502		0.87	187.343	1.8	386.284	3	130.077			5	785.825	10	698.694	780.206
	Detail in exp section - general procedure		Moles	0.001	8.7e-06	0.002	0.0015	0.0419301			0.0464388	90.2911	Min	0.00476149	5e-05		1.00001	to 2	11	2	207.577	350.064	426.666	800.9	2385.01	450.836		0.7	154.134	1.6	1951.23	3	245.038			5	780.428	18.15	1331.77
			ppm	0	187.343	0	0	0					range	3903.2	18.1499		2.00001	to 3	7	3	130.077	217.707	381.917	1377.37	1888.7	1159.67		0.3	25.6327	1.95	207.577	2.5	381.917			5	414.956	10	1663.79
	red		mol_%	0	0.87	0	0	0					Mean	760.076	2.92618		3.00001	to 4	0	4	0	#NUM!	#NUM!	#NUM!	0	#NUM!		0.7	102.761	1.75	2385.01	2.24	190.375			5	413.275	10	1028.32
Newly-generated Al(OH)3-supported Pd nanoparticles-catalyzed Stille and Kumada coupling reactions of diazonium salts, (Het)aryl chlorides	Tetrahedron, 2016, 72, 69e75	https://doi.org/10.1016/j.tet.2015.10.069	Row	aryl chloride	Pd/Al(OH)3	K2CO3	phenyl tributyl tin	dimethylformamide					Median	413.275	2		4.00001	to 5	16	5	116.277	492.986	1035.98	1829.47	3903.2	1336.49		1	298.875	2	313.844	3	1855.85			5	518.996
	detail in exp - 4.2.1		Moles	0.0003	2.1e-06	0.0002	0.0002	0.0129224			0.0136245	94.8468	SD	837.415	3.15761		5.00001	to 6	4	6	698.694	945.914	1180.04	1414.77	1663.79	468.858		0.0001	0.00815832	2	413.329	3	898.898			5	911.297
			ppm	0	154.134	0	0	0					RSD	110.175	107.909				TRUE									0.5	211.851	2	667.801	3	1888.7			5	1184.35
	red		mol_%	0	0.7	0	0	0																				0.001625	0.237728	2	294.562					5	1940.55
	detail in exp - 4.2.2		Row	diazonium salt	Pd/Al(OH)3	phenyl tributyl tin	acetonitrile																					0.001625	0.2378	1.5	933.999					5	380.042
			Moles	0.0002	6e-07	0.00024	0.022967				0.0234076	98.1177																0.6	172.087	2	572.397					5	2344.5
			ppm	0	25.6327	0	0																					0.8	144.959	1.08	426.666					5	1160.66
	red		mol_%	0	0.3	0	0																					0.42	228.498							5	1792.45
	detail in exp - 4.2.5		Row	phenyl tributyl tin	Pd/Al(OH)3	chlorobenzene	K2CO3	dimethylformamide																				0.25	397.64							5	116.277
			Moles	0.0002	1.4e-06	0.0003	0.0002	0.0129224			0.0136238	94.8517																0.0287	0.975725							5	3502.88
			ppm	0	102.761	0	0	0																				1	337.82							5	1427.32
	red		mol_%	0	0.7	0	0	0																				0.05	111.021							5	3903.2
Pyrazole-tethered phosphine ligands for Pd(0): useful catalysts for Stille, Kumada and Hiyama cross-coupling reactions	Tetrahedron66(2010)5451e5458	https://doi.org/10.1016/j.tet.2010.05.026	Row	aryl bromide	Pd2(dba)3	Organotin	Ligand	CsF	toluene																			0.65	551.656
	Detail in exp - 4.2.1		Moles	0.001	1e-05	0.0012	2e-05	0.003	0.0282288		0.0334588	84.3688																1	1295.22
			ppm	0	298.875	0	0	0	0																			1	1312.22
	red		mol_%	0	1	0	0	0	0																			1	278.737
Synthesis of Fluorene-Based Oligomeric Organoboron Reagents via Kumada, Heck, and Stille Cross-Coupling Reactions	J. Org. Chem, Vol. 71, No. 11, 2006	https://doi.org/10.1021/jo0602470	Row	2-tributylstannyl thiophene	Pd(PPh3)4	2,7- dibromo-9,9-dioctylfluorene with n-butyllithium	DMF/toluene (1:1)																					0.05	109.501
	Detail in exp - A		Moles	0.0039	0.00117	0.0039	0.897462				0.906432	99.0104																0.005	0.123226
			ppm	0	130.077	0	0																					5e-05	0.00476149
	yellow		mol_%	0	3	0	0
Recombinant Peptide Fusion Protein-Templated Palladium Nanoparticles for Suzuki-Miyaura and Stille Coupling Reactions	ChemCatChem 2020, 12, 1–6	https://doi.org/10.1002/cctc.201902099	Row	aryl halide	Pd0	phenyl tin compound	K3PO4	EtOH/water(1:1)
	Detail in SI - general procedure		Moles	0.0001	5e-09	0.0012	0.003	0.0362758			0.0405758	89.4025
			ppm	0	0.123226	0	0	0
	red		mol_%	0	0.005	0	0	0
Stereoretentive Pd-catalysed Stille cross-coupling reactions of secondary alkyl azastannatranes and aryl halides	Nat. Chem., 2013, 5, 607-612	https://doi.org/10.1038/nchem.1652	Row	aryl halide	Pd2(dba)3	CuCl	KF	s-butyl azastannatrane	JackiePhos	acetonitrile
			Moles	0.001	5e-05	0.002	0.002	0.0011	6e-05	0.0574174	0.0636274	90.2401
			ppm	0	785.825	0	0	0	0	0
	blue		mol_%	0	5	0	0	0	0	0
	0.5 mmol scale		Row	aryl halide	Pd2(dba)3	CuCl	KF	s-butyl azastannatrane	JackiePhos	acetonitrile
			Moles	0.001	5e-05	0.002	0.002	0.0015	0.0001	0.0574174	0.0640674	89.6203
			ppm	0	780.428	0	0	0	0	0
	blue		mol_%	0	5	0	0	0	0	0
	1 mmol scale		Row	aryl halide	Pd2(dba)3	CuCl	KF	2° alkyl azastannatrane	JackiePhos	acetonitrile
			Moles	0.0005	2.5e-05	0.001	0.001	0.000275	3e-05	0.0574174	0.0602474	95.3027
			ppm	0	414.956	0	0	0	0	0
	blue		mol_%	0	5	0	0	0	0	0
	0.5 mmol scale		Row	aryl halide	Pd2(dba)3	CuCl	KF	2° alkyl azastannatrane	JackiePhos	acetonitrile
			Moles	0.0005	2.5e-05	0.001	0.001	0.0005	5e-05	0.0574174	0.0604924	94.9167
			ppm	0	413.275	0	0	0	0	0
	blue		mol_%	0	5	0	0	0	0	0
Highly selective palladium-catalyzed Stille coupling reaction toward chlorine-containing NIR electroluminescent polymers	J. Mater. Chem. C, 2015, 3, 7463	https://doi.org/10.1039/c5tc01013f	Row	5,8-dibromo-6,7-dichloro-2,3-bis(3-(octyloxy)phenyl)quinoxaline	Pd2(dba)3	(4,4-dioctyl-4H-cyclopenta[1,2-b:5,4-b']dithiophene-2,6-diyl)bis(trimethylstannane)	P(o-Tol)3	toluene
	Detail in SI		Moles	0.0005	2.5e-05	0.00055	4.7e-05	0.047048			0.04817	97.6707
			ppm	0	518.996	0	0	0
	blue		mol_%	0	5	0	0	0
Tetraalkynylstannanes in the Stille cross coupling reaction: a new effective approach to arylalkynes	New J. Chem., 2017, 41, 2910	https://doi.org/10.1039/c6nj03905g	Row	4-iodotoluene	Pd(PPh3)2	Pr2NH	(phenylalkynyl)4 stannate	BuOAc
			Moles	0.001043	5.215e-05	0.01043	0.000287	0.045414			0.0572261	79.3588
			ppm	0	911.297	0	0	0
	blue		mol_%	0	5	0	0	0
Efficient Stille Cross-Coupling Reaction Catalyzed by the Pd(OAc)2/Dabco Catalytic System	J. Org. Chem. 2005, 70, 7, 2832–2834	https://doi.org/10.1021/jo048066q	Row	1-bromo-nitrobenzene	Pd(OAc)2	dabco	furan-2-yltributyltin	Bu4NF	1,4-dioxane
	Detail in SI		Moles	0.0005	5e-10	1e-09	0.00055	0.0015	0.0587371		0.0612871	95.8393
			ppm	0	0.00815832	0	0	0	0
	red		mol_%	0	0.0001	0	0	0	0
			Row	aryl halide	Pd(OAc)2	PhSn(n-Bu)3	KF/Bu4NF	DABCO	1,4-dioxane
			Moles	0.0005	1.5e-05	0.00055	3e-05	0.0015	0.0586199		0.0612149	95.7608
			ppm	0	245.038	0	0	0	0
	yellow		mol_%	0	3	0	0	0	0
Highly chemoselective coupling of allenylstannanes with organiciodides promoted by Pd(PPh3)4/LiCl: an efficient method for thesynthesis of substituted allenes	Tetrahedron 59 (2003) 3635–3641	https://doi.org/10.1016/S0040-4020(03)00516-7	Row	Alkenyl Iodide	Pd(PPh3)4	LiCl	Allenylstannate	dimethylformamide																				23		11		7		0		16		4
			Moles	0.001	5e-05	0.0012	0.0012	0.0387673			0.0422173	91.828																37.7049		18.0328		11.4754		0		26.2295		6.55738
			ppm	0	1184.35	0	0	0
	blue		mol_%	0	5	0	0	0						0 - 1 mol% average	ppm average	1 - 2 mol% average	ppm average	2 - 3 mol% average	ppm average	3 - 4 mol% average	ppm average	4 - 5 mol% average	ppm average	5+ mol% average	ppm average
Palladium-catalyzed coupling of allylic acetates with aryl- and vinylstannanes	J. Org. Chem. 1990, 55, 10, 3019-3023	https://doi.org/10.1021/jo00297a014	Row	Cinnamyl acetate	Pd2(dba)3	PhSn(Me)3	LiCl	dimethylformamide
			Moles	0.005	0.00025	0.0052	0.015	0.103379			0.128829	80.2452
			ppm	0	1940.55	0	0	0						1.41363	257.459	2.55667	777.518	3.3425	798.693	0	0	5.64706	1348.56	10.43	1180.64
	blue		mol_%	0	5	0	0	0
Palladium-Catalyzed Chemoselective Cross-Coupling of Acyl Chlorides and Organostannanes	J. Org. Chem. 2005, 70, 21, 8601–8604	https://doi.org/10.1021/jo051257o	Row	4-cyanobenzoyl chloride	PXPd	2-(tributylstannyl)furan	acetonitrile
			Moles	0.00151	3.775e-05	0.0016	0.0956957				0.0988435	96.8154
			ppm	0	381.917	0	0
	yellow		mol_%	0	2.5	0	0
Palladium catalyzed coupling of organotin reagents with organic electrophiles	Pure & AppL Chem., Vol. 57, No. 12, pp. 1771—1780, 1985.	https://doi.org/10.1351/pac198557121771	Row	Aryl halide	Pd2(dba)3	alkyl tin reagent	tetrahydrofuran
			Moles	0.00138	2.484e-05	0.00165	0.0612501				0.0643049	95.2494
			ppm	0	386.284	0	0
	orange		mol_%	0	1.8	0	0
Stereospecific palladium-catalyzed coupling reactions of vinyl iodides with acetylenic tin reagents	J. Am. Chem. Soc., Vol. 109, No. 7, 1987	https://doi.org/10.1021/ja00241a035	Row	(E)-1 -iodo-1 -hexene	Pd(CH3CN)2Cl2	1-hexynyltrimethylstannane	dimethylformamide
			Moles	0.001	5e-05	0.00129	0.129224				0.131564	98.2214
			ppm	0	380.042	0	0
	blue		mol_%	0	5	0	0
Palladium-catalyzed coupling of tetraorganotin compounds with aryl and benzyl halides. Synthetic utility and mechanism	J. Am. Chem. Soc. 1979, 101, 17, 4992-4998	https://doi.org/10.1021/ja00511a032	Row	Aryl bromide	Pd(PPh3)2BnCl	Aryl bromide	SnMe4	hexamethylphosphoramide
			Moles	0.0043	6.88e-05	0.0043	0.0036	0.0229911			0.0352599	65.2046
			ppm	0	1951.23	0	0	0
	orange		mol_%	0	1.6	0	0	0
Palladium-catalyzed cross coupling of allyl halides with organotin reagents: a method of joining highly functionalized partners regioselectively and stereospecifically	J. Am. Chem. Soc. 1984, 106, 4833-4840	https://doi.org/10.1021/ja00329a032	Row	Allyl chloride	(Bn)(Cl)Pd(PPh3)2	Organotin	tetrahydrofuran
			Moles	0.0057	2.85e-05	0.0063	0.1225				0.134529	91.0588
			ppm	0	211.851	0	0
	red		mol_%	0	0.5	0	0
Cross-Coupling Methods for the Large-Scale Preparation of an Imidazole-Thienopyridine: Synthesis of [2-(3-Methyl-3H-imidazol-4-yl)- thieno[3,2-b]pyridin-7-yl]-(2-methyl-1H-indol-5-yl)-amine	Org. Process Res. Dev., 2003, 7, 676−683	https://doi.org/10.1021/op0340457	Row	Iodothienopyridine	Pd(PPh3)4	1-Methyl-2-(tributylstannyl)-1H-imidazole	dimethylformamide
	Medium scale		Moles	1.81	0.0905	1.81	34.8905				38.601	90.3876
			ppm	0	2344.5	0	0
	blue		mol_%	0	5	0	0
			Row	Iodothienopyridine	Pd(PPh3)4	1-Methyl-2-(tributylstannyl)-1H-imidazole	dimethylformamide
			Moles	0.0379	0.001895	0.0422	1.55069				1.63269	94.9779
			ppm	0	1160.66	0	0
	blue		mol_%	0	5	0	0
Dialkylthienosilole and N-alkyldithienopyrrole-based copolymers: Synthesis, characterization, and photophysical study	J Phys Org Chem. 2020;e4063	https://doi.org/10.1002/poc.4063	Row	Dibromo	Pd(PPh3)4	Di(tributyl)stannane	dimethylformamide
			Moles	0.0005	2.5e-05	0.0005	0.0129224				0.0139474	92.651
			ppm	0	1792.45	0	0
	blue		mol_%	0	5	0	0
High-Performance Ambient-Condition-Processed Polymer Solar Cells and Organic Thin-Film Transistors	ACS Omega 2020, 5, 6, 2747-2754	https://doi.org/10.1021/acsomega.9b03347	Row	BDTT monomer	Pd(PPh3)4	FTT monomer	DMF/water (3:1)
			Moles	0.00011	5.5e-06	0.00011	0.0470755				0.047301	99.5233
			ppm	0	116.277	0	0
	blue		mol_%	0	5	0	0
Ligand-free, recyclable palladium-functionalized magnetite nanoparticles as a catalyst in the Suzuki-, Sonogashira, and Stille reaction	J. Organomet. Chem., 904, 2019, 121005	https://doi.org/10.1016/j.jorganchem.2019.121005	Row	1-(tert-butyl)-4-iodobenzene	Fe3O4/oleic acid/Pd NPs	1,3,5-trimethoxybenzene	trimethyl(phenyl)stannane	1,4-dioxane
			Moles	0.00018	2.925e-09	0.00018	0.00022	0.011724			0.012304	95.2861
			ppm	0	0.237728	0	0	0
	red		mol_%	0	0.001625	0	0	0
			Row	4-iodobenzoate	Fe3O4/oleic acid/Pd NPs	1,3,5-trimethoxybenzene	trimethyl(phenyl)stannane	1,4-dioxane
			Moles	0.00144	2.34e-08	0.00144	0.00173	0.0937919			0.0984019	95.3151
			ppm	0	0.2378	0	0	0
	red		mol_%	0	0.001625	0	0	0
Synthesis of the tricyclic indole alkaloids, dilemmaones A and B	Tetrahedron 75 (2019) 130714	https://doi.org/10.1016/j.tet.2019.130714	Row	6-bromo-5-methyl-7-nitroindan-1-one	Pd(PPh3)2	PPh3	(E)-3-(Tributylstannyl)-2-propen-1-ol	1,4-dioxane
			Moles	0.00256	4.992e-05	0.0001	0.0033	0.23448			0.24049	97.501
			ppm	0	207.577	0	0	0
	orange		mol_%	0	1.95	0	0	0
			Row	6-bromo-5-methyl-7-nitroindan-1-one	Pd(PPh3)2	PPh3	(E)-Tributyl(3-methoxy-1-propenyl)stannan	1,4-dioxane
			Moles	0.00223	4.9952e-05	9e-05	0.00209	0.257928			0.262388	98.3002
			ppm	0	190.375	0	0	0
	yellow		mol_%	0	2.24	0	0	0
Palladium-Catalyzed Carboperfluoroalkylation of Alkynes with Fluoroalkyl Iodides and Arylstannanes	Adv. Synth. Catal. 2020, 362, 493	https://doi.org/10.1002/adsc.201901027	Row	iodoperfluoroalkane	BINAP Pd G3/Xphos Pd G3 (5:1)	acetylene	tributyl (aryl)stannane	Cs2CO3	1,2-dichloroethane/H2O (6%)
			Moles	0.001	6e-06	0.0005	0.00075	0.00025	0.03236		0.034866	92.8125
			ppm	0	172.087	0	0	0	0
	red		mol_%	0	0.6	0	0	0	0
			Row	iodoperfluoroalkane	BINAP Pd G3/Xphos Pd G3 (5:1)	acetylene	tributyl (aryl)stannane	Cs2CO3	1,2-dichloroethane/H2O (11%)
			Moles	0.00075	6e-06	0.00025	0.000375	0.001	0.03901		0.041391	94.2475
			ppm	0	144.959	0	0	0	0
	red		mol_%	0	0.8	0	0	0	0
Synthesis of Pd immobilized on functionalized hexagonal mesoporoussilica (HMS–CPTMS–Cy–Pd) for coupling Suzuki–Miyaura and Stillereactions	Polyhedron 170 (2019) 649–658	https://doi.org/10.1016/j.poly.2019.06.006	Row	aryl halide	HMS-CPTMS-Cy-Pd	Ph3SnCl	K2CO3	PEG-400
			Moles	0.001	1.75e-05	0.0005	0.003	0.00282			0.0073375	38.4327
			ppm	0	2385.01	0	0	0
	orange		mol_%	0	1.75	0	0	0
Pd(0)-guanidine@MCM-41 as efficient and reusable heterogeneous catalyst for C–C coupling reactions	Journal of Porous Materials (2019) 26:1091–1101	https://doi.org/10.1007/s10934-018-0698-9	Row	aryl halide	Pd0-guanidine@MCM-41	Ph3SnCl	KOH	dimethyl sulfoxide
	assumed 1 mL solvent and catalysts MW = 1198.8 g/mol		Moles	0.001	4.2e-06	0.0004	0.003	0.0139767			0.0183809	76.0393
			ppm	0	228.498	0	0	0
	red		mol_%	0	0.42	0	0	0
In Situ Generated Gold Nanoparticles on Active Carbon as Reusable Highly Efficient Catalysts for a Csp3 −Csp3 Stille Coupling	Angew.Chem. Int.Ed. 2019, 58,10330 –10334	https://doi.org/10.1002/anie.201902352	Row	Aryl bromide	(Me2S)AuCl	Allyltributylstannane	1,2-dichloroethane
	4,4-Diphenyl-1-butene (molecule 3j)		Moles	0.000306	7.65e-07	0.000359	0.00125808				0.00192385	65.3941
			ppm	0	397.64	0	0
	red		mol_%	0	0.25	0	0
Stainless steel mesh-GO/Pd NPs: catalytic applications of Suzuki–Miyaura and Stille coupling reactions in eco-friendly media	Green Chem., 2019,21, 3319-3327	https://doi.org/10.1039/C9GC00889F	Row	aryl halide	mesh-GO/Pd	tributylphenylstannane	K2CO3	Ethanol/H2O (1:1)
	0.41% Pd in mesh-GO		Moles	0.001	2.87e-07	0.0011	0.002	0.29004			0.29414	98.606
			ppm	0	0.975725	0	0	0
	red		mol_%	0	0.0287	0	0	0
Copper-catalyzed arylstannylation of arynes in a sequence	Chem. Commun., 2019,55, 6503-6506	https://doi.org/10.1039/C9CC02738F	Row	ortho-stannylbiaryl	Pd(PPh3)4	1-fluoro-3-iodobenzene	CuCl	LiBr	dimethylformamide
	molecule 9 - SI Fig. 8B		Moles	0.0001	1e-05	0.00018	0.0005	0.0006	0.0129224		0.0143124	90.2882
			ppm	0	698.694	0	0	0	0
	purple		mol_%	0	10	0	0	0	0
Large rate accelerations in the stille reaction with tri-2-furylphosphine and triphenylarsine as palladium ligands: mechanistic and synthetic implications	J. Am. Chem. Soc. 1991, 113, 25, 9585-9595	https://doi.org/10.1021/ja00025a025	Row	benzoyl chloride	Pd2(dba)3	TFP	Stannane	tetrahydrofuran
	Exp in paper		Moles	0.006651	6.651e-05	0.00013302	0.006279	0.18375			0.19688	93.3312
			ppm	0	337.82	0	0	0
	red		mol_%	0	1	0	0	0
			Row	Toluyl chloride	Pd(OAc)2	TFP	vinyltributyltin	benzene
			Moles	0.001256	0.000227964	0.000914	0.000456	0.16832			0.171174	98.3327
			ppm	0	1331.77	0	0	0
	purple		mol_%	0	18.15	0	0	0
			Row	Triflate	Pd2(dba)3	LiCl	AsPh3	tetramethyltin	N-methyl-2-pyrrolidinone
			Moles	0.000892	1.784e-05	0.002676	7.136e-05	0.001083	0.0521033		0.0568435	91.661
			ppm	0	313.844	0	0	0	0
	orange		mol_%	0	2	0	0	0	0
			Row	Triflate	Pd2(dba)3	LiCl	TFP	vinyltributyltin	N-methyl-2-pyrrolidinone
			Moles	0.001231	2.462e-05	0.003693	4.924e-05	0.002464	0.0521033		0.0595652	87.4728
			ppm	0	413.329	0	0	0	0
	orange		mol_%	0	2	0	0	0	0
			Row	Triflate	Pd2(dba)3	LiCl	TFP	Reagent4	N-methyl-2-pyrrolidinone
			Moles	0.002111	4.222e-05	0.006333	0.00016888	0.002464	0.0521033		0.0632224	82.4127
			ppm	0	667.801	0	0	0	0
	orange		mol_%	0	2	0	0	0	0
On the Nature of the "Copper Effect" in the Stille Cross-Coupling	J. Org. Chem. 1994, 59, 20, 5905–5911	https://doi.org/10.1021/jo00099a018	Row	Triflate	Pd2(dba)3	Stannane	AsPh3	LiCl	CuI
	Exp in paper		Moles	0.00038	3.8e-05	0.00038	3.1e-05	0.00115	1.91e-05		0.0019981	57.5547
			ppm	0	1663.79	0	0	0	0
	purple		mol_%	0	10	0	0	0	0
			Row	Iodobenzene	Pd2(dba)3	PPh3	CuI	Stannane	1,4-dioxane
			Moles	0.000892	1.784e-05	7.136e-05	7.136e-05	0.000892	0.0586199		0.0605645	96.7893
			ppm	0	294.562	0	0	0	0
	orange		mol_%	0	2	0	0	0	0
Pd/P(t-Bu)3: A Mild and General Catalyst for Stille Reactions of Aryl Chlorides and Aryl Bromides	J. Am. Chem. Soc. 2002, 124, 22, 6343–6348	https://doi.org/10.1021/ja020012f	Row	aryl halide	Pd2(dba)3	Stannane	CsF	P(t-Bu)3	1,4-dioxane
	Detail in SI		Moles	0.001	1.5e-05	0.00104	0.00222	6.1e-05	0.011724		0.01606	73.0012
			ppm	0	933.999	0	0	0	0
	orange		mol_%	0	1.5	0	0	0	0
			Row	aryl halide	Pd(P(t-Bu)3)2	Stannane	CsF	1,4-dioxane
			Moles	0.00083	2.49e-05	0.000874	0.00184	0.00984814			0.013417	73.4003
			ppm	0	1855.85	0	0	0
	yellow		mol_%	0	3	0	0	0
NOVEL HYDROXYMETHYLATION OF ARYL BROMIDES BY MEANS OF ORGANOTIN REAGENTS	Chem. Lett., 1985, 14, 7, 997-998	https://doi.org/10.1246/cl.1985.997	Row	bromobenzene	Pd(PPh3)4	hydroxymethyltributyltin	1,4-dioxane
	Main text of paper		Moles	0.002	0.0001	0.003	0.023448				0.028548	82.1353
			ppm	0	3502.88	0	0
	blue		mol_%	0	5	0	0
Stille Coupling Made Easier—The Synergic Effectof Copper(i) Salts and the Fluoride Ion	Angew. Chem. Int. Ed. 2004, 43, 1132 –1136	https://doi.org/10.1002/anie.200352979	Row	organohalide	Pd(PPh3)4	CuI	CsF	organotin	dimethylformamide
	Detail in exp (reference 19)		Moles	0.00084	4.2e-05	8.4e-05	0.001685	0.00093	0.0258448		0.0294258	87.8304
			ppm	0	1427.32	0	0	0	0
	blue		mol_%	0	5	0	0	0	0
			Row	organohalide	PdCl2	CuI	organotin	CsF	dimethylformamide
			Moles	0.00084	1.68e-05	3.36e-05	0.00093	0.001685	0.0258448		0.0293502	88.0567
			ppm	0	572.397	0	0	0	0
	orange		mol_%	0	2	0	0	0	0
Pd(PPh3)4-PEG 400 Catalyzed Protocol for the Atom-Efficient Stille Cross-Coupling Reaction of Organotin with Aryl Bromides	J. Org. Chem. 2009, 74, 15, 5599–5602	https://doi.org/10.1021/jo9005206	Row	Aryl bromide	Pd(PPh3)4	Tetra-n-butyltin	NaOAc	PEG-400
	Detail in SI		Moles	0.001	5e-05	0.0003	0.003	0.00846			0.01281	66.0422
			ppm	0	3903.2	0	0	0
	blue		mol_%	0	5	0	0	0
A general, selective, and facile method for ketone synthesis from acid chlorides and organotin compounds catalyzed by palladium	J. Am. Chem. Soc. 1978, 100, 11, 3636–3638	https://doi.org/10.1021/ja00479a077	Row	benzoyl chloride	PhCH2Pd(PPh3)2Cl	Me4Sn	hexamethylphosphoramide
	Exp in paper		Moles	0.0361	1.805e-05	0.0345	0.0919643				0.162582	56.5647
			ppm	0	111.021	0	0
	red		mol_%	0	0.05	0	0
			Row	Reagent1	PdCl2(PPh3)2	Reagent2	hexamethylphosphoramide
			Moles	0.009	4.5e-06	0.0091	0.0229911				0.0410956	55.9454
			ppm	0	109.501	0	0
	red		mol_%	0	0.05	0	0
	Below table 1		Row	Reagent1	PdCl2(PPh3)2	Reagent2	hexamethylphosphoramide
			Moles	0.0037	3.996e-05	0.0037	0.0862165				0.0936565	92.0561
			ppm	0	426.666	0	0
	orange		mol_%	0	1.08	0	0
Reactions of organic halides with R3 MMR3 compounds (M = Si, Ge, Sn) in the presence of tetrakis(triarylphosphine)palladium	J. Organomet. Chem., 1976, 117(3), C55-C57	https://doi.org/10.1016/S0022-328X(00)91902-8	Row	RHal	Pd(PPh3)4	R'3MMR'3	toluene
	Below table 1		Moles	0.0077	5.005e-05	0.0077	0.0752768				0.0907268	82.9708
			ppm	0	551.656	0	0
	red		mol_%	0	0.65	0	0
REACTIONS OF ALLYLTIN COMPOUNDS III. ALLYLATION OF AROMATIC HALIDES WITH ALLYLTRIBUTYLTIN IN THE PRESENCE OF TETRAKIS(TRIPHENYLPHOSPHINE)PALLADIUM(O)	Chem. Lett., 1977, 6(3), 301-302	https://doi.org/10.1246/cl.1977.301	Row	bromobenzene	Pd(PPh3)4	Allyltributylstannane	benzene
	In article text		Moles	0.002	2e-05	0.0022	0.0112214				0.0154414	72.6708
			ppm	0	1295.22	0	0
	red		mol_%	0	1	0	0
ALKYLATION, ARYLATION, AND VINYLATION OF ACYL CHLORIDES BY MEANS OF ORGANOTIN COMPOUNDS IN THE PRESENCE OF CATALYTIC AMOUNTS OF TETRAKIS(TRIPHENYLPHOSPHINE)PALLADIUM(O)	Chem. Lett., 1977, 6(12), 1423-1424	https://doi.org/10.1246/cl.1977.1423	Row	Acyl chloride	Pd0	Me4Sn	benzene
	Detail in table 1		Moles	0.002	2e-05	0.002	0.0112214				0.0152414	73.6244
			ppm	0	1312.22	0	0
	red		mol_%	0	1	0	0
Mechanisms of the palladium-catalyzed couplings of acid chlorides with organotin reagents	J. Am. Chem. Soc. 1983, 105, 19, 6129–6137	https://doi.org/10.1021/ja00357a026	Row	benzoyl chloride	PhCH2PdCl(PPh3)2	Tin reagent	Tin reagent	hexamethylphosphoramide
	Detail in exp		Moles	0.00051	1.53e-05	0.0025	0.0025	0.0114955			0.0170208	67.538
			ppm	0	898.898	0	0	0
	yellow		mol_%	0	3	0	0	0
Stille cross-coupling of secondary and tertiary α-(trifluoromethyl)-benzyl chlorides with allylstannanes	Chem. Commun., 2018,54, 7171-7174	https://doi.org/10.1039/C8CC03541E	Row	α-(trifluoromethyl)benzyl chloride	PdCl2	Allyltributylstannane	[tBu3Ph][BF4}	Et3N	dimethylformamide
	Detail below table 2		Moles	0.0005	5e-06	0.00125	1e-05	2e-05	0.016153		0.017938	90.0491
			ppm	0	278.737	0	0	0	0
	red		mol_%	0	1	0	0	0	0
Palladium/Imidazolium Salt Catalyzed Coupling of Aryl Halides with Hypervalent Organostannates	Org. Lett. 2001, 3, 1, 119–122	https://doi.org/10.1021/ol006827f	Row	aryl halide	Pd(OAc)2	arylstannate	TBAF	Ligand.HCl	1,4-dioxane
	Detail below table 3 or 4		Moles	0.001	3e-05	0.0011	0.002	3e-05	0.011724		0.015884	73.8101
			ppm	0	1888.7	0	0	0	0
	yellow		mol_%	0	3	0	0	0	0
Mild and Robust Stille Reactions in Water using Parts Per Million Levels of a Triphenylphosphine-Based Palladacycle	Angew.Chem.Int.Ed.2021,60,4158 –4163	https://doi.org/10.1002/anie.202014141	Row	Aryl halide	Pd(OAc)2	Stannane	CuI/TBACl	KF	Brij-30/H2O	tetrahydrofuran
	Detail in SI - 2.2 & 2.4		Moles	0.00025	1.25e-10	0.000275	3e-05	0.00075	0.024947	3.06251e-07	0.0262523	0.00116657
			ppm	0	0.00476149	0	0	0	0	0
	red		mol_%	0	5e-05	0	0	0	0	0
In Vitro and in Vivo Evaluation of Fully Substituted (5-(3-Ethoxy-3-oxopropynyl)-4-(ethoxycarbonyl)-1,2,3-triazolyl-glycosides as Original Nucleoside Analogues to Circumvent Resistance in Myeloid Malignancies	J. Med. Chem. 2017, 60, 4, 1523–1533	https://doi.org/10.1021/acs.jmedchem.6b01803	Row	5-iodo-triazole	Pd(PPh3)2Cl2	2-(tributylstannyl)thiophene	CuI	toluene
	Detail in exp; general procedure E		Moles	0.001	0.0001	0.002	5e-05	0.0940959			0.0972459	96.7608
			ppm	0	1028.32	0	0	0
	purple		mol_%	0	10	0	0	0

## Sheet: Suzuki-Miyaura
Title	Reference	DOI										82.8587	76	ppm	mol%		mol%		98		min	Q1	Median	Q3	max	IQR		0 - 1 mol%		1 - 2 mol%		2 - 3 mol%		3 - 4 mol%		4 - 5 mol%		5+ mol%		TRUE	98
Air-Stable Dinuclear Iodine-Bridged Pd(I) Complex - Catalyst, Precursor, or Parasite? The Additive Decides. Systematic Nucleophile-Activity Study and Application as Precatalyst in Cross-Coupling	Organometallics 2015, 34, 5191−5195	https://doi.org/10.1021/acs.organomet.5b00766	Row	aryl halide	Pd2I2(tBu3P)2	boronic acid	KOEt	tetrahydrofuran			Total Moles	% solvent	Max	5688.99	19.57		0	to 1	41	1	0.0628281	16.8768	67.7652	174.633	1366.64	157.756		0.5	105.663	2	471.617	3	142.634	4	848.896	5	1154.73	6	511.838	441.184
	Main text and SI		Moles	0.0005	2.5e-05	0.00075	0.002	0.018375			0.02165	84.873	Min	0.0628281	0.0013		1.00001	to 2	10	2	73.8611	125.326	196.187	425.942	2232.85	300.616		1	429.128	1.8	73.8611	2.2	230.714	4	450.188	5	350.368	10	977.225
			ppm	0	1154.73	0	0	0					range	5688.93	19.5687		2.00001	to 3	11	3	73.0911	196.493	230.714	356.239	1198.76	159.746		0.5	150.485	1.18	111.614	3	195.553	4	388.373	5	439.986	10	220.659
	blue		mol_%	0	5	0	0	0					Mean	444.356	3.07709		3.00001	to 4	3	4	388.373	419.281	450.188	649.542	848.896	230.262		0.67	1366.64	1.75	171.673	3	254.194			5	345.708	10	990.699
Heck, Suzuki and Kumada–Corriu cross-coupling reactions mediated by complexes based on the upper rim of diphosphinated calix[4]arenes	J. Mol. Catal. A: Chemical 239 (2005) 257–262	https://doi.org/10.1016/j.molcata.2005.06.024	Row	phenylboronic acid	Pd(OAc)2	Ligand	Cs2CO3	aryl halide	dimethylformamide				Median	205.167	2		4.00001	to 5	21	5	96.1008	281.439	418.939	816.91	2424.83	535.472		0.1	11.1994	1.75	2232.85	2.6	205.167			5	205.073	6.85	408.032
	Exp in text		Moles	0.001	2e-05	2e-05	0.0011	0.0015	0.0387673		0.0424073	91.4166	SD	718.156	3.20514		5.00001	to 6	12	6	117.453	213.68	459.935	1157.24	5688.99	943.56		0.28	24.9426	2	79.8658	2.5	197.433			5	388.386	5.12	186.181
			ppm	0	471.617	0	0	0	0				RSD	161.617	104.161				TRUE									0.25	17.6604	2	876.963	3	265.826			5	2424.83	7.62	5688.99
	orange		mol_%	0	2	0	0	0	0																			0.5	17.0298	1.5	220.701	3	73.0911			5	751.286	10	1751.95
Palladium(II) complexes based on 1,8-naphthyridine functionalized N-heterocyclic carbenes (NHC) and their catalytic activity	Dalton Trans., 2011, 40, 489	https://doi.org/10.1039/c0dt00990c	Row	p-CH3COC6H4Br	Pd(NHC)Cl2	C6H5B(OH)2	K2CO3	ethanol																				0.1	3.72697	2	166.46	2.78	446.652			5	1221.97	10	1656.86
	Below table 3 and 4, and in SI		Moles	0.0002	1e-06	0.0003	0.0004	0.00856306			0.00946406	90.4798																0.1	11.0741	2	288.915	3	846.739			5	1505.22	19.57	241.142
			ppm	0	105.663	0	0	0																				0.5	69.3749			2.6	1198.76			5	919.794	7.5	192.742
	red		mol_%	0	0.5	0	0	0																				1	562.429							5	690.607	10	117.453
Carbonylative Suzuki–Miyaura couplings of sterically hindered aryl halides: synthesis of 2-aroylbenzoate derivatives	Org. Biomol. Chem., 2020, 18, 1754–1759	https://doi.org/10.1039/d0ob00044b	Row	2-Bromoiodobenzene	PdCl2	K2CO3	COgen	Reagent4	anisole																			1	230.521							5	816.91
	detail in SI - general procedure B		Moles	0.00018	2.43e-05	0.00055	0.00045	0.000216	0.0552062		0.0566265	97.4918																1	305.262							5	199.426
			ppm	0	429.128	0	0	0	0																			0.1	23.5418							5	408.197
	red		mol_%	0	1	0	0	0	0																			0.5	48.1897							5	281.439
Efficient Modular Synthesis of Isomeric Mono- and Bispyridyl[2.2]paracyclophanes by Palladium-Catalyzed Cross-Coupling Reactions	Adv. Synth. Catal. 2016, 358, 1664 – 1670	https://doi.org/10.1002/adsc.201600066	Row	rac-4-bromo[2.2]paracyclophane	Pd(PPh3)4	4-pyridylboronic acid	K3PO4	water/Dioxane (1:2)																				0.5	22.0715							5	203.943
	Exp in text and SI; suzuki couplings		Moles	0.0007	4.2e-05	0.0014	0.00105	0.0788653			0.0820573	96.11																1	96.3748							5	418.939
			ppm	0	511.838	0	0	0																				1	90.6626							5	206.971
	purple		mol_%	0	6	0	0	0																				1	174.633							5	96.1008
EvanPhos: a ligand for ppm level Pd-catalyzed Suzuki–Miyaura couplings in either organic solvent or water	Green Chem., 2018,20, 3436-3443	https://doi.org/10.1039/c8gc01356j	Row	Halide	Pd(OAc)2	Organoboron	K3PO4	EvanPhos	ethyl acetate/H2O/Toluene (0.8:0.1:0.1)																			1	67.7652							5	738.881
	Below schemes and SI		Moles	0.0005	2.5e-06	0.00075	0.00075	5e-06	0.0146055		0.016613	87.9161																1	495.485
			ppm	0	150.485	0	0	0	0																			1	264.691
	red		mol_%	0	0.5	0	0	0	0																			0.12	10.6741
Evidence for the Surface-Catalyzed Suzuki–Miyaura Reaction over Palladium Nanoparticles: An Operando XAS Study	Angew. Chem. Int. Ed. 2010, 49, 1820 –1824	https://doi.org/10.1002/anie.200906675	Row	4-iodoanisole	Pd0/PVP	mesitylene	phenylboronic acid	KOCH3	ethanol/toluene																			0.19	16.8768
	Exp in text and SI		Mass	0.01	0.00187935	0.001	0.015	0.02	1.32727		1.37515	96.5183																0.5	100.704
			ppm	0	1366.64	0	0	0	0																			0.0013	0.0628357
	red		mol_%	0	0.67	0	0	0	0																			0.0013	0.0628281
In situ decorated Pd NPs on chitosan-encapsulated Fe3O4/SiO2-NH2 as magnetic catalyst in Suzuki-Miyaura coupling and 4-nitrophenol reduction	Carbohydrate Polymers 235 (2020) 115966	https://doi.org/10.1016/j.carbpol.2020.115966	Row	aryl halide	Pd NP/Fe3O4/SiO2-NH2@CS	phenyl boronic acid	K2CO3	water/ EtOH																				0.42	218.968
	Exp in text and SI		Moles	0.001	1e-06	0.001	0.002	0.0852897			0.0892907	95.5191																0.1	8.55513
			ppm	0	11.1994	0	0	0																				1	178.508
	red		mol_%	0	0.1	0	0	0																				0.01	1.88409
Magnetic nanoparticles-supported palladium catalyzed Suzuki-Miyaura cross coupling	Tet. Lett., 2020, 61, 151594	https://doi.org/10.1016/j.tetlet.2020.151594	Row	aryl halide	Pd-acac-am-Fe3O4@SiO2	phenyl boronic acid	K2CO3	DMF/water																				0.01	0.802528
			Moles	0.001	2.8e-06	0.0012	0.003	0.107055			0.112258	95.3653																0.025	9.41875
			ppm	0	24.9426	0	0	0																				0.08	142.202
	red		mol_%	0	0.28	0	0	0																				0.1	158.705
Palladium-Catalyzed Suzuki Reactions in Water with No Added Ligand: Effects of Reaction Scale, Temperature, pH of Aqueous Phase, and Substrate Structure	Org. Process Res. Dev. 2016, 20, 1489−1499	https://doi.org/10.1021/acs.oprd.6b00180	Row	4-bromoanisole	Pd(OAc)2	phenyl boronic acid	K3PO4	water																				0.5	61.0952
	medium scale		Moles	0.04	0.002	0.044	0.084	5.53829			5.70829	97.0219																0.5	23.9669
	Below table 1		ppm	0	350.368	0	0	0																				1	438.674
	blue		mol_%	0	5	0	0	0																				1	102.066
	large scale		Row	4-bromoanisole	Pd(OAc)2	phenyl boronic acid	K3PO4	water																				0.27	22.967
	below table 5		Moles	0.3	0.00075	0.33	0.3	41.5372			42.4679	97.8083
			ppm	0	17.6604	0	0	0
	red		mol_%	0	0.25	0	0	0
Recombinant Peptide Fusion Protein-Templated Palladium Nanoparticles for Suzuki-Miyaura and Stille Coupling Reactions	ChemCatChem 2020, 12, 1–6	https://doi.org/10.1002/cctc.201902099	Row	ArX	Pd Nps	Reagent2	Reagent3	EtOH/water(1:1)
	Below tables and in SI		Moles	0.0002	1e-06	0.0012	0.0026	0.0547196			0.0587206	93.1864
			ppm	0	17.0298	0	0	0
	red		mol_%	0	0.5	0	0	0
Synthesis of Pd(II) complexes with P-N-OH ligands derived from 2-(diphenylphosphine)-benzaldehyde and various aminoalcohols and their catalytic evaluation on Suzuki-Miyaura couplings in aqueous media	Inorganica Chimica Acta 504 (2020) 119460	https://doi.org/10.1016/j.ica.2020.119460	Row	aryl bromide	Pd(P-N-OH)	phenyl boronic acid	Na2CO3	DMF/water (1:2)
	Schemes, exp (4.9) and SI		Moles	0.00078	7.8e-07	0.00093	0.00155	0.206024			0.209285	98.4419
			ppm	0	3.72697	0	0	0
	red		mol_%	0	0.1	0	0	0
The Current Status of Heterogeneous Palladium Catalysed Heck and Suzuki Cross-Coupling Reactions	Catalysts, 2017, 7, 186	https://doi.org/10.3390/catal7060186	Row	4-bromotoluene	Pd@ZPGly-15	phenyl boronic acid	K2CO3	ethanol/H2O (1:1)
			Moles	0.001	1e-06	0.0012	0.0011	0.087			0.090301	96.3444
			ppm	0	11.0741	0	0	0
	red		mol_%	0	0.1	0	0	0
Stereoselective Enol Tosylation: Preparation of Trisubstituted α,β-Unsaturated Esters	Org. Lett. 2005, 7, 2, 215–218	https://doi.org/10.1021/ol047854z	Row	enol tosylate	Pd(PPh3)2Cl2	ArB(OH)2	Na2CO3	tetrahydrofuran/ H2O (4:1)
	detail in SI - General SMCC procedure		Moles	0.00115	5.75e-05	0.00173	0.00368	0.19769			0.204308	96.761
			ppm	0	281.439	0	0	0
	blue		mol_%	0	5	0	0	0
Synthesis of Fluoranthene Derivatives via Tandem Suzuki–Miyaura and Intramolecular C–H Arylation Reactions under Both Homogeneous and Heterogeneous Catalytic Conditions	ACS Omega, 2017, 2 (12), pp 8689–8696	https://doi.org/10.1021/acsomega.7b01566	Row	1,8-Diiodonaphthalene	PdCl2(dppf)	Arylboronic acid	KOOAc	dimethyl sulfoxide																				41		10		11		3		21		12
	Below tables, in exp and SI		Moles	0.00026	1.3e-05	0.0003	0.00102	0.0279534			0.0295464	94.6085																17		0		0		0		0		0
			ppm	0	439.986	0	0	0																				17.3469
	blue		mol_%	0	5	0	0	0						0 - 1 mol% average	ppm average	1 - 2 mol% average	ppm average	2 - 3 mol% average	ppm average	3 - 4 mol% average	ppm average	4 - 5 mol% average	ppm average	5+ mol% average	ppm average			41.8367		10.2041		11.2245		3.06122		21.4286		12.2449
			Row	1,8-Diiodonaphthalene	rGO-CuPd	Arylboronic acid	NaOAc	dimethyl sulfoxide/water (10:1)
			Moles	0.00013	2.34e-06	0.00015	0.00065	0.0307488			0.0316811	97.0571
			ppm	0	73.8611	0	0	0						1.46256	148.408	2.54364	469.453	3.47333	368.797	3.75	562.486	5.72727	655.656	9.38833	1078.65
	orange		mol_%	0	1.8	0	0	0
Palladacycle-Catalyzed Triple Suzuki Coupling Strategy for the Synthesis of Anthracene-Based OLED Emitters	ACS Omega 2017, 2, 3144−3156	https://doi.org/10.1021/acsomega.7b00725	Row	aryl bromide	Pd(Phbz)(mal)(PPh3)	K2CO3	Aryl boronic acid	water/THF (1:1)
			Moles	0.001	5e-06	0.002	0.0015	0.0675671			0.0720721	93.7493			1	148.408
			ppm	0	69.3749	0	0	0							2	469.453
	red		mol_%	0	0.5	0	0	0							3	368.797
A Catalytic Enantiotopic-Group-Selective Suzuki Reaction for the Construction of Chiral Organoboronates	J. Am. Chem. Soc. 2014, 136, 6534−6537	https://doi.org/10.1021/ja500029w	Row	aryl ioddide	Pd(OAc)2	1,1-diborylalkane	TADDOL	KOH	water/dioxane						4	562.486
	Only in SI		Moles	0.0001	5e-06	0.00011	1e-05	0.0015	0.0127381		0.0144631	88.0731			5	655.656
			ppm	0	345.708	0	0	0	0						6	1078.65
	blue		mol_%	0	5	0	0	0	0
Highly Active Palladium Catalysts for Suzuki Coupling Reactions	J. Am. Chem. Soc. 1999, 121, 41, 9550-9561	https://doi.org/10.1021/ja992130h	Row	aryl halide	Pd(OAc)2	ligand	boronic acid	KF	tetrahydrofuran
	eq below tables, more detail exp and SI		Moles	0.001	1e-05	2e-05	0.0015	0.003	0.01225		0.01778	68.8977
			ppm	0	562.429	0	0	0	0
	red		mol_%	0	1	0	0	0	0
			Row	aryl chloride	Pd(OAc)2	9-BBN	1-hexene	KF	ligand	tetrahydrofuran
			Moles	0.001	1e-05	0.0012	0.0014	0.003	2e-05	0.0367501	0.0433801	84.7165
			ppm	0	230.521	0	0	0	0	0
	red		mol_%	0	1	0	0	0	0	0
			Row	aryl chloride	Pd(OAc)2	ligand	boronic acid	K3PO4	toluene
			Moles	0.001	1e-05	2e-05	0.0015	0.002	0.0282288		0.0327588	86.1716
			ppm	0	305.262	0	0	0	0
	red		mol_%	0	1	0	0	0	0
			Row	aryl halide	Pd2(dba)3	boronic acid	K3PO4	ligand	tetrahydrofuran
			Moles	0.001	1e-06	0.0015	0.002	1.5e-06	0.0379751		0.0424776	89.4003
			ppm	0	23.5418	0	0	0	0
	red		mol_%	0	0.1	0	0	0	0
Palladium-Catalyzed Suzuki−Miyaura Cross-Coupling Reactions of Potassium Aryl- and Heteroaryltrifluoroborates	J. Org. Chem., Vol. 68, No. 11, 2003	https://doi.org/10.1021/jo0342368	Row	aryl bromide	Pd(OAc)2	KPhBF3	K2CO3	methanol
	Below tables, in exp and SI		Moles	0.0005	2.5e-06	0.0005	0.0015	0.0493758			0.0518783	95.1762
			ppm	0	48.1897	0	0	0
	red		mol_%	0	0.5	0	0	0
			Row	aryl bromide	Pd(OAc)2	KPhBF3	K2CO3	water
			Moles	0.001	5e-06	0.001	0.003	0.221532			0.226537	97.7906
			ppm	0	22.0715	0	0	0
	red		mol_%	0	0.5	0	0	0
			Row	aryl bromide	Pd(OAc)2	KPhBF3	K2CO3	methanol
			Moles	0.0005	5e-06	0.0005	0.0015	0.0493758			0.0518808	95.1716
			ppm	0	96.3748	0	0	0
	red		mol_%	0	1	0	0	0
Supported Palladium Catalysts for Suzuki Reactions: Structure‐Property Relationships, Optimized Reaction Protocol and Control of Palladium Leaching	Adv. Synth. Catal., 2008, 350, 2930–2936.	https://doi.org/10.1002/adsc.200800575	Row	aryl bromide	Pd/Al2O3	Arylboronic acid	K2CO3	water/Ethanol (1:3)
			Moles	0.0005	5e-06	0.0006	0.0006	0.0534445			0.0551495	96.9084
			ppm	0	90.6626	0	0	0
	red		mol_%	0	1	0	0	0
Microwave-Assisted Suzuki Coupling Reactions with an EncapsulatedPalladium Catalyst for Batch and Continuous-Flow Transformations	Chem. Eur. J. 2006, 12, 4407 – 4416	https://doi.org/10.1002/chem.200501400	Row	aryl halide	Pd EnCat-30	boronic acid	tetrabutylammonium acetate	ethanol
	In exp section, eqs below tables		Moles	0.0005	2.5e-05	0.0005	0.001	0.119883			0.121908	98.3389
			ppm	0	205.073	0	0	0
	blue		mol_%	0	5	0	0	0
Palladium-catalysed cross-coupling reactions in supercritical carbon dioxide	Chem. Commun., 2001, 1966–1967	https://doi.org/10.1039/b106808c	Row	Iodobenzene	Pd(OAc)2	Tolylboronic acid	tri-tert-butylphosphine	TMHD	scCO2
	In notes and references		Moles	0.001	5e-05	0.0015	0.0001	0.001	0.125088		0.128738	97.1648
			ppm	0	388.386	0	0	0	0
	blue		mol_%	0	5	0	0	0	0
Efficient Synthesis of Losarían, A Nonpeptide Angiotensin II Receptor Antagonist	J. Org. Chem. 1994, 59, 6391-6394	https://doi.org/10.1021/jo00100a048	Row	aryl bromide	Pd(OAc)2	PPh3	boronic acid	K2CO3	1,2-dimethoxyethane/THF/H2O (80:20:1.1 mL)
			Moles	0.025	0.00025	0.001	0.0263	0.0622	1.31683		1.43158	91.9844
			ppm	0	174.633	0	0	0	0
	red		mol_%	0	1	0	0	0	0
Multikilogram-Scale Synthesis of a Biphenyl Carboxylic Acid Derivative Using a Pd/C-Mediated Suzuki Coupling Approach	Org. Process Res. Dev., 1999, 3, 248−252	https://doi.org/10.1021/op980079g	Row	2-Bromo-5- iodotoluene	Pd2(dba)3	2-pyrrolidinone	Cs2CO3	BINAP	toluene
	Large scale		Moles	0.00168	8.4e-05	0.00202	0.00236	0.0002688	0.0282288		0.0346416	81.4881
			ppm	0	2424.83	0	0	0	0
	blue		mol_%	0	5	0	0	0	0
			Row	SB-249930	Pd/C	4-carboxyphenylboronic acid	Na2CO3	MeOH/water (1:1)
			Moles	24.4	0.28792	25.86	46.84	2482.21			2579.59	96.2247
			ppm	0	111.614	0	0	0
	orange		mol_%	0	1.18	0	0	0
Diastereomeric Salt Resolution Based Synthesis of LY503430, an AMPA (r-Amino-3-hydroxy-5-methyl-4-isoxazolepropionic Acid) Potentiator	Org. Process Res. Dev., 2005, 9, 621−628	https://doi.org/10.1021/op0500741	Row	iodo-sulfonamide	Pd black	boronic acid	K2CO3	methanol/H2O (5:1)
	Medium scale		Moles	1.63	0.0489	1.61	3.36	336.187			342.836	98.0606
			ppm	0	142.634	0	0	0
	yellow		mol_%	0	3	0	0	0
Suppression of a Palladium-Mediated Homocoupling in a Suzuki Cross-Coupling Reaction. Development of an Impurity Control Strategy Supporting Synthesis of LY451395	Org. Process Res. Dev., 2007, 11, 359−364	https://doi.org/10.1021/op060180i	Row	aryl ioddide	Pd black	HCO2K	K2CO3	boronic acid	MeOH/H2O (1.1:1)
	Medium scale		Moles	1.36	0.0136	0.62	2.19	1.34	195.169		200.693	97.2477
			ppm	0	67.7652	0	0	0	0
	red		mol_%	0	1	0	0	0	0
A Novel Methodology for Efficient Removal of Residual Palladium from a Product of the Suzuki-Miyaura Coupling with Polymer-Supported Ethylenediamine Derivatives	Org. Process Res. Dev., 2003, 7, 191−195	https://doi.org/10.1021/op0255682	Row	1-{3-bromo-4-chloro-5- [1-(R)-fluoropropyl]}phenylpiperazine	PdCl2(PPh3)2	2-(1,3,2-dioxaborinan-2-yl)benzonitrile	K3O4P · 3H2O	toluene
	Large scale		Moles	13.3	0.133	20.32	18.25	216.421			268.424	80.6265
			ppm	0	495.485	0	0	0
	red		mol_%	0	1	0	0	0
The Synthesis of a 5HT2C Receptor Agonist	Org. Process Res. Dev., 2007, 11, 985–995	https://doi.org/10.1021/op700121y	Row	bromooxazepinopyridoindole-carboxyate	Pd(PPh3)4	4-isopropoxy-2-trifluoromethylphenylboronic acid	K2CO3	isopropyl acetate/H2O (4:1)
	Large scale		Moles	17.35	0.3817	23.4	52	1561.3			1654.43	94.3708
			ppm	0	230.714	0	0	0
	yellow		mol_%	0	2.2	0	0	0
An Efficient Multikilogram Synthesis of ABT-963: A Selective COX-2 Inhibitor	Org. Process Res. Dev., 2006, 10, 512−517	https://doi.org/10.1021/op060016v	Row	aryl bromide	Pd(OAc)2	4-(methylthio)- phenylboronic acid	PPh3	K2CO3	K2HPO4	2-propanol
	Large scale		Moles	20.5	0.205	25	0.41	20.7	41.3	666.372	774.487	86.0404
			ppm	0	264.691	0	0	0	0	0
	red		mol_%	0	1	0	0	0	0	0
Process Development and Large-Scale Synthesis of a PDE4 Inhibitor	Org. Process Res. Dev., 2006, 10, 36−45	https://doi.org/10.1021/op050116l	Row	Dimethyl sulfone	Pd/C	3-formyl boronic acid	K2CO3	DMF/H2O (10:1)
	Medium scale		Moles	7.9	0.395	11.5	24.7	481.27			525.765	91.5371
			ppm	0	751.286	0	0	0
	blue		mol_%	0	5	0	0	0
Optimization and Scale-Up of a Suzuki-Miyaura Coupling Reaction: Development of an Efficient Palladium Removal Technique	Org. Process Res. Dev., 2008, 12, 896–899	https://doi.org/10.1021/op800064y	Row	Bromo indole	Pd(OAc)2	boronic acid	dppf	Et3N	water
	Large scale		Moles	10.9657	0.548283	13.14	0.54	73.64	349.854		448.688	77.9727
			ppm	0	1221.97	0	0	0	0
0.0326667	blue		mol_%	0	5	0	0	0	0
	Medium scale		Row	Bromo indole	Pd(OAc)2	boronic acid	P(o-tol)3	KHCO3	water
			Moles	3.73	0.1865	4.5	0.36	7.5	107.626		123.902	86.8634
			ppm	0	1505.22	0	0	0	0
	blue		mol_%	0	5	0	0	0	0
Process Research and Development for an Efficient Synthesis of the HIV Protease Inhibitor BMS-232632	Org. Process Res. Dev., 2002, 6, 323−328	https://doi.org/10.1021/op025504r	Row	2-bromopyridine	Pd(PPh3)4	4-formyl-phenyl boronic acid	NaHCO3	tol/95% EtOH (4:3) + 3 M aq base
			Moles	0.7003	0.00084036	0.6669	3.48	73.8808			78.7288	93.8421
			ppm	0	10.6741	0	0	0
	red		mol_%	0	0.12	0	0	0
	"+ 2nd addition of Pd(PPh3)4"		Row	2-bromopyridine	Pd(PPh3)4 (extra)	4-formyl-phenyl boronic acid	NaHCO3	tol/95% EtOH (4:3) + 3 M aq base
			Moles	0.7003	0.00133057	0.6669	3.48	73.9916			78.8401	93.8502
			ppm	0	16.8768	0	0	0
	red		mol_%	0	0.19	0	0	0
A Versatile and Cost-Effective Approach to Automated Laboratory Organic Synthesis	Org. Process Res. Dev., 1999, 3, 189−195	https://doi.org/10.1021/op990005k	Row	aryl bromide	Pd(PPh3)4	boronic acid	DME/H2O (1.72:1)
	min DoE conditions		Moles	0.00136	6.8e-06	0.00136	0.064798				0.0675248	95.9618
			ppm	0	100.704	0	0
	red		mol_%	0	0.5	0	0
	Mid DoE conditions		Row	aryl bromide	Pd(PPh3)4	boronic acid	DME/H2O (2.5:1)
			Moles	0.00136	2.38e-05	0.001564	0.135688				0.138636	97.8737
			ppm	0	171.673	0	0
	orange		mol_%	0	1.75	0	0
	Max DoE conditions		Row	aryl bromide	Pd(PPh3)4	boronic acid	DME/H2O (2.8:1)
			Moles	0.00136	4.08e-05	0.001768	0.205471				0.208639	98.4812
			ppm	0	195.553	0	0
	yellow		mol_%	0	3	0	0
Automated Synthesis: Utilization of MEDLEY in Synthetic Processes	Org. Process Res. Dev., 2000, 4, 337−341	https://doi.org/10.1021/op0000475	Row	3-chlorobenzonitrile	Pd(PPh3)4	dihydroxy phenylborane	Na2CO3	1,2-dimethoxyethane/H2O (6:1)
			Moles	0.001	3e-05	0.0011	0.003	0.11289			0.11802	95.6533
			ppm	0	254.194	0	0	0
	yellow		mol_%	0	3	0	0	0
			Row	3-chlorotoluene	NiCl2(dppp)	dihydroxy phenylborane	K3PO4	BuLi	1,4-dioxane/hexane (16:1)
			Moles	0.002	0.0001	0.0022	0.006	0.0008	0.09762		0.10872	89.7903
			ppm	0	919.794	0	0	0	0
	blue		mol_%	0	5	0	0	0	0
Ligand-free, recyclable palladium-functionalized magnetite nanoparticles as a catalyst in the Suzuki-, Sonogashira, and Stille reaction	J. Organomet. Chem., 904, 2019, 121005	https://doi.org/10.1016/j.jorganchem.2019.121005	Row	4- bromobenzoicacid	Fe3O4/PEG/Pd NPs	phenylboronicacid	K2CO3	1,3,5-trimethoxybenzene	Ethanol/H2O (1:1)
	In exp section and SI		Moles	0.00018	2.34e-09	0.00027	0.00036	0.00018	0.03625		0.03724	97.3416
			ppm	0	0.0628357	0	0	0	0
	red		mol_%	0	0.0013	0	0	0	0
			Row	4- bromobenzoicacid	Fe3O4/PEG/Pd NPs	phenylboronicacid	K2CO3	1,3,5-trimethoxybenzene	Ethanol/H2O (1:1)
			Moles	0.0072	9.36e-08	0.0108	0.0144	0.0072	1.45018		1.48978	97.3419
			ppm	0	0.0628281	0	0	0	0
	red		mol_%	0	0.0013	0	0	0	0
Synthesis of Pd immobilized on functionalized hexagonal mesoporoussilica (HMS–CPTMS–Cy–Pd) for coupling Suzuki–Miyaura and Stillereactions	Polyhedron, 170 (2019) 649–658	https://doi.org/10.1016/j.poly.2019.06.006	Row	aryl halide	HMS-CPTMS-Cy-Pd	phenylboronicacid	K2CO3	PEG-400
	below tables and in exp		Moles	0.001	1.75e-05	0.001	0.003	0.00282			0.0078375	35.9809
			ppm	0	2232.85	0	0	0
	orange		mol_%	0	1.75	0	0	0
Pd(0)-guanidine@MCM-41 as efficient and reusable heterogeneous catalyst for C–C coupling reactions	Journal of Porous Materials (2019) 26:1091–1101	https://doi.org/10.1007/s10934-018-0698-9	Row	aryl halide	Pd0-guanidine@MCM-41	phenylboronic acid	KOH	dimethyl sulfoxide
	assumed 1 mL solvent and catalysts MW = 1198.8 g/mol		Moles	0.001	4.2e-06	0.0012	0.003	0.0139767			0.0191809	72.8678
			ppm	0	218.968	0	0	0
	red		mol_%	0	0.42	0	0	0
HandaPhos: A General Ligand Enabling Sustainable ppm Levels of Palladium-catalyzed Cross-Couplings in Water at Room Temperature	Angew. Chem. Int. Ed. 2016, 55, 4914 –4918	https://doi.org/10.1002/anie.201510570	Row	aryl halide	Pd(OAc)2	aryl boronic acid/Bpin/BF3K/B(MIDA)	Et2N	Nok	HandaPhos	water/Toluene
			Moles	0.0005	5e-07	0.0006	0.001	1.89136e-05	6.5e-07	0.0563244	0.0584445	96.3725
			ppm	0	8.55513	0	0	0	0	0
	red		mol_%	0	0.1	0	0	0	0	0
Computationally Assisted Mechanistic Investigation and Development of PdCatalyzed Asymmetric Suzuki-Miyaura and Negishi Cross-Coupling Reactions for Tetra-ortho-Substituted Biaryl Synthesis	ACS Catal. 2018, 8, 10190−10209	https://doi.org/10.1021/acscatal.8b02509	Row	aryl bromide	Pd(OAc)2	Arylboronic acid	Ligand	K3PO4	tetrahydrofuran
	Main detail in SI		Moles	0.0002	1e-05	0.001	2e-05	0.001	0.01225		0.01448	84.5995
			ppm	0	690.607	0	0	0	0
	blue		mol_%	0	5	0	0	0	0
A New Stereospecific Cross-Coupling by the Palladium-Catalyzed Reaction of 1-Alkenylboranes with 1-Alkyl or 1-Alkynyl Halides	Tet. Lett., 1979, 36, 3437-3440	https://doi.org/10.1016/S0040-4039(01)95429-2	Row	1-bromo-2-methyl-1-propene	Pd(PPh3)4	E-1-hexenyl-1,3,2-benzodioxaborole	NaOEt	benzene/EtOH (3:1)
	Detail in main text		Moles	0.005	5e-05	0.0055	0.01	0.25955			0.2801	92.6633
			ppm	0	178.508	0	0	0
	red		mol_%	0	1	0	0	0
Boronic Acids: New Coupling Partners in Room-Temperature Suzuki Reactions of Alkyl Bromides. Crystallographic Characterization of an Oxidative-Addition Adduct Generated under Remarkably Mild Conditions	J. AM. CHEM. SOC. 2002, 124, 13662-13663	https://doi.org/10.1021/ja0283899	Row	Alkyl Bromide	Pd(OAc)2	boronic acid	KOt-Bu	P(t-Bu)2Me	t-Amyl Alcohol
	Main detail in SI		Moles	0.001	5e-05	0.0015	0.003	0.01	0.0456562		0.0612062	74.5941
			ppm	0	816.91	0	0	0	0
	blue		mol_%	0	5	0	0	0	0
Combination of Sonogashira coupling and 5-endo-dig cyclization for the synthesis of 2,6-disubstituted-5-azaindoles	SYNTH. COMMUN., 2019, 49, 3, 351–358	https://doi.org/10.1080/00397911.2018.1545032	Row	aryl halide	Pd(PPh3)4	Na2CO3	R-BF3K	toluene/tButanol (3:1)
	Assumed 0.001 mol substrate % 10 mLsolvent		Moles	0.001	0.0001	0.003	0.0015	0.0967306			0.102331	94.5275
	only eq available below tables, exp and SI		ppm	0	977.225	0	0	0
	purple		mol_%	0	10	0	0	0
Dimethylisosorbide (DMI) as a Bio-Derived Solvent for Pd-Catalyzed Cross-Coupling Reactions	Synlett 2018; 29(17): 2293-2297	https://doi.org/10.1055/s-0037-1611054	Row	bromotoluene	PdCl2(dppf).CH2Cl2	phenylboronic acid	K3PO4	DMI/water (43.5:1)
	Full detail in SI		Moles	0.00025	1e-05	0.00025	0.00075	0.01052			0.01178	89.3039
			ppm	0	848.896	0	0	0
	green		mol_%	0	4	0	0	0
Synthesis and Characterization of Pyridine-, Pyrazine-, andQuinoxaline-Derived [4]Helicenes and S-Shaped Double[4]Helicenes	Eur. J. Org. Chem. 2018, 5030–5043	https://doi.org/10.1002/ejoc.201800613	Row	2-chloro-3-(phenylethynyl)quinoxaline	Pd(PPh3)4	napthalen-1-ylboronic acid	K3PO4	tetrahydrofuran
	Detail in exp and SI		Moles	0.0005	1.3e-05	0.0006	0.001	0.0612501			0.0633631	96.6653
			ppm	0	205.167	0	0	0
	yellow		mol_%	0	2.6	0	0	0
			Row	2,3-dibromopyridine	Pd(PPh3)4	1-napthaleneboronic acid	K3PO4	tetrahydrofuran
			Moles	0.001	2.5e-05	0.0011	0.002	0.1225			0.126625	96.7424
			ppm	0	197.433	0	0	0
	yellow		mol_%	0	2.5	0	0	0
			Row	2,3-dibromopyridine	Pd/C	1-napthaleneboronic acid	PPh3	K2CO3	toluene/H2O (1:2)
			Moles	0.002	0.0001	0.0024	0.00024	0.016	0.4807		0.50144	95.8639
			ppm	0	199.426	0	0	0	0
	blue		mol_%	0	5	0	0	0	0
Trifunctional N,N,O-Terdentate Amido/Pyridyl Carboxylate Ligated Pd(II) Complexes for Heck and Suzuki Reactions	J. Org. Chem. 2009, 74, 13, 4882–4885	https://doi.org/10.1021/jo900361c	Row	bromobenzene	N,N,O-terdentate amido/pyridyl carboxylate Pd(II)	phenyl boronic acid	LiOH.H2O	MeOH
	Full detail in exp and SI		Moles	0.001	1e-07	0.0015	0.0012	0.0493758			0.0530759	93.0287
			ppm	0	1.88409	0	0	0
	red		mol_%	0	0.01	0	0	0
Pd(quinoline-8-carboxylate)2 as a Low-Priced, Phosphine-Free Catalyst for Heck and Suzuki Reactions	J. Org. Chem. 2007, 72, 24, 9342–9345	https://doi.org/10.1021/jo701783k	Row	p-methylphenyl bromide	Pd(quinoline-8-carboxylate)2	phenyl boronic acid	K3PO4	H2O/MeOH (1:1)
	Full detail in exp and SI		Moles	0.005	5e-07	0.0075	0.01	0.600531			0.623031	96.3885
			ppm	0	0.802528	0	0	0
	red		mol_%	0	0.01	0	0	0
1,1′-Methylene-3,3′-bis[(N-(tert-butyl)imidazol-2-ylidene] and Its Effect in Palladium-Catalyzed C–C Coupling	Synlett, 2015, 26(05), 619-624	https://doi.org/10.1055/s-0034-1379954	Row	aryl bromide	Pd(OAc)2	PhB(OH)2	K2CO3	NHC-ligand	water
	Full detail in SI		Moles	0.004	1e-06	0.004	0.004	2e-05	0.0941502		0.106171	88.6777
			ppm	0	9.41875	0	0	0	0
	red		mol_%	0	0.025	0	0	0	0
Synthesis of 2-Vinylic Indoles and Derivatives via a Pd-Catalyzed Tandem Coupling Reaction	Org. Lett. 2006, 8, 19, 4203–4206	https://doi.org/10.1021/ol061374l	Row	[2-(2,2-dibromovinyl)phenyl]amine	Pd(OAc)2	K3PO4.H2O	Me4NCl	NEt3	alkene	toluene
	Detail in SI, prep of 1a		Moles	0.000545	2.18e-05	0.001089	0.000545	0.001089	0.001089	0.0517528	0.0561316	92.199
			ppm	0	388.373	0	0	0	0	0
	green		mol_%	0	4	0	0	0	0	0
Single-Isomer Tetrasubstituted Olefins from Regioselective and Stereospecific Palladium-Catalyzed Coupling of β-Chloro-α-iodo-α,β-unsaturated Esters	J. Org. Chem. 2006, 71, 9, 3615–3618	https://doi.org/10.1021/jo060144h	Row	Z-ethyl-3-chloro-2-(2-(trimethylsilyl)ethynyl)but-2-enoate	Pd2(dba)3	phenyl boronic acid	tri-tert-butylphosphine tetrafluoroborate	Cs2CO3	1,4-dioxane
	Full detail in SI		Moles	0.0002	1e-05	0.0004	4e-05	0.0004	0.023448		0.024498	95.7139
			ppm	0	408.197	0	0	0	0
	blue		mol_%	0	5	0	0	0	0
Green synthesis of a palladium nanocatalyst anchored on magneticlignin-chitosan beads for synthesis of biaryls and aryl halide cyanation	Internat. J. Biol. Macromol., 2020, 155, 814-822	https://doi.org/10.1016/j.ijbiomac.2020.04.003	Row	aryl halide	Pd NPs@Fe3O4/lignin/chitosan	PhB(OH)2	K2CO3
	Detail below tables and SI		Moles	0.0012	9.6e-07	0.0018	0.00375				0.00675096	0
			ppm	0	142.202	0	0
	red		mol_%	0	0.08	0	0
Cyanation of aryl halides and Suzuki-Miyaura coupling reaction using palladium nanoparticles anchored on developed biodegradable microbeads	Internat. J. Biol. Macromol., 2020, 148, 565-573	https://doi.org/10.1016/j.ijbiomac.2020.01.157	Row	aryl halide	Pd NPs@CAP	PhB(OH)2	K2CO3
	Detail in exp		Moles	0.001	1e-06	0.0018	0.0035				0.006301	0
			ppm	0	158.705	0	0
	red		mol_%	0	0.1	0	0
Design and preparation of new palladium precatalysts for C–C and C–N cross-coupling reactions	Chem. Sci., 2013,4, 916-920	https://doi.org/10.1039/C2SC20903A	Row	aryl halide	Pd(Xphos)	ArB(OH)2	K3PO4	water/THF (2:1)
	Detail in SI		Moles	0.001	2e-05	0.0015	0.002	0.2459			0.25042	98.195
			ppm	0	79.8658	0	0	0
	orange		mol_%	0	2	0	0	0
Highly efficient recyclable heterogeneous palladium catalyst for C–C coupling, amination and cyanation reactions	J. Org. Chem., 2010, 695, 2284-2295	https://doi.org/10.1016/j.jorganchem.2010.07.006	Row	aryl halide	PS-Pd(II)-anthra	Arylboronic acid	K2CO3	n-dodecane	dimethylformamide
	Detail in exp		Moles	0.001	5e-06	0.0012	0.002	0.0001	0.0775345		0.0818395	94.7397
			ppm	0	61.0952	0	0	0	0
	red		mol_%	0	0.5	0	0	0	0
A Reusable Polymer-Anchored Palladium(II) Schiff Base Complex Catalyst for the Suzuki Cross-Coupling, Heck and Cyanation Reactions	J. Inorg. Organomet. Polym., 2010, 20, 264–277	https://doi.org/10.1007/s10904-010-9352-y	Row	aryl halide	PS-Pd(II)-Schiff base complex	Arylboronic acid	K2CO3	water/DMF (1:1)
	Detail in exp		Moles	0.001	5e-06	0.0012	0.0015	0.204916			0.208621	98.2241
			ppm	0	23.9669	0	0	0
	red		mol_%	0	0.5	0	0	0
Cross-Coupling and Dehalogenation Reactions Catalyzed by (N-Heterocyclic carbene)Pd(allyl)Cl Complexes	J. Org. Chem. 2004, 69, 9, 3173–3180	https://doi.org/10.1021/jo035834p	Row	ArBr	(IPr)Pd(allyl)Cl	NaOtBu	PhB(OH)2	1,4-dioxane
	Experimental section		Moles	0.001	1e-05	0.003	0.0012	0.017586			0.022796	77.1451
			ppm	0	438.674	0	0	0
	red		mol_%	0	1	0	0	0
			Row	ArBr	(IPr)Pd(allyl)Cl	NaOtBu	PhB(OH)2	1,4-dioxane
			Moles	0.001	2e-05	0.003	0.0012	0.017586			0.022806	77.1113
			ppm	0	876.963	0	0	0
	orange		mol_%	0	2	0	0	0
Rapidly Activating Pd-Precatalyst for Suzuki–Miyaura and Buchwald–Hartwig Couplings of Aryl Esters	J. Org. Chem. 2018, 83, 1, 469–477	https://doi.org/10.1021/acs.joc.7b02588	Row	Phenyl benzoate	(η3 -1-tBu-indenyl)Pd(SIPr)(Cl)	4-methoxyphenyl BA	K3PO4	H2O	tetrahydrofuran
	SI GP 1		Moles	0.0002	3e-06	0.00034	0.0003	0.0005	0.01225		0.013593	90.1199
			ppm	0	220.701	0	0	0	0
	orange		mol_%	0	1.5	0	0	0	0
Suzuki–Miyaura cross coupling is not an informative reaction to demonstrate the performance of new solvents	Beilstein J. Org. Chem. 2020, 16, 1001–1005	https://doi.org/10.3762/bjoc.16.89	Row	4-Bromotoluene	Pd(dppf)Cl2	Phenyl boronic acid	Potassium phosphate	toluene
	Exp detail in SI		Moles	0.0006	2.4e-05	0.00072	0.0018	0.050167			0.053311	94.1025
			ppm	0	450.188	0	0	0
	green		mol_%	0	4	0	0	0
			Row	4-Bromophenyl acetic acid	Pd(OAc)2	Phenylboronic acid	Potassium carbonate	2-propanol
			Moles	0.0006	6e-06	0.00072	0.00072	0.0567394			0.0587854	96.5195
			ppm	0	102.066	0	0	0
	red		mol_%	0	1	0	0	0
Synergistic and Selective Copper/ppm Pd-Catalyzed Suzuki–Miyaura Couplings: In Water, Mild Conditions, with Recycling	ACS Catal. 2016, 6, 12, 8179–8183	https://doi.org/10.1021/acscatal.6b02809	Row	ArI	Pd(Oac)2	Ar'B(OH)2	L12	Cu(OTf)2	Na2CO3	H2O + TPGS-750-M
	Table 1, cpd 7		Moles	0.0005	1.3363e-06	0.001	5e-05	5e-05	0.001	0.0555822	0.0581836	95.5291
			ppm	0	22.967	0	0	0	0	0
	red		mol_%	0	0.27	0	0	0	0	0
Fragment-Derived Selective Inhibitors of Dual-Specificity Kinases DYRK1A and DYRK1B	J. Med. Chem. 2021, 64, 8971−8991	https://doi.org/10.1021/acs.jmedchem.1c00024	Row	Bromo Pyrimidine	Pd(dppf)Cl2	Pyridine-3-boronic acid	K2CO3	tetrahydrofuran	water
	Detail in experimental		Moles	0.00026	2.6e-05	0.00039	0.00052	0.0612501	0.0553829		0.117829	47.0028
			ppm	0	220.659	0	0	0	0
	purple		mol_%	0	10	0	0	0	0
Structure−Activity Relationship Studies of Trisubstituted Isoxazoles as Selective Allosteric Ligands for the Retinoic-Acid-Receptor_x0002_Related Orphan Receptor γt	J. Med. Chem. 2021, 64, 9238−9258	https://doi.org/10.1021/acs.jmedchem.1c00475	Row	Bromide 14	Pd(dppf)Cl2	Pinacol boronate	Cs2CO3	1,2-dimethoxyethane
	Detail in experimental		Moles	0.001	0.0001	0.002	0.002	0.0958389			0.100939	94.9474
			ppm	0	990.699	0	0	0
	purple		mol_%	0	10	0	0	0
N-Sulfonyl-aminobiaryls as Antitubulin Agents and Inhibitors of Signal Transducers and Activators of Transcription 3 (STAT3) Signaling	J. Med. Chem. 2015, 58, 16, 6549–6558	https://doi.org/10.1021/acs.jmedchem.5b00659	Row	Aryl halide	Pd(PPh3)4	K2CO3	4-hydroxyphenylboronic acid	water	toluene	ethanol
	Detail in exp, cpd 11		Moles	0.00248	0.00016988	0.006	0.00272	0.166149	0.0846863	0.154135	0.41634	37.0214
			ppm	0	408.032	0	0	0	0	0
	purple		mol_%	0	6.85	0	0	0	0	0
9-Hydroxyazafluorenes and Their Use in Thrombin Inhibitors	J. Med. Chem. 2005, 48, 7, 2282–2293	https://doi.org/10.1021/jm049423s	Row	2-Chloro-3-yanopyridine	Pd(PPh3)4	K2CO3	phenylboronic acid	toluene
	Detail in exp; 20a,b		Moles	0.0293	0.000126976	0.0439	0.0441	0.564576			0.682003	82.782
			ppm	0	186.181	0	0	0
	purple		mol_%	0	5.12	0	0	0
Cationic Chalcone Antibiotics. Design, Synthesis, and Mechanism of Action	J. Med. Chem. 2005, 48, 7, 2667–2677	https://doi.org/10.1021/jm049424k	Row	5-bromo-2-(4-methylpiperazin-1-yl)benzaldehyde	Pd(PPh3)Cl2	Na2CO3	3,5- dimethylphenylboronic acid	1,2-dimethoxyethane	water
	Detail in exp, General procedure D		Moles	0.0476	0.001428	0.143	0.0572	1.24591	3.8768		5.37194	72.1677
			ppm	0	265.826	0	0	0	0
	yellow		mol_%	0	3	0	0	0	0
	Detail in exp, General procedure G		Row	Aryl halide 16	Pd(PPh3)Cl2	Na2CO3	2-(trifluoromethyl)phenylboronic acid	1,2-dimethoxyethane	water
			Moles	0.00092	2.76e-05	0.0028	0.00111	0.0958389	0.276915		0.377611	73.3333
			ppm	0	73.0911	0	0	0	0
	yellow		mol_%	0	3	0	0	0	0
HIV-1 Protease Inhibitors with a Transition-State Mimic Comprising a Tertiary Alcohol: Improved Antiviral Activity in Cells	J. Med. Chem. 2010, 53, 2, 607–615	https://doi.org/10.1021/jm901165g	Row	(S)-9	Pd(PPh3)2Cl2	Na2CO3	phenylboronic acid	water	ethanol	1,2-dimethoxyethane
	Detail in SI, cpd 10		Moles	0.000108	5.4e-06	0.000323	0.000431	0.00897203	0.00513783	0.0115007	0.0264779	43.4349
			ppm	0	203.943	0	0	0	0	0
	blue		mol_%	0	5	0	0	0	0	0
Discovery and Structure−Activity Relationships of Trisubstituted Pyrimidines/Pyridines as Novel Calcium-Sensing Receptor Antagonists	J. Med. Chem. 2009, 52, 4, 1204–1208	https://doi.org/10.1021/jm801178c	Row	4-chloro-5-carboxamide 10	POPd2	(trifluoromethyl)benzeneboronic acid	K2CO3	tetrahydrofuran
	Detail in SI, compound 11m		Moles	0.000108	3.0024e-06	0.000162	0.000324	0.00612501			0.00672201	91.1187
			ppm	0	446.652	0	0	0
	yellow		mol_%	0	2.78	0	0	0
	Detail in SI, compound 17		Row	nicotinamide 16	PXPd2	3,4,5-trimethoxybenzeneboronic acid	K2CO3	tetrahydrofuran
			Moles	0.00205	6.15e-05	0.00309	0.00618	0.0612501			0.0726316	84.3298
			ppm	0	846.739	0	0	0
	yellow		mol_%	0	3	0	0	0
Spirocyclic Delta Opioid Receptor Agonists for the Treatment of Pain: Discovery of N,N-Diethyl-3-hydroxy-4-(spiro[chromene-2,4′-piperidine]-4-yl) Benzamide (ADL5747)	J. Med. Chem. 2009, 52, 18, 5685–5702	https://doi.org/10.1021/jm900773n	Row	enol triflate 39a	Pd(PPh3)4	4-(N,N-diethylaminocarbonyl)phenylboronic acid	Sodium carbonate	lithium chloride	1,2-dimethoxyethane	Water
	Detail in exp, 40a		Moles	0.03337	0.0006674	0.03671	0.10012	0.10012	0.958389	2.78	4.00938	69.3375
			ppm	0	166.46	0	0	0	0	0
	orange		mol_%	0	2	0	0	0	0	0
	Detail in exp, 41		Row	enol triflate 39a	Pd(PPh3)4	4-(methoxycarbonyl)phenylboronic acid	Sodium carbonate	lithium chloride	1,2-dimethoxyethane	Watwe
			Moles	0.01735	0.0006674	0.01909	0.05206	0.05206	0.718792	1.45	2.31002	62.77
			ppm	0	288.915	0	0	0	0	0
	orange		mol_%	0	2	0	0	0	0	0
Discovery of Potent and Selective Inhibitors of the Mammalian Target of Rapamycin (mTOR) Kinase	J. Med. Chem. 2009, 52, 22, 7081–7089	https://doi.org/10.1021/jm9012642	Row	Halomorpholine derivative 4	Pd(PPh3)4	1H-Indol-5-ylboronic acid	Sodium carbonate	1,4-dioxane	Water
	Detail in Exp, 5p		Moles	0.0315	0.0024003	0.0394	0.01	0.0586199	0.28		0.42192	66.3633
			ppm	0	5688.99	0	0	0	0
	purple		mol_%	0	7.62	0	0	0	0
	Detail in Exp, General procedure A		Row	Piperidine compound	Pd(PPh3)4	boronic acid	Sodium carbonate	1,4-dioxane	Water
			Moles	0.0025	0.00025	0.0025	0.004	0.023448	0.11		0.142698	77.0859
			ppm	0	1751.95	0	0	0	0
	purple		mol_%	0	10	0	0	0	0
Discovery of Novel Benzoxazinones as Potent and Orally Active Long Chain Fatty Acid Elongase 6 Inhibitors	J. Med. Chem. 2009, 52, 22, 7289–7300	https://doi.org/10.1021/jm900915x	Row	Aryl bromide 10	PdCl2(dppf)	pyrazole boronic acid	K3PO4.H2O	dimethylformamide	water
	Detail in exp, 1y		Moles	0.00894	0.000894	0.01342	0.01788	0.348905	0.149534		0.539573	27.7134
			ppm	0	1656.86	0	0	0	0
	purple		mol_%	0	10	0	0	0	0
Discovery of a Novel Piperidine-Based Inhibitor of Cholesteryl Ester Transfer Protein (CETP) That Retains Activity in Hypertriglyceridemic Plasma	J. Med. Chem. 2017, 60, 20, 8466–8481	https://doi.org/10.1021/acs.jmedchem.7b00900	Row	5-bromopyrimidin-2-yl 28a	Pd(PPh3)4	1-methylpyrazole-4-boronic acid pinacol ester	Na2CO3	1,2-dimethoxyethane	water
			Moles	0.044	0.0022	0.053	0.066	3.25852	1.82764		5.25136	34.8031
			ppm	0	418.939	0	0	0	0
	blue		mol_%	0	5	0	0	0	0
Discovery of Ruzasvir (MK-8408): A Potent, Pan-Genotype HCV NS5A Inhibitor with Optimized Activity against Common Resistance-Associated Polymorphisms	J. Med. Chem. 2017, 60, 1, 290–306	https://doi.org/10.1021/acs.jmedchem.6b01310	Row	dicarbamate 81	Pd2(dba)3	cyclopropyl boronic acid	XPhos	K2CO3	1,4-dioxane	water
	Detail in exp, cmp 6		Moles	1.4e-05	2.7398e-06	0.00137	5.48e-06	8.2e-05	0.00534614	0.0045414	0.0113618	39.9709
			ppm	0	241.142	0	0	0	0	0
	purple		mol_%	0	19.57	0	0	0	0	0
Rational Design of Novel Highly Potent and Selective Phosphatidylinositol 4-Kinase IIIβ (PI4KB) Inhibitors as Broad-Spectrum Antiviral Agents and Tools for Chemical Biology	J. Med. Chem. 2017, 60, 1, 100–118	https://doi.org/10.1021/acs.jmedchem.6b01465	Row	Iodo derivatives	Pd(dppf)Cl2	Boronic acid	Na2CO3	1,4-dioxane	water
	Detail in Exp; General procedure B		Moles	0.0004	2e-05	0.00042	0.002	0.0937919	0.110766		0.207398	53.4075
			ppm	0	96.4331	0	0	0	0
	blue		mol_%	0	5	0	0	0	0
Fluorescent Inhibitors as Tools To Characterize Enzymes: Case Study of the Lipid Kinase Phosphatidylinositol 4-Kinase IIIβ (PI4KB)	J. Med. Chem. 2017, 60, 1, 119–127	https://doi.org/10.1021/acs.jmedchem.6b01466	Row	Iodo derivatives	Pd(dppf)Cl2	(4-methoxyphenyl)Boronic acid	Na2CO3	1,4-dioxane	water
	Detail in exp, cpd7		Moles	0.000732	2e-05	0.0008052	0.002	0.0937919	0.110766		0.208115	53.2234
			ppm	0	96.1008	0	0	0	0
	blue		mol_%	0	5	0	0	0	0
Expeditious Lead Optimization of Isoxazole-Containing Influenza A Virus M2-S31N Inhibitors Using the Suzuki–Miyaura Cross-Coupling Reaction	J. Med. Chem. 2017, 60, 4, 1580–1590	https://doi.org/10.1021/acs.jmedchem.6b01852	Row	Adamantane isoxazole bromide	Pd(PPh3)4	Boronic acid	Na2CO3	1,4-dioxane
	Detail in exp, general procedure of Suzuki		Moles	0.001	2e-05	0.0012	0.0014	0.023448			0.027068	86.6263
			ppm	0	738.881	0	0	0
	blue		mol_%	0	5	0	0	0
In Vitro and in Vivo Evaluation of Fully Substituted (5-(3-Ethoxy-3-oxopropynyl)-4-(ethoxycarbonyl)-1,2,3-triazolyl-glycosides as Original Nucleoside Analogues to Circumvent Resistance in Myeloid Malignancies	J. Med. Chem. 2017, 60, 4, 1523–1533	https://doi.org/10.1021/acs.jmedchem.6b01803	Row	Compound 9	Pd(PPh3)2Cl2	trans-2-phenylvinylboronic acid	K2CO3	1,4-dioxane	water
	Detail in exp; cpd 14b		Moles	0.0002	1.5e-05	0.0003	0.0006	0.0351719	0.0415372		0.0778241	53.3731
			ppm	0	192.742	0	0	0	0
	purple		mol_%	0	7.5	0	0	0	0
Discovery of First-in-Class, Potent, and Orally Bioavailable Embryonic Ectoderm Development (EED) Inhibitor with Robust Anticancer Efficacy	J. Med. Chem. 2017, 60, 6, 2215–2226	https://doi.org/10.1021/acs.jmedchem.6b01576	Row	8-bromo-pyrimidine-5-amine	Pd(PPh3)4	(4-(methylsulfonyl)phenyl)boronic acid	K2CO3	1,4-dioxane	acetonitrile	water
	Detail in exp; cpd 43		Moles	6.8e-05	6.8e-06	8.8e-05	0.000204	0.0351719	0.00574174	0.0166149	0.0578954	28.6981
			ppm	0	117.453	0	0	0	0	0
	purple		mol_%	0	10	0	0	0	0	0
Discovery of 2-(((1r,4r)-4-(((4-Chlorophenyl)(phenyl)carbamoyl)oxy)methyl)cyclohexyl)methoxy)acetate (Ralinepag): An Orally Active Prostacyclin Receptor Agonist for the Treatment of Pulmonary Arterial Hypertension	J. Med. Chem. 2017, 60, 3, 913–927	https://doi.org/10.1021/acs.jmedchem.6b00871	Row	Bromobenzene	Pd(DPPF)Cl2.CHCl2	3-Fluoroaniline	Sodium tert-butoxide	toluene
	detail in exp, 5g		Moles	0.69	0.01794	0.675	1.35	12.2325			14.9654	81.7383
			ppm	0	1198.76	0	0	0
	yellow		mol_%	0	2.6	0	0	0

## Sheet: Heck
Title	Reference	DOI										84.0486	45	ppm	mol%		mol%		55		min	Q1	Median	Q3	max	IQR		0 - 1 mol%		1 - 2 mol%		2 - 3 mol%		3 - 4 mol%		4 - 5 mol%		5+ mol%		TRUE	55
Heck, Suzuki and Kumada–Corriu cross-coupling reactions mediated by complexes based on the upper rim of diphosphinated calix[4]arenes	J. Mol. Catal. A: Chemical, 2005 239, 257–262	https://doi.org/10.1016/j.molcata.2005.06.024	Row	Aryl halide	Pd(OAc)2	Ligand	Cs2CO3	styrene	dimethylformamide		Total Moles	% solvent	Max	12345.7	100		0	to 1	17	1	3.29544	19.6896	121.147	384.171	3067.48	364.482		0.87	172.663	2	471.617	2.6	604.888			5	444.965	10	1639.16	1037.03
	Detail in exp - section 2.1		Moles	0.001	2e-05	2e-05	0.0011	0.0015	0.0387673		0.0424073	91.4166	Min	3.29544	0.01		1.00001	to 2	7	2	113.528	229.82	471.617	896.257	4739.34	666.437		1	10.6948	2	288.752	2.5	904.408			5	455.956	5.2	1195.31
			ppm	0	471.617	0	0	0	0				range	12342.4	99.99		2.00001	to 3	8	3	66.276	522.046	880.245	1157.44	1489.69	635.393		0.01	3.32835	2	713.573	2.5	66.276			5	411.896	6	564.659
	orange		mol_%	0	2	0	0	0	0				Mean	1026.26	4.94445		3.00001	to 4	0	4	0	#NUM!	#NUM!	#NUM!	0	#NUM!		0.01	4.86445	2	170.888	3	273.522			5	411.896	6	449.525
Highly active recyclable SBA-15-EDTA-Pd catalyst for Mizoroki-Heck, Stille and Kumada C–C coupling reactions	J. Porous Mater. (2017) 24:837–846	https://doi.org/10.1007/s10934-016-0323-8	Row	Iodobenzene	SBA-15-EDTA-Pd	styrene	triethylamine	dimethylformamide					Median	471.617	2.5		4.00001	to 5	16	5	300.604	436.698	731.264	1191.03	12345.7	754.329		0.01	3.29544	2	4739.34	3	856.081			5	391.695	100	5203.13
	detail in exp & below table 3		Moles	0.001	8.7e-06	0.00115	0.003	0.0452285			0.0503872	89.7619	SD	1834.16	13.175		5.00001	to 6	7	6	449.525	796.754	1161.81	1417.24	5203.13	620.483		0.025	19.6896	2	1078.94	2.5	1489.69			5	845.195	10	1028.85
			ppm	0	172.663	0	0	0					RSD	178.722	266.461				TRUE									0.06	26.8046	2	113.528	2.5	1137.36			5	617.333	10	1161.81
	red		mol_%	0	0.87	0	0	0																				1	585.547			2.5	1217.68			5	1141.45
The Current Status of Heterogeneous Palladium Catalysed Heck and Suzuki Cross-Coupling Reactions	Molecules 2018, 23, 1676	https://doi.org/10.3390/molecules23071676	Row	Iodobenzene	PdO@GO	ethyl acrylate	K2CO3	dimethyl sulfoxide																				1	384.171							5	860.07
	detail below table 2		Moles	0.00025	2.5e-05	0.0005	0.0005	0.0139767			0.0152517	91.6403																1	144.815							5	12345.7
			ppm	0	1639.16	0	0	0																				0.16	470.367							5	1424.36
	purple		mol_%	0	10	0	0	0																				0.5	1109.88							5	300.604
Dimethylisosorbide (DMI) as a Bio-Derived Solvent for Pd-Catalyzed Cross-Coupling Reactions	Synlett 2018; 29(17): 2293-2297	https://doi.org/10.1055/s-0037-1611054	Row	Iodobenzene	PdCl2(dppf).CH2Cl2	Methyl acrylate	Et3N	DMI																				1	285.686							5	2054.31
	Full detail in SI		Moles	0.00025	1.3e-05	0.0005	0.00075	0.0093628			0.0108758	86.0884																0.5	60.5037							5	444.997
			ppm	0	1195.31	0	0	0																				1	121.147							5	1207.69
	purple		mol_%	0	5.2	0	0	0																				0.5	60.9462							5	1185.47
Irradiation-Induced Heck Reaction of Unactivated Alkyl Halides at Room Temperature	J. Am. Chem. Soc. 2017, 139, 18307−18312	https://doi.org/10.1021/jacs.7b10009	Row	Styrene	Pd(PPh3)2Cl2	Alkyl halide	XantPhos	K2CO3	DMA (50 mL), water (1 eq)																			1	3067.48
	Full detail in SI		Moles	0.005	0.00025	0.0075	0.0003	0.006	0.542792		0.561842	96.6094
			ppm	0	444.965	0	0	0	0
	blue		mol_%	0	5	0	0	0	0
			Row	Styrene	Pd(PPh3)2Cl2	Alkyl halide	XantPhos	K2CO3	DMA (2 mL), water (1 eq)
			Moles	0.0002	1e-05	0.0003	1.2e-05	0.00024	0.02117		0.021932	96.5256
			ppm	0	455.956	0	0	0	0
	blue		mol_%	0	5	0	0	0	0
Palladium-Catalyzed Enantioselective Intramolecular Dearomative Heck Reaction	J. Am. Chem. Soc. 2018, 140, 13945−13951	https://doi.org/10.1021/jacs.8b09186	Row	aryl bromide	Pd(dba)2	Aryl phosphoramidite	Cs2CO3	HCO2H	1,4-dioxane
	Full detail in SI		Moles	0.0002	1e-05	2e-05	0.0003	0.0003	0.023448		0.024278	96.5813
			ppm	0	411.896	0	0	0	0
	blue		mol_%	0	5	0	0	0	0
			Row	Aryl halide	Pd(dba)2	Aryl phosphoramidite	Et3N	1,4-dioxane
			Moles	0.0002	1e-05	2e-05	0.0006	0.023448			0.024278	96.5813
			ppm	0	411.896	0	0	0
	blue		mol_%	0	5	0	0	0
			Row	aryl bromide	Pd(OAc)2	phosphoramidite	TMEDA	HCO2H	tetrahydrofuran
			Moles	0.0002	1e-05	2e-05	0.0004	0.0004	0.0245		0.02553	95.9655
			ppm	0	391.695	0	0	0	0
	blue		mol_%	0	5	0	0	0	0
Asymmetric Intermolecular Heck Reaction of Aryl Halides	J. Am. Chem. Soc. 2014, 136, 650−652	https://doi.org/10.1021/ja412277z	Row	Aryl bromide	Pd(dba)2	N-diisopropylethylamine	p-nitrobenzoic acid	2,3-dihydrofuran	(R)-Xyl-SDP(O)	ethylene glycol
	Full detail in SI		Moles	0.0005	1.3e-05	0.0015	0.0005	0.001	1.5e-05	0.0179636	0.0214916	83.5843
			ppm	0	604.888	0	0	0	0	0
	yellow		mol_%	0	2.6	0	0	0	0	0
A Highly Selective and General Palladium Catalyst for the Oxidative Heck Reaction of Electronically Nonbiased Olefins	J. Am. Chem. Soc. 2010, 132, 40, 13981–13983	https://doi.org/10.1021/ja1060998	Row	Alkene	Pd(IiPr)(OTs)2	Cu(OTf)2	Aryl boronic acid	Dimethyl Acetamide
	Full detail in SI		Moles	0.0005	3e-05	1.3e-05	0.0015	0.0510864			0.0531294	96.1547
			ppm	0	564.659	0	0	0
	purple		mol_%	0	6	0	0	0
Dynamic Kinetic Asymmetric Heck Reaction for the Simultaneous Generation of Central and Axial Chirality	J. Am. Chem. Soc. 2018, 140, 35, 11067–11075	https://doi.org/10.1021/jacs.8b05819	Row	Aryl halide	Pd(dba)2	DM-BINAP	Cyclic alkene (O)	DIPEA	toluene
	Full detail in SI and Table 2		Moles	0.0001	5e-06	6e-06	0.0008	0.0003	0.0047048		0.0059158	79.5294
			ppm	0	845.195	0	0	0	0
	blue		mol_%	0	5	0	0	0	0
			Row	Aryl halide	Pd(dba)2	DM-BINAP	Cyclic alkene (NBoc)	DIPEA	dimethyl sulfoxide
			Moles	0.0001	5e-06	6e-06	0.0005	0.0005	0.00698835		0.00809935	86.2829
			ppm	0	617.333	0	0	0	0
	blue		mol_%	0	5	0	0	0	0
A Diverted Aerobic Heck Reaction Enables Selective 1,3-Diene and 1,3,5-Triene Synthesis through C–C Bond Scission	J. Am. Chem. Soc. 2018, 140, 42, 13634–13639	https://doi.org/10.1021/jacs.8b10007	Row	Boronic acid	Pd(OAc)2	BQ	AcOH	Cyclobutene	2-MeTHF (0.65 mL), water (1 eq)
	Full detail in SI and Table 1		Moles	0.00025	1.25e-05	2.5e-05	0.001	0.00067	0.0089935		0.010951	82.1249
			ppm	0	1141.45	0	0	0	0
	blue		mol_%	0	5	0	0	0	0
Pd-Diimine: A Highly Selective Catalyst System for the Base-Free Oxidative Heck Reaction	J. Org. Chem. 2011, 76, 9, 3498–3501	https://doi.org/10.1021/jo101942f	Row	olefin	Pd(OAc)2	BIAN	boronic acid	methanol/H2O (9:1)
	Full detail in SI		Moles	0.001	5e-05	7e-05	0.0015	0.0555148			0.0581348	95.4932
			ppm	0	860.07	0	0	0
	blue		mol_%	0	5	0	0	0
Ultra-fast Suzuki and Heck reactions for the synthesis of styrenes and stilbenes using arenediazonium salts as super-electrophiles	Org. Chem. Front., 2018,5, 41-45	https://doi.org/10.1039/C7QO00750G	Row	Diazonium salt (2 addns)	Pd(OAc)2	Potassium vinylfluoroborate	water/MeCN (1:1)																					17		7		8		0		16		7
			Moles	0.0004	2e-06	0.0003	0.186305				0.187007	99.6246																30.9091		12.7273		14.5455		0		29.0909		12.7273
			ppm	0	10.6948	0	0
	red	Table 1, exp and SI	mol_%	0	1	0	0							0 - 1 mol% average	ppm average	1 - 2 mol% average	ppm average	2 - 3 mol% average	ppm average	3 - 4 mol% average	ppm average	4 - 5 mol% average	ppm average	5+ mol% average	ppm average
Aerobic Dehydrogenative Heck Reaction of Ferrocene with a Pd(OAc)2/4,5-Diazafluoren-9-one Catalyst	Organometallics 2013, 32, 20, 5709–5712	https://doi.org/10.1021/om400410u	Row	olefin	Pd(OAc)2	ferrocene	DAF	acetic acid
	Full detail in SI		Moles	0.002	5e-05	0.001	5e-05	0.0521848			0.0552848	94.3927
			ppm	0	904.408	0	0	0						1.48028	384.229	2.625	1082.38	3.23333	818.738	0	0	5.64706	1533.97	19.275	1606.07
	yellow		mol_%	0	2.5	0	0	0
Investigating the Nature of Palladium Chain-Walking in the Enantioselective Redox-Relay Heck Reaction of Alkenyl Alcohols	J. Org. Chem. 2014, 79, 24, 11841–11850	https://doi.org/10.1021/jo501813d	Row	Alkenyl alcohol	Pd(CH3CN)2(OTs)2	Cu(OTf)2	ligand	boronic acid	dimethylformamide
	Full detail in exp and SI		Moles	0.0005	3e-05	3e-05	6.5e-05	0.0015	0.0646121		0.0667371	96.8159
			ppm	0	449.525	0	0	0	0
	purple		mol_%	0	6	0	0	0	0
Trifunctional N,N,O-Terdentate Amido/Pyridyl Carboxylate Ligated Pd(II) Complexes for Heck and Suzuki Reactions	J. Org. Chem. 2009, 74, 13, 4882–4885	https://doi.org/10.1021/jo900361c	Row	bromobenzene	N,N,O-terdentate amido/pyridyl carboxylate Pd(II)	n-bubtyl acrylate	Na2Co3	dimethylformamide
	Full detail in exp and SI		Moles	0.001	1e-07	0.002	0.0012	0.0258448			0.0300449	86.0206
			ppm	0	3.32835	0	0	0
	red		mol_%	0	0.01	0	0	0
New N-Heterocyclic Carbene Palladium Complex/Ionic Liquid Matrix Immobilized on Silica: Application as Recoverable Catalyst for the Heck Reaction	Org. Lett. 2006, 8, 6, 1237–1240	https://doi.org/10.1021/ol060129z	Row	aryl halide	NHC-Pd	methylacrylate	NaOAc	N-methyl-2-pyrrolidinone
	Full detail in SI		Moles	0.005	5e-07	0.0025	0.0015	0.0937859			0.102786	91.2435
			ppm	0	4.86445	0	0	0
	red		mol_%	0	0.01	0	0	0
Pd(quinoline-8-carboxylate)2 as a Low-Priced, Phosphine-Free Catalyst for Heck and Suzuki Reactions	J. Org. Chem. 2007, 72, 24, 9342–9345	https://doi.org/10.1021/jo701783k	Row	phenyl bromide	Pd(quinoline-8-carboxylate)2	styrene	K2CO3	dimethylformamide
	Full detail in exp and SI		Moles	0.005	5e-07	0.0075	0.01	0.129224			0.151725	85.1702
			ppm	0	3.29544	0	0	0
	red		mol_%	0	0.01	0	0	0
1,1′-Methylene-3,3′-bis[(N-(tert-butyl)imidazol-2-ylidene] and Its Effect in Palladium-Catalyzed C–C Coupling	Synlett, 2015, 26(05), 619-624	http://doi.org/10.1055/s-0034-1379954	Row	aryl bromide	Pd(OAc)2	olefin	K2CO3	NHC-ligand	dimethylformamide
	Full detail in SI		Moles	0.004	1e-06	0.004	0.004	2e-05	0.0387673		0.0507883	76.3312
			ppm	0	19.6896	0	0	0	0
	red		mol_%	0	0.025	0	0	0	0
Heck Reactions Catalyzed by Ultrasmall and Uniform Pd Nanoparticles Supported on Polyaniline	J. Org. Chem. 2015, 80, 17, 8677–8683	https://doi.org/10.1021/acs.joc.5b01358	Row	halohydrocarbon	Pd@PANI	alkene	EtN(iPr)2	dimethylformamide
	Full detail in exp		Moles	0.001	6e-07	0.001	0.001	0.0193836			0.0223842	86.595
			ppm	0	26.8046	0	0	0
	red		mol_%	0	0.06	0	0	0
Triethanolamine as an Efficient and Reusable Base, Ligand and Reaction Medium for Phosphane-Free Palladium-Catalyzed Heck Reactions	Eur. J. Org. Chem., 2006, 5101-5102	https://doi.org/10.1002/ejoc.200600561	Row	organic halide	Pd(OAc)2	olefin	triethanolamine
	Full detail in exp		Moles	0.001	1e-05	0.001	0.015068				0.017078	88.2305
			ppm	0	585.547	0	0
	red		mol_%	0	1	0	0
Triaryl phosphine-functionalized N-heterocyclic carbene ligands for Heck reaction	Tetrahedron, 2005, 61, 259-266	https://doi.org/10.1016/j.tet.2004.10.049	Row	Aryl halide	Pd(dba)2	imidazolium salt	K2CO3	olefin	DMA
	Full detail in exp		Moles	0.001	1e-05	1e-05	0.002	0.0015	0.0215101		0.0260301	82.6355
			ppm	0	384.171	0	0	0	0
	red		mol_%	0	1	0	0	0	0
An Efficient and General Method for the Heck and Buchwald–Hartwig Coupling Reactions of Aryl Chlorides	Org. Lett. 2011, 13, 20, 5540–5543	https://doi.org/10.1021/ol202177k	Row	(Hetero)Aryl chloride	β-Diketiminatophosphane Pd	alkene	K3PO4	TBAB	DMF/H2O (4:1)
	Full detail in SI		Moles	0.001	1e-05	0.0013	0.002	0.0005	0.0642436		0.0690536	93.0344
			ppm	0	144.815	0	0	0	0
	red		mol_%	0	1	0	0	0	0
			Row	(Hetero)Aryl chloride	β-Diketiminatophosphane Pd	alkene	K3PO4	TBAB	DMF/H2O (4:1)
			Moles	0.001	2e-05	0.001	0.001	0.002	0.0642436		0.0692636	92.7523
			ppm	0	288.752	0	0	0	0
	orange		mol_%	0	2	0	0	0	0
Palladium-Catalyzed Heck Reaction of Aryl Chlorides under Mild Conditions Promoted by Organic Ionic Bases	J. Org. Chem. 2011, 76, 19, 8036–8041	https://doi.org/10.1021/jo201196a	Row	aryl chloride	Pd(OAc)2	DavePhos	TBAE	styrene	1,4-dioxane
	Full detail in exp		Moles	0.0005	1e-05	3e-05	0.001	0.00075	0.011724		0.014014	83.6592
			ppm	0	713.573	0	0	0	0
	orange		mol_%	0	2	0	0	0	0
Heck Couplings at Room Temperature in Nanometer Aqueous Micelles	Org. Lett. 2008, 10, 7, 1329–1332	https://doi.org/10.1021/ol702755g	Row	aryl iodide	PdCl2(dtbpf)	Et3N	acrylate/styrene	PTS	water
	Full detail in SI		Moles	0.0005	1e-05	0.0015	0.001	0.000125	0.0553829		0.0585179	94.6427
			ppm	0	170.888	0	0	0	0
	orange		mol_%	0	2	0	0	0	0
Efficient Aqueous-Phase Heck and Suzuki Couplings of Aryl Bromides Using Tri(4,6-dimethyl-3- sulfonatophenyl)phosphine Trisodium Salt (TXPTS)	Org. Lett. 2004, 6, 2, 225–228	https://doi.org/10.1021/ol0360288	Row	Aryl halide	Pd(OAc)2	TXPTS	Na2CO3	styrene	H2O/MeCN (1:1)
	Full detail in SI		Moles	0.001	2.5e-05	7.5e-05	0.002	0.0015	0.37261		0.37721	98.7805
			ppm	0	66.276	0	0	0	0
	yellow		mol_%	0	2.5	0	0	0	0
Poly(ethylene glycol) (PEG) as a Reusable Solvent Medium for Organic Synthesis. Application in the Heck Reaction	Org. Lett. 2002, 4, 25, 4399–4401	https://doi.org/10.1021/ol0266976	Row	aryl bromide	Pd(OAc)2	olefin	Et3N	PEG-2000
	Full detail in SI		Moles	0.001	5e-05	0.001	0.001	0.001			0.00405	24.6914
			ppm	0	12345.7	0	0	0
	blue		mol_%	0	5	0	0	0
Brønsted Guanidine Acid−Base Ionic Liquids: Novel Reaction Media for the Palladium-Catalyzed Heck Reaction	Org. Lett. 2006, 8, 3, 391–394	https://doi.org/10.1021/ol052543p	Row	bromobenzene	Pd(OAc)2	styrene	GILs
	Detail below table 1		Moles	0.005	8e-06	0.006	0.006				0.017008	35.2775
			ppm	0	470.367	0	0
	red		mol_%	0	0.16	0	0
Practical Heck−Mizoroki Coupling Protocol for Challenging Substrates Mediated by an N-Heterocyclic Carbene-Ligated Palladacycle	Org. Lett. 2008, 10, 18, 3949–3952	https://doi.org/10.1021/ol8012809	Row	aryl bromide	Imes-Pd(dmba)Cl	olefin	K2CO3
	Full detail in SI		Moles	0.001	5e-06	0.0015	0.002	0.0104207			0.0149257	69.8171		334.994
			ppm	0	1109.88	0	0
	red		mol_%	0	0.5	0	0
	Full detail in SI		Row	aryl bromide	Imes-Pd(dmba)Cl	olefin	K2CO3
			Moles	0.001	2e-05	0.0012	0.002	0.0104207			0.0146407	13.6606		1366.06
			ppm	0	4739.34	0	0
	orange		mol_%	0	2	0	0
Operationally Simple and Highly (E)-Styrenyl-Selective Heck Reactions of Electronically Nonbiased Olefins	J. Am. Chem. Soc. 2011, 133, 25, 9692–9695	https://doi.org/10.1021/ja203164p	Row	allyl ester	Pd2(dba)3	PhN2BF4	DMAc
	Full detail in SI		Moles	0.0005	1.5e-05	0.00055	0.0537752				0.0548402	98.058
			ppm	0	273.522	0	0
	yellow		mol_%	0	3	0	0	mBDPP
Pd−mBDPP-Catalyzed Regioselective Internal Arylation of Electron-Rich Olefins by Aryl Halides	J. Org. Chem. 2006, 71, 19, 7467–7470	https://doi.org/10.1021/jo0609632	Row	1-bromonaphthalene	Pd(OAc)2	mBDPP	n-butyl vinyl ether	Et3N	dimethyl sulfoxide
	Full detail in SI		Moles	0.001	2e-05	4e-05	0.002	0.0015	0.0139767		0.0185367	75.4002
			ppm	0	1078.94	0	0	0	0
	orange		mol_%	0	2	0	0	0	0
Regioselective Heck Vinylation of Electron-Rich Olefins with Vinyl Halides: Is the Neutral Pathway in Operation?	J. Org. Chem. 2009, 74, 7, 2692–2698	https://doi.org/10.1021/jo802781m	Row	vinyl halide	Pd(OAc)2	vinyl ether	dppp	Et3N	dimethyl sulfoxide
	Full detail in exp and SI		Moles	0.001	3e-05	0.003	6e-05	0.003	0.0279534		0.0350434	79.768
			ppm	0	856.081	0	0	0	0
	yellow		mol_%	0	3	0	0	0	0
			Row	vinyl halide	Pd(OAc)2	vinyl ether	dppp	Et3N	dimethyl sulfoxide
			Moles	0.001	5e-05	0.003	0.0001	0.003	0.0279534		0.0351034	79.6316
			ppm	0	1424.36	0	0	0	0
	blue		mol_%	0	5	0	0	0	0
			Row	β-bromostyrene	Pd(OAc)2	dpppO	BVE	Et3N	dimethyl sulfoxide
			Moles	0.001	1e-05	4e-05	0.003	0.003	0.0279534		0.0350034	79.8591
			ppm	0	285.686	0	0	0	0
	red		mol_%	0	1	0	0	0	0
The Heck Reaction of Electron‐Rich Olefins with Regiocontrol by Hydrogen‐Bond Donors	Angew. Chem. Int. Ed. 2006, 45, 4152 –4157	https://doi.org/10.1002/anie.200600799	Row	aryl halide	Pd(OAc)2	dppp	[HNEt3][BF4]	vinyl ether	HNiPr2	[bmim][BF4]
	Full detail in SI		Moles	0.001	2.5e-05	5e-05	0.0015	0.002	0.0015	0.010707	0.016782	63.8005
			ppm	0	1489.69	0	0	0	0	0
	yellow		mol_%	0	2.5	0	0	0	0	0
Heck Coupling with Nonactivated Alkenyl Tosylates and Phosphates: Examples of Effective 1,2-Migrations of the Alkenyl Palladium(II) Intermediates	Angew. Chem. Int. Ed. 2006, 45, 3349 –3353	https://doi.org/10.1002/anie.200600442	Row	2-Acryloylamino-propionoic acid methyl ester	PdCl2(COD)	4-tert-butylcyclohex-1-enyl tosylate	Cy2NMe	LiCl	HBF4P(tBu)3	1,4-dioxane
	Full detail in SI		Moles	0.00022	1.1e-05	0.00032	0.00043	0.00022	0.00022	0.0351719	0.0365929	96.1167
			ppm	0	300.604	0	0	0	0	0
	blue		mol_%	0	5	0	0	0	0	0
A New Route to the Synthesis of (E)- and (Z)-2-Alkene-4-ynoates and Nitriles from vic-Diiodo-(E)-alkenes Catalyzed by Pd(0) Nanoparticles in Water	Org. Lett. 2007, 9, 12, 2409–2412	https://doi.org/10.1021/ol0708121	Row	1-(1,2-diiodovinyl)-4-methylbenzene	PdCl2	TBAB	methyl arylate	Na2CO3	water
	Full detail in reference 10		Moles	0.001	2e-05	0.001	0.004	0.004	0.166149		0.176169	94.3123
			ppm	0	113.528	0	0	0	0
	orange		mol_%	0	2	0	0	0	0
Preparation of Vinyl Silyl Ethers and Disiloxanes via the Silyl-Heck Reaction of Silyl Ditriflates	J. Am. Chem. Soc. 2013, 135, 36, 13330–13333	https://doi.org/10.1021/ja407748z	Row	4-vinylanisole	Pd2(dba)3	dppp	phenyl trifluoromethanesulphonate	triethylamine	dimethylformamide
	Full detail in SI		Moles	0.0005	2.5e-05	5e-05	0.00053	0.0006	0.0193836		0.0210886	91.9151
			ppm	0	1185.47	0	0	0	0
	blue		mol_%	0	5	0	0	0	0
Direct Synthesis of Alkenyl Boronic Esters from Unfunctionalized Alkenes: A Boryl-Heck Reaction	J. Am. Chem. Soc. 2016, 138, 17, 5539–5542	https://doi.org/10.1021/jacs.6b02914	Row	1-decene	PdCl2(L1)2	Catecholchloroborane	lithium trifluoromethanesulfonate	N,N-dicyclohexylmethylamine	α,α,α-Trifluorotoluene
	Full detail in SI		Moles	0.003	7.5e-05	0.0045	0.0045	0.005	0.0488673		0.0659423	74.1061
			ppm	0	1137.36	0	0	0	0
	yellow		mol_%	0	2.5	0	0	0	0
			Row	4-tert-butylstyrene	PdCl2(L1)2	Catecholchloroborane	LiCl	N,N-dicyclohexylmethylamine	α,α,α-Trifluorotoluene
			Moles	0.003	7.5e-05	0.0045	0.00015	0.005	0.0488673		0.0615923	79.3399
			ppm	0	1217.68	0	0	0	0
	yellow		mol_%	0	2.5	0	0	0	0
Synthesis of Trisubstituted Alkenyl Boronic Esters from Alkenes Using the Boryl-Heck Reaction	Org. Lett. 2018, 20, 21, 6832–6835	https://doi.org/10.1021/acs.orglett.8b02949	Row	alkene	PdCl2	N,N-dicyclohexylmethylamine	catBBr	α,α,α-Trifluorotoluene
	Full detail in SI		Moles	0.001	5e-05	0.005	0.002	0.0162891			0.0243391	66.9256
			ppm	0	2054.31	0	0	0
	blue		mol_%	0	5	0	0	0
Irradiation-Induced Palladium-Catalyzed Decarboxylative Heck Reaction of Aliphatic N-(Acyloxy)phthalimides at Room Temperature	Org. Lett. 2018, 20, 3, 888–891	https://doi.org/10.1021/acs.orglett.8b00023	Row	vinyl arene	PdCl2(PPh3)2	redox active ester	XantPhos	K2CO3	water	Dimethyl Acetamide
	Full detail in SI		Moles	0.0002	1e-05	0.0003	1.2e-05	0.00024	0.0002	0.0215101	0.0224721	95.7191
			ppm	0	444.997	0	0	0	0	0
	blue		mol_%	0	5	0	0	0	0	0
Enantiospecific Intramolecular Heck Reactions of Secondary Benzylic Ethers	J. Am. Chem. Soc. 2014, 136, 22, 7825–7828	https://doi.org/10.1021/ja5026485	Row	allyl naphthalene	bis(tricyclohexylphosphine)NiCl2	methylmagnesium iodide	toluene
	Full detail in SI		Moles	0.0002	2e-05	0.0004	0.0165945				0.0172145	96.3984
			ppm	0	1161.81	0	0
	purple		mol_%	0	10	0	0
Palladium-Catalyzed 6-Endo Selective Alkyl-Heck Reactions: Access to 5-Phenyl-1,2,3,6-tetrahydropyridine Derivatives	Org. Lett. 2016, 18, 15, 3774–3777	https://doi.org/10.1021/acs.orglett.6b01787	Row	unactivated alkyl iodide	PdCl2(dppf)	N,N-dicyclohexylmethylamine	toluene
	Full detail in SI		Moles	0.0002	2e-05	0.0004	0.0188192				0.0194392	96.8106
			ppm	0	1028.85	0	0
	purple		mol_%	0	10	0	0
			Row	unactivated alkyl iodide	Pd(PPh3)4	TEMPO	toluene
			Moles	0.0001	0.0001	0.0002	0.0188192				0.0192192	97.9187
			ppm	0	5203.13	0	0
	purple		mol_%	0	100	0	0
Dimethylisosorbide (DMI) as a Bio-Derived Solvent for Pd-Catalyzed Cross-Coupling Reactions	Synlett 2018, 29, 2293–2297	https://doi.org/10.1055/s-0037-1611054	Row	Aryl halide	PdCl2(dppf).CH2Cl2	alkene	Et3N	DMI
	below tables and ref 55		Moles	0.00025	1.3e-05	0.0005	0.00075	0.00925133			0.0107643	85.9443
			ppm	0	1207.69	0	0	0
	blue		mol_%	0	5	0	0	0
Highly efficient recyclable heterogeneous palladium catalyst for C–C coupling, amination and cyanation reactions	J. Org. Chem., 2010, 695, 2284-2295	https://doi.org/10.1016/j.jorganchem.2010.07.006	Row	Aryl halide	PS-Pd(II)-anthra	styrene	K2CO3	n-dodecane	dimethylformamide
	Detail in exp		Moles	0.001	5e-06	0.002	0.002	0.0001	0.0775345		0.0826395	93.8226
			ppm	0	60.5037	0	0	0	0
	red		mol_%	0	0.5	0	0	0	0
A highly efficient polymer-anchored palladium(II) complex catalyst for hydrogenation, Heck cross-coupling and cyanation reactions	J. Chem. Technol. Biotechnol., 2010, 85, 999-1010	https://doi.org/10.1002/jctb.2401	Row	Aryl halide	PS-Pd(II)-azo complex	alkene	K2CO3	dimethylformamide
	Detail in exp		Moles	0.001	1e-05	0.002	0.002	0.0775345			0.0825445	93.9305
			ppm	0	121.147	0	0	0
	red		mol_%	0	1	0	0	0
A Reusable Polymer-Anchored Palladium(II) Schiff Base Complex Catalyst for the Suzuki Cross-Coupling, Heck and Cyanation Reactions	J. Inorg. Organomet. Polym., 2010, 20, 264–277	https://doi.org/10.1007/s10904-010-9352-y	Row	Aryl halide	PS-Pd(II)-Schiff Base complex	alkene	K2CO3	dimethylformamide
	Detail in exp		Moles	0.001	5e-06	0.0015	0.002	0.0775345			0.0820395	94.5087
			ppm	0	60.9462	0	0	0
	red		mol_%	0	0.5	0	0	0
Palladium-catalyzed vinylic hydrogen substitution reactions with aryl, benzyl, and styryl halides	J. Org. Chem. 1972, 37, 14, 2320–2322	https://doi.org/10.1021/jo00979a024	Row	methyl p-iodobenzoate	Pd(OAc)2	styrene	tri-n-butylamine
	Detail in exp		Moles	0.02	0.0002	0.025	0.02				0.0652	30.6748
			ppm	0	3067.48	0	0
	red		mol_%	0	1	0	0

## Sheet: Sonogashira
Title	Reference	DOI											87.9298	44	ppm	mol%		mol%		55		min	Q1	Median	Q3	max	IQR	0 - 1 mol%		1 - 2 mol%		2 - 3 mol%		3 - 4 mol%		4 - 5 mol%		5+ mol%		TRUE	55
Ligand-free, recyclable palladium-functionalized magnetite nanoparticles as a catalyst in the Suzuki-, Sonogashira, and Stille reaction	J. Organomet. Chem., 904, 2019, 121005	https://doi.org/10.1016/j.jorganchem.2019.121005	Row	1-(tert-butyl)-4-iodobenzene	Fe3O4/oleic acid/Pd NPs	Phenylacetylene	1,3,5-trimethoxybenzene	KOAc	d6-dimethyl sulfoxide			Total Moles	% solvent	Max	13071.9	10		0	to 1	15	1	0.169157	61.9482	166.63	186.617	618.719	124.669	0.00325	0.423657	2	146.72	3	602.792	3.03	1519.45	5	360.297	10	3286.29	877.098
			Moles	0.00018	5.85e-09	0.00018	0.00018	0.00027	0.0129983			0.0138083	94.1339	Min	0.169157	0.001		1.00001	to 2	15	2	55.116	133.998	292.183	490.826	983.235	356.828	1	180.614	2	55.116	2.5	946.207	4	799.922	5	466.652	10	995.065	384.372
			ppm	0	0.423657	0	0	0	0					range	13071.7	9.999		2.00001	to 3	4	3	407.972	554.087	774.5	2143.69	5736.14	1589.6	1	180.451	2	242.205	3	5736.14	4	96.0988	5	720.864	10	13071.9
	red		mol_%	0	0.00325	0	0	0	0					Mean	824.278	3.15369		3.00001	to 4	5	4	96.0988	202.009	310.462	799.922	1519.45	597.914	0.1	8.53308	2	920.9	3	407.972	4	310.462	5	1500.5	10	752.308
Combination of Sonogashira coupling and 5-endo-dig cyclization for the synthesis of 2,6-disubstituted-5-azaindoles	SYNTH. COMMUN., 2019, 49, 3, 351–358	https://doi.org/10.1080/00397911.2018.1545032	Row	N-(2-bromo-5-iodopyridin-4-yl)methanesulfonamide	Pd(PPh3)2	CuI	1-alkyne	Et3N	dimethylformamide					Median	360.297	2		4.00001	to 5	10	5	360.297	503.142	635.457	705.243	1772.41	202.101	1	99.5067	1.4	292.183			4	202.009	5	1772.41	10	549.873
	Assumed 0.001 mol substrate % 10 mLsolvent		Moles	0.001	2e-05	2e-05	0.00105	0.005	0.129224			0.136314	94.7988	SD	1887.55	2.68953		5.00001	to 6	6	6	71.895	600.482	873.687	2713.48	13071.9	2113	1	215.69	2	360.772					5	530.296	5.267	71.895
	only eq available below tables, exp and SI		ppm	0	146.72	0	0	0	0					RSD	228.994	85.2819				TRUE								1	130.824	1.04167	86.1179					5	658.381
	orange		mol_%	0	2	0	0	0	0																			1	167.574	1.35	121.277					5	635.861
	Assumed 0.001 mol substrate % 10 mLsolvent		Row	N-(2-bromo-5-iodopyridin-4-yl)methanesulfonamide	Pd(PPh3)2	CuI	Et3N	1-alkyne	dimethylformamide																			1	618.719	1.25	103.286					5	635.053
	only eq available below tables, exp and SI		Moles	0.001	5e-05	0.0005	0.005	0.003	0.129224			0.138774	93.1183															0.5	192.619	2	281.463					5	494.091
			ppm	0	360.297	0	0	0	0																			0.01	24.3896	2	526.147
	blue		mol_%	0	5	0	0	0	0																			0.001	0.169157	2	983.235
Palladium‑catalyzed carbonylative Sonogashira cross‑coupling for the synthesis of alkynones with formic acid as the CO source	Chemical Monthly, 2019, 150, 309-315	https://doi.org/10.1007/s00706-018-2331-7	Row	Aryl iodide	Pd(OAc)2	PPh3	I2	alkyne	Et3N	HCOOH	toluene																	1	329.437	2	890.74
	Full detail in SI		Moles	0.001	3e-05	0.0013	0.0013	0.0015	0.005	0.002	0.0376384	0.0497684	75.6271															1	121.737	2	309.549
			ppm	0	602.792		0	0	0	0	0																	1	166.63	2	455.505
	yellow		mol_%	0	3		0	0	0	0	0
One‐Pot Synthesis of Unsymmetrical 1,3‐Butadiyne Derivatives and their Application in the Synthesis of Unsymmetrical 2,5‐Diarylthiophenes	Eur. J. Org. Chem., 2019, 696,704	https://doi.org/10.1002/ejoc.201801242	Row	aryl halide	Pd(PPh3)2	PPh3	CuI	2-methyl-3-butyn-2-ol	Et3N
	Full detail in SI		Moles	0.001	2e-05	7e-05	5e-05	0.003	0.358731			0.362871	98.8591
			ppm	0	55.116	0	0	0	0
	orange		mol_%	0	2	0	0	0	0
Indolo[3,2-b]carbazole-based poly(arylene ethynylene)s through Sonogashira coupling for optoelectronic and sensing applications	J. APPL. POLYM. SCI. 2019, 136, 2, 46940	https://doi.org/10.1002/app.46940	Row	Aryl halide monomer	Pd(PPh3)2	PPh3	CuI	DMF/THF/TMA(2:1:0.25)
	masses in exp only		Moles	0.0003	1.5801e-05	3.15568e-05	3.15681e-05	0.2194				0.219779	99.8276
			ppm	0	71.895	0	0	0
	purple		mol_%	0	5.267	0	0	0
Alkynylation of graphene via the Sonogashira C–C cross-coupling reaction on fluorographene	Chem. Commun., 2019,55, 1088-1091	https://doi.org/10.1039/C8CC08492K	Row	Fluorographene	Pd(PPh3)2	CuI	alkyne	Et3N	dimethylformamide
	Full detail in SI		Moles	0.001	5e-05	0.0001	0.0012	0.0143394	0.090457			0.107146	84.4238
			ppm	0	466.652	0	0	0	0
	blue		mol_%	0	5	0	0	0	0
A mild method for the synthesis of bis-pyrazolo[3,4-b:4′,3′-e]pyridine derivatives	Tet. Lett., 2018, 59, 3884-3888	https://doi.org/10.1016/j.tetlet.2018.09.033	Row	Bipyrazolopyridine	Pd(OAc)2	aryl accetylene	Cu(Xantphos)I	Cs2CO3	dimethylformamide
	Full detail in SI		Moles	0.0005	1e-05	0.001	1e-05	0.001	0.0387673			0.0412873	93.8964
			ppm	0	242.205	0	0	0	0
	orange		mol_%	0	2	0	0	0	0
Dimethylisosorbide (DMI) as a Bio-Derived Solvent for Pd-Catalyzed Cross-Coupling Reactions	Synlett 2018; 29(17): 2293-2297	https://doi.org/10.1055/s-0037-1611054	Row	4-fluoroiodobenzene	PdCl2(PPh3)2	CuI	Phenylaceylene	Et3N	DMI
	Full detail in SI		Moles	0.00025	5e-06	1e-05	0.00026	0.00028	0.00462447			0.00542947	85.1735
			ppm	0	920.9	0	0	0	0
	orange		mol_%	0	2	0	0	0	0
	below tables and ref 56		Row	aryl halide	Pd(PPh3)2Cl2	alkyne	Et3N	DMI
			Moles	0.00025	5e-06	0.00026	0.00028	0.00481831				0.00561331	85.8372
			ppm	0	890.74	0	0	0
	orange		mol_%	0	2	0	0	0
Synthesis and Characterization of Pyridine-, Pyrazine-, andQuinoxaline-Derived [4]Helicenes and S-Shaped Double[4]Helicenes	Eur. J. Org. Chem. 2018, 5030–5043	https://doi.org/10.1002/ejoc.201800613	Row	2,3-dichloroquinoxaline	Pd(PPh3)2Cl2	CuI	iPr2NH	phenylacetylene	dimethyl sulfoxide
	Detail in exp and SI		Moles	0.001	1.4e-05	1e-05	0.0178377	0.0011	0.0279534			0.0479151	58.3394
			ppm	0	292.183	0	0	0	0
	orange		mol_%	0	1.4	0	0	0	0
			Row	3-bromo-2-(napthalen-1-yl)pyridine	Pd(PPh3)2Cl2	CuI	Phenylaceylene	iPr2NH	dimethyl sulfoxide
			Moles	0.002	0.0001	5e-05	0.00306	0.0356755	0.0978369			0.138722	70.5271
			ppm	0	720.864	0	0	0	0
	blue		mol_%	0	5	0	0	0	0
A new approach for the total synthesis of spilanthol and analogue with improved anesthetic activity	Tetrahedron, 2018, 74(38), 5192-5199	https://doi.org/10.1016/j.tet.2018.06.034	Row	pent-4-yn-1-ol	Pd(PPh3)4	CuI	PPh3	1-bromo-1-propene	diisopropylamine	dimethylformamide
	Detail in exp and SI		Moles	0.013	0.0013	0.002	0.0013	0.016	0.026	0.335983		0.395583	84.9336
			ppm	0	3286.29	0	0	0	0	0
	purple		mol_%	0	10	0	0	0	0	0
Synthesis of an electrophilic keto-tetraene 15-oxo-Lipoxin A4 methyl ester via a MIDA boronate	Tet. Lett., 2018, 59(39), 3524-3527	https://doi.org/10.1016/j.tetlet.2018.08.014	Row	Dec-3-en-1-yn-5-ol	Pd(PPh3)4	bromo-vinyl MIDA	piperidine	CuI	tetrahydrofuran
	Full detail in SI		Moles	0.0013138	6.56901e-05	0.00157656	0.0039414	0.00013138	0.0367501			0.0437789	83.9447
			ppm	0	1500.5	0	0	0	0
	blue		mol_%	0	5	0	0	0	0
Efficient Access to Azaindoles and Indoles	Org. Lett. 2006, 8, 15, 3307–3310	https://doi.org/10.1021/ol061232r	Row	chloropyridine	Pd(OAc)2	dppb	K2CO3	alkyne	acetonitrile
	all in mol%, assumed 1 mmol		Moles	0.001	2e-05	4e-05	0.003	0.0011	0.0502766			0.0554366	90.6921
	Full detail in SI		ppm	0	360.772	0	0	0	0
	orange		mol_%	0	2	0	0	0	0
			Row	chloropyridine	Pd(CH3CN)2Cl2	Xphos	K2CO3	alkyne	acetonitrile																			15		15		4		5		10		6
			Moles	0.001	1e-05	3e-05	0.003	0.00105	0.0502766			0.0553666	90.8067															27.2727		27.2727		7.27273		9.09091		18.1818		10.9091
			ppm	0	180.614	0	0	0	0
	red		mol_%	0	1	0	0	0	0					0 - 1 mol% average	ppm average	1 - 2 mol% average	ppm average	2 - 3 mol% average	ppm average	3 - 4 mol% average	ppm average	4 - 5 mol% average	ppm average	5+ mol% average	ppm average
			Row	chloropyridine	Pd(CH3CN)2Cl2	Xphos	K2CO3	alkyne	acetonitrile
			Moles	0.001	1e-05	3e-05	0.003	0.0011	0.0502766			0.0554166	90.7248
			ppm	0	180.451	0	0	0	0					1.60089	162.488	2.6276	385.014	3.1	1923.28	4.005	585.588	5.45455	777.44	8.75243	3121.22
	red		mol_%	0	1	0	0	0	0
The First Applications of Carbene Ligands in Cross-Couplings of Alkyl Electrophiles: Sonogashira Reactions of Unactivated Alkyl Bromides and Iodides	J. Am. Chem. Soc. 2003, 125, 45, 13642–13643	https://doi.org/10.1021/ja038177r	Row	alkyl halide	[(π-allyl)PdCl]2	alkyne	1,3-bis(1-adamantyl)imidazolium chloride	CuI	Cs2CO3	dimethylformamide
	Full detail in SI		Moles	0.0005	1.25e-05	0.00065	2.5e-05	3.75e-05	0.0007	0.0112856		0.0132106	85.4284
			ppm	0	946.207	0	0	0	0	0
	yellow		mol_%	0	2.5	0	0	0	0	0
Sustainable HandaPhos-ppm Palladium Technology for Copper-Free Sonogashira Couplings in Water under Mild Conditions	Org. Lett. 2018, 20, 3, 542–545	https://doi.org/10.1021/acs.orglett.7b03621	Row	aryl halide	Pd(OAc)2	HandaPhos	alkyne	Et3N	TPGS-750-M	water
	Full detail in SI		Moles	0.0005	5e-07	6e-07	0.00075	0.001	2e-05	0.0563244		0.0585955	96.1241
			ppm	0	8.53308	0	0	0	0	0
	red		mol_%	0	0.1	0	0	0	0	0
Modified Palladium-Catalyzed Sonogashira Cross-Coupling Reactions under Copper-, Amine-, and Solvent-Free Conditions	J. Org. Chem. 2006, 71, 1, 379–381	https://doi.org/10.1021/jo051882t	Row	aryl halide	PdCl2(PPh3)2	alkyne	TBAF.3H2O
	Full detail in SI		Moles	0.0005	1.5e-05	0.0006	0.0015					0.002615
			ppm	0	5736.14	0	0
	yellow		mol_%	0	3	0	0
Application of recoverable nanosized palladium(0) catalyst in Sonogashira reaction	Tetrahedron, 2005, 61(36), 8633-8640	https://doi.org/10.1016/j.tet.2005.07.013	Row	aryl halide	Pd(OAc)2	alkyne	K2CO3	n-Bu4NBr	ethanol
	Full detail in exp		Moles	0.001	3e-05	0.001	0.002	0.001	0.0685044			0.0735344	93.1597
			ppm	0	407.972	0	0	0	0
	yellow		mol_%	0	3	0	0	0	0
Sonogashira Couplings of Aryl Bromides: Room Temperature, Water Only, No Copper	Org. Lett. 2008, 10, 17, 3793–3796	https://doi.org/10.1021/ol801471f	Row	bromobenzene	Pd(CH3CN)2Cl2	XPhos	PTS	Cs2CO3	Phenylacetylene	water
	Full detail in SI		Moles	0.00048	5e-06	1.2e-05	3e-05	0.0016	0.00055	0.0553829		0.0580599	95.3892
			ppm	0	86.1179	0	0	0	0	0
	orange		mol_%	0	1.04167	0	0	0	0	0
			Row	2-bromo-m-xylene	Pd(CH3CN)2Cl2	Xphos	PTS	Et3N	1-ethynylcyclohexene	water
			Moles	0.00052	7.02e-06	1.4e-05	3e-05	0.00108	0.00085	0.0553829		0.0578839	95.6792
			ppm	0	121.277	0	0	0	0	0
	orange		mol_%	0	1.35	0	0	0	0	0
			Row	4-bromoanisole	Pd(OAc)2	cBRIDP	PTS	Et3N	1-dodecyne	water
			Moles	0.00048	6e-06	1.2e-05	3e-05	0.00144	0.00074	0.0553829		0.0580909	95.3383
			ppm	0	103.286	0	0	0	0	0
	orange		mol_%	0	1.25	0	0	0	0	0
Copper- and Ligand-Free Sonogashira Reaction Catalyzed by Pd(0) Nanoparticles at Ambient Conditions under Ultrasound Irradiation	J. Org. Chem. 2005, 70, 12, 4869–4872	https://doi.org/10.1021/jo0503815	Row	4-iodotoluene	PdCl2	1-ethynylbenzene	Et3N	acetone
	Full detail in SI		Moles	0.001	2e-05	0.001	0.0015	0.0675373				0.0710573	95.0463
			ppm	0	281.463	0	0	0
	orange		mol_%	0	2	0	0	0
Palladacycle-Catalyzed Deacetonative Sonogashira Coupling of Aryl Propargyl Alcohols with Aryl Chlorides	J. Org. Chem. 2013, 78, 20, 10506–10511	https://doi.org/10.1021/jo4014657	Row	aryl chloride	Pd Cycle	4-aryl-2-methyl-3-butyne-2-ol	K2CO3	Xphos	acetonitrile
	Full detail in exp		Moles	0.0004	4e-06	0.0005	0.001	1.6e-05	0.0382783			0.0401983	95.2237
			ppm	0	99.5067	0	0	0	0
	red		mol_%	0	1	0	0	0	0
Efficient Copper-Free PdCl2(PCy3)2-Catalyzed Sonogashira Coupling of Aryl Chlorides with Terminal Alkynes	J. Org. Chem. 2006, 71, 6, 2535–2537	https://doi.org/10.1021/jo0525175	Row	chlorobenzene	PdCl2(Pcy)3	Phenylacetylene	Cs2CO3	dimethyl sulfoxide
	Full detail in exp		Moles	0.00066	1.9998e-05	0.0006	0.0007	0.0111814				0.0131614	84.956
			ppm	0	1519.45	0	0	0
	green		mol_%	0	3.03	0	0	0
Efficient Palladium-Catalyzed Coupling of Aryl Chlorides and Tosylates with Terminal Alkynes: Use of a Copper Cocatalyst Inhibits the Reaction	Angew. Chem. Int. Ed. 2003, 42, 5993 –5996	https://doi.org/10.1002/anie.200353015	Row	aryl chloride	Pd(CH3CN)2Cl2	alkyne	Cs2CO3	Xphos	acetonitrile
	Full detail in SI		Moles	0.000462	4.62e-06	0.0006	0.0012	1.386e-05	0.0191391			0.0214196	89.3533
			ppm	0	215.69	0	0	0	0
	red		mol_%	0	1	0	0	0	0
Rapid and Efficient Pd-Catalyzed Sonogashira Coupling of Aryl Chlorides	J. Org. Chem. 2008, 73, 15, 6037–6040	https://doi.org/10.1021/jo800994f	Row	chlorobenzene	PdCl2(PPh3)2	Phenylacetylene	Cs2CO3	PtBu3	DBU	dimethylformamide
	Full detail in exp		Moles	0.0005503	1.1006e-05	0.0004553	0.00045424	1.82121e-05	4.54239e-05	0.0193836		0.0209181	92.6643
	values only in masses and vols		ppm	0	526.147	0	0	0	0	0
	orange		mol_%	0	2	0	0	0	0	0
Copper-Free Sonogashira Coupling Reaction with PdCl2 in Water under Aerobic Conditions	J. Org. Chem. 2005, 70, 1, 391–393	https://doi.org/10.1021/jo048599z	Row	1-iodo-4-nirobenzene	PdCl2	pyrrolidine	Phenylaceylene	water
	Full detail in SI		Moles	0.002	2e-05	0.01	0.0024	0.138457				0.152877	90.5676
			ppm	0	130.824	0	0	0
	red		mol_%	0	1	0	0	0
Sonogashira Coupling Reaction with Diminished Homocoupling	Org. Lett. 2003, 5, 11, 1841–1844	https://doi.org/10.1021/ol034320+	Row	organohalide	PdCl2(PPh3)2	CuI	TMSA	triethyl amine
	Full detail in SI		Moles	0.001	1e-05	1e-05	0.0011	0.0575551				0.0596751	96.4474
			ppm	0	167.574	0	0	0
	red		mol_%	0	1	0	0	0
Carbamoyl-Substituted N-Heterocyclic Carbene Complexes of Palladium(II): Application to Sonogashira Cross-Coupling Reactions	Org. Lett. 2002, 4, 9, 1411–1414	https://doi.org/10.1021/ol017245g	Row	Aryl iodide	Pd0	terminal alkyne	PPh3	CuI	Et3N	dimethylformamide
	Full detail in SI		Moles	0.001	1e-05	0.001	1e-05	2e-05	0.0012	0.0129224		0.0161624	79.9535
			ppm	0	618.719	0	0	0	0	0
	red		mol_%	0	1	0	0	0	0	0
One-Pot Procedure for the Synthesis of Unsymmetrical Diarylalkynes	J. Org. Chem. 2010, 75, 10, 3518–3521	https://doi.org/10.1021/jo100460v	Row	Aryl iodide	PdCl2(PPh3)2	CuI	PPh3	(trimethylsilyl)acetylene	diisopropylamine	toluene
	Full detail in SI		Moles	0.003	6e-05	6e-05	0.00012	0.0036	0.00713509	0.047048		0.0610231	77.0987
			ppm	0	983.235	0	0	0	0	0
	orange		mol_%	0	2	0	0	0	0	0
Diastereodivergent Reductive Cross Coupling of Alkynes through Tandem Catalysis: Z- and E-Selective Hydroarylation of Terminal Alkynesv	J. Am. Chem. Soc. 2018, 140, 32, 10233–10241	https://doi.org/10.1021/jacs.8b05113	Row	alkyne	Pd(OAc)2	IPrCuCl	L1	aryl bromide	Me2iPrSiH	NaOtBu	toluene
	Full detail in SI		Moles	0.0005	5e-05	5e-05	5e-05	0.00055	0.001	0.001	0.047048	0.050248	93.6316
			ppm	0	995.065	0		0	0	0	0
	purple		mol_%	0	10	0		0	0	0	0
One-Pot Synthesis of Diarylalkynes Using Palladium-Catalyzed Sonogashira Reaction and Decarboxylative Coupling of sp Carbon and sp2 Carbon	Org. Lett. 2008, 10, 5, 945–948	https://doi.org/10.1021/ol703130y	Row	Aryl iodide	Pd2(dba)3	aryl bromide	dppf	propiolic acid	TBAF	N-methylpyrrolidone
	Full detail in SI		Moles	0.001	0.0002	0.001	0.0001	0.001	0.006	0.006		0.0153	39.2157
			ppm	0	13071.9	0	0	0	0	0
	purple		mol_%	0	10	0	0	0	0	0
Investigation of an Efficient Palladium-Catalyzed C(sp)−C(sp) Cross-Coupling Reaction Using Phosphine−Olefin Ligand: Application and Mechanistic Aspects	J. Am. Chem. Soc. 2008, 130, 44, 14713–14720	https://doi.org/10.1021/ja8049436	Row	(bromoethynyl)benzene	Pd(dba)2	CuI	p-olefin ligand	2-methyl-3-butyn-2-ol	Et3N	biphenyl	dimethylformamide
	Full detail in SI		Moles	0.0005	2e-05	1e-05	2e-05	0.0006	0.0012	0.00973	0.0129224	0.0250024	51.6847
			ppm	0	799.922	0	0	0	0	0	0
	green		mol_%	0	4	0	0	0	0	0	0
Sonogashira Reaction Using Arylsulfonium Salts as Cross-Coupling Partners	Org. Lett. 2017, 19, 19, 5454–5457	https://doi.org/10.1021/acs.orglett.7b02764	Row	terminal alkyne	Pd2I2(tBu3P)2	arylsulfonium salt	CuI	K3PO4	dimethylformamide
	Full detail in SI		Moles	0.0002	2e-05	0.0003	2e-05	0.0002	0.0258448			0.0265848	97.2165
			ppm	0	752.308	0	0	0	0
	purple		mol_%	0	10	0	0	0	0
One-Pot Conversion of Aldehydes and Aryl Halides to Disubstituted Alkynes via Tandem Seyferth–Gilbert Homologation/Copper-Free Sonogashira Coupling	J. Org. Chem. 2019, 84, 13, 8788–8795	https://doi.org/10.1021/acs.joc.9b01367	Row	iodobenzene	Pd(OAc)2	thiophene-3-carboxaldehyde	(1-diazo-2-oxopropyl)phosphonate	Cs2CO3	Xphos	methanol
	Full detail in SI		Moles	0.0073	0.000292	0.0102	0.0146	0.043	0.0006	2.96255		3.03854	97.4991
			ppm	0	96.0988	0	0	0	0	0
	green		mol_%	0	4	0	0	0	0	0
General, Robust, and Stereocomplementary Preparation of β-Ketoester Enol Tosylates as Cross-Coupling Partners Utilizing TsCl−N-Methylimidazole Agents	Org. Lett. 2008, 10, 11, 2131–2134	https://doi.org/10.1021/ol800480d	Row	E/Z-enol tosylate	Pd(PPh3)4	alkyne	CuI	tetrahydrofuran
	Below table 5		Moles	0.001	5e-05	0.0015	0.00015	0.0255101				0.0282101	90.429
			ppm	0	1772.41	0	0	0
	blue		mol_%	0	5	0	0	0
Single-Isomer Tetrasubstituted Olefins from Regioselective and Stereospecific Palladium-Catalyzed Coupling of β-Chloro-α-iodo-α,β-unsaturated Esters	J. Org. Chem. 2006, 71, 9, 3615–3618	https://doi.org/10.1021/jo060144h	Row	E-ethyl-3-chloro-2-iodobut-2-enoate	PdCl2(PPh3)2	CuI	DIPA	phenylacetylene	DCM
	Full detail in SI		Moles	0.00018	1.8e-05	2.7e-05	0.00072	0.00055	0.0312398			0.0327348	95.433
			ppm	0	549.873	0	0	0	0
	purple		mol_%	0	10	0	0	0	0
Palladium-Catalyzed Coupling of Terminal Alkynes with Benzyl Ammonium Salts	J. Org. Chem. 2019, 84, 18, 12192–12197	https://doi.org/10.1021/acs.joc.9b01877	Row	alkyne	Pd(PPh3)4	benzylic ammonium salt	K2CO3	toluene
	Full detail in SI		Moles	0.0002	1e-05	0.00024	0.0001	0.0183074				0.0188574	97.0834
			ppm	0	530.296	0	0	0
	blue		mol_%	0	5	0	0	0
Palladium-Catalyzed Carbonylative Sonogashira Coupling of Aryl Bromides Using Near Stoichiometric Carbon Monoxide	Org. Lett. 2014, 16, 8, 2216–2219	https://doi.org/10.1021/ol5007289	Row	aryl halide	PdCl2	XantPhos	alkyne	Et3N	1,4-dioxane
	Full detail in SI		Moles	0.0005	2.5e-05	2.5e-05	0.00075	0.0015	0.0351719			0.0379719	92.6261
	Chamber A		ppm	0	658.381	0	0	0	0
	blue		mol_%	0	5	0	0	0	0
	Chamber B		Row	CO	Pd(cod)Cl2	HBF4(tBu)3	Carbonyl chloride	Cy3NMe	1,4-dioxane
			Moles	0.0015	7.5e-06	7.5e-06	0.00075	0.0015	0.0351719			0.0389369	90.3305
			ppm	0	192.619	0	0	0	0
	red		mol_%	0	0.5	0	0	0	0
Efficient Sonogashira Coupling Reaction Catalyzed by Palladium(II) b-Oxoiminatophosphane Complexes under Mild Conditions	SYNLETT, 2008, 11, 1657–1660	https://doi.org/10.1055/s-2008-1077873	Row	aryl halide	Pd2(µ-Cl)2Me2(PPh3)2	Phenylacetylene	piperidine
	below tables and ref 15		Moles	0.001	1e-07	0.0011	0.002					0.0041001	48.7793
			ppm	0	24.3896	0	0
	red		mol_%	0	0.01	0	0
Hydrazone-Promoted Sonogashira Coupling Reaction with Aryl Bromides at Low Palladium Loadings	Synlett, 2011, 9, 1277–1280	https://doi.org/10.1055/s-0030-1260535	Row	aryl bromide	Pd(acac)2	alkyne	K3PO4	CuI	hydrazone ligand	dimethyl sulfoxide
	below tables and ref 7		Moles	0.001	1e-08	0.0012	0.001	5e-06	5e-06	0.0559068		0.0591168	94.5701
			ppm	0	0.169157	0	0	0	0	0
	red		mol_%	0	0.001	0	0	0	0	0
Discovery of A Novel Palladium Catalyst for the Preparation of Enynes with a Copper- and Ligand-Free Sonogashira Reaction	Synlett 2012, 23, 1257–1261	https://doi.org/10.1055/s-0031-1290938	Row	bromostyrene	bis[N,N-dimethylaminoethoxy-κN,O]Pd(II)	p-tolyacetylene	Cs2CO3	dimethylformamide
	below tables and ref 18		Moles	0.001	1e-05	0.0015	0.002	0.0258448				0.0303548	85.1424
			ppm	0	329.437	0	0	0
	red		mol_%	0	1	0	0	0
Synthesis of Internal Alkynes through an Effective Tandem ­Elimination–Hydrodebromination–Cross-Coupling of gem-­Dibromoalkenes with Halobenzenes	Synlett 2018; 29(02): 209-214	https://doi.org/10.1055/s-0036-1590907	Row	iodobenzene	Pd/C	gem-dibromoalkene	Cs2CO3	dimethyl sulfoxide
	Full detail in SI		Moles	0.0004	2e-05	0.00068	0.0024	0.0279534				0.0314534	88.8724
			ppm	0	635.861	0	0	0
	blue		mol_%	0	5	0	0	0
			Row	bromobenzene	Pd(OAc)2	PPh3	gem-dibromoalkene	Cs2CO3	dimethyl sulfoxide
			Moles	0.0004	2e-05	4e-05	0.00068	0.0024	0.0279534			0.0314934	88.7596
			ppm	0	635.053	0	0	0	0
	blue		mol_%	0	5	0	0	0	0
Straightforward Novel One-Pot Enaminone and Pyrimidine Syntheses by Coupling-Addition-Cyclocondensation Sequences	Synthesis, 2003, 18, 2815–2826	https://doi.org/10.1055/s-2003-42480	Row	2,2-di(prop-2-ynyl)malonic acid diethyl ester	PdCl2(PPh3)2	2-thienylacid chloride	Et3N	CuI	tetrahydrofuran
	Full detail in exp		Moles	0.001	4e-05	0.002	0.0025	0.0008	0.1225			0.12884	95.0792
			ppm	0	310.462	0	0	0	0
	green		mol_%	0	4	0	0	0	0
			Row	1-(phenylsulfonyl)-1H-indole-3-carbonyl chloride	PdCl2(PPh3)2	hex-1-yne	Et3N	CuI	tetrahydrofuran
			Moles	0.001	2e-05	0.00105	0.00125	4e-05	0.0612501			0.0646101	94.7996
			ppm	0	309.549	0	0	0	0
	orange		mol_%	0	2	0	0	0	0
			Row	pyridine 2,6-dicarbonyl dichloride	PdCl2(PPh3)2	hex-1-yne	Et3N	CuI	acetonitrile
			Moles	0.0005	2e-05	0.0015	0.00125	4e-05	0.0956957			0.0990057	96.6568
			ppm	0	202.009	0	0	0	0
	green		mol_%	0	4	0	0	0	0
paper Gold and Palladium Combined for the Sonogashira Coupling of Aryl and Heteroaryl Halides	Synthesis, 2013, 45, 817–829	https://doi.org/10.1055/s-0032-1318119	Row	heteroaryl halide	PdCl2(PPh3)2	acetylene	Cs2CO3	AuCl(PPh3)	dimethylformamide
	Full detail in SI		Moles	0.001	2e-05	0.0011	0.003	2e-05	0.0387673			0.0439073	88.2935
			ppm	0	455.505	0	0	0	0
	orange		mol_%	0	2	0	0	0	0
Highly efficient recyclable heterogeneous palladium catalyst for C–C coupling, amination and cyanation reactions	J. Org. Chem., 2010, 695, 2284-2295	https://doi.org/10.1016/j.jorganchem.2010.07.006	Row	aryl iodide	PS-Pd(II)-anthra	Phenylacetylene	Et3N	n-dodecane	dimethylformamide
	Detail in exp		Moles	0.001	1e-05	0.0015	0.002	0.0001	0.0775345			0.0821445	94.3879
			ppm	0	121.737	0	0	0	0
	red		mol_%	0	1	0	0	0	0
A convenient synthesis of acetylenes: catalytic substitutions of acetylenic hydrogen with bromoalkenes, iodoarenes and bromopyridines	Tetrahedron Lett., 1975, 16(50), 4467	https://doi.org/10.1016/S0040-4039(00)91094-3	Row	iodobenzene	PdCl2(PPh3)2	CuI	acetylene	diethylamine
	Detail in text		Moles	0.01	0.0001	5e-05	0.01	0.579984				0.600134	96.6424
			ppm	0	166.63	0	0	0
	red		mol_%	0	1	0	0	0
In Vitro and in Vivo Evaluation of Fully Substituted (5-(3-Ethoxy-3-oxopropynyl)-4-(ethoxycarbonyl)-1,2,3-triazolyl-glycosides as Original Nucleoside Analogues to Circumvent Resistance in Myeloid Malignancies	J. Med. Chem. 2017, 60, 4, 1523–1533	https://doi.org/10.1021/acs.jmedchem.6b01803	Row	5-iodo-triazole	Pd(PPh3)2Cl2	Alkyne	Et3N	CuI	toluene
	Detail in exp; general procedure D		Moles	0.001	5e-05	0.005	0.001	5e-05	0.0940959			0.101196	92.9839
			ppm	0	494.091	0	0	0	0
	blue		mol_%	0	5	0	0	0	0

## Sheet: Cyanation
Title	Reference	DOI										84.9323	40	ppm	mol%		mol%		47		min	Q1	Median	Q3	max	IQR		0 - 1 mol%		1 - 2 mol%		2 - 3 mol%		3 - 4 mol%		4 - 5 mol%		5+ mol%		TRUE	47
A Mild and Efficient Palladium-Catalyzed Cyanation of Aryl Chlorides with K4[Fe(CN)6]	Org. Lett. 2011, 13, 4, 648–651	https://doi.org/10.1021/ol1028892	Row	4-chlorotoluene	Pd(OAc)2	CM-Phos	K4[Fe(CN)6].3H2O	Na2CO3	H2O/MeCN (1:1)		Total Moles	% solvent	Max	11901.6	130		0	to 1	18	1	1.85106	31.7119	74.5616	231.808	810.718	200.096		0.05	24.5905	2	262.443	2.5	195.29	4	2387.28	5	1849.09	20	837.622	1303.34
	Full detail in exp		Moles	0.001	2e-05	4e-05	0.0005	0.000125	0.074522		0.076207	97.7889	Min	1.85106	0.01		1.00001	to 2	8	2	117.685	131.963	204.409	450.741	1254.51	318.778		0.7	329.51	2	1015.63			4	467.332	5	438.459	130	11901.6
			ppm	0	262.443	0	0	0	0				range	11899.7	129.99		2.00001	to 3	1	3	195.29	195.29	195.29	195.29	195.29	0		0.7	329.162	2	117.685			4	323.614	4.3	4335.46	15	2549.71
	orange		mol_%	0	2	0	0	0	0				Mean	1235.29	7.11106		3.00001	to 4	5	4	323.614	467.332	617.094	626.764	2387.28	159.432		0.3	55.5288	2	117.685			4	626.764			20	4150.76
The critical role played by water in controlling Pd catalyst speciation in arylcyanation reactions	React. Chem. Eng., 2019, 4, 122-130	https://doi.org/10.1039/C8RE00178B	Row	Aryl bromide	1-pip [Pd]	K4[Fe(CN)6]	Na2CO3	Dimethyl Acetamide					Median	329.51	2		4.00001	to 5	3	5	438.459	1143.77	1849.09	3092.27	4335.46	1948.5		0.01	1.85106	2	1254.51			4	617.094			10	2079.7
	Full detail in SI		Moles	0.0014	1.4e-07	0.00308	0.0014	0.0225856			0.0284657	79.3431	SD	2301.86	18.905		5.00001	to 6	12	6	606.181	1158.09	1887.45	3201.81	11901.6	2043.72		0.2	29.7114	2	260.573							20	2885.5
			ppm	0	4.9182	0	0	0					RSD	186.342	265.854				TRUE									0.5	74.3084	2	136.722							10	1264.92
	red		mol_%	0	0.01	0	0	0																				1	810.718	2	148.246							10	1695.21
Rational Catalysis Design on the Basis of Mechanistic Understanding: Highly Efficient Pd-Catalyzed Cyanation of Aryl Bromides with NaCN in Recyclable Solvents	J. Am. Chem. Soc. 2011, 133, 28, 10999–11005	https://doi.org/10.1021/ja2042035	Row	Aryl bromide	Pd2dba5	NaCN	Zn dust	acetonitrile																				0.1	49.6375									10	1685.97
	Full detail in exp		Moles	0.004	2.8e-05	0.00424	0.00015	0.0765566			0.0849746	90.0935																0.5	248.138									10	10019.9
			ppm	0	329.51	0	0	0																				0.2	37.7133									10	743.36
	red		mol_%	0	0.7	0	0	0																				0.2	11.8066									7.5	606.181
			Row	Aryl bromide	Pd2dba5	NaCN	CaH2	acetonitrile																				0.5	551.498
			Moles	0.004	2.8e-05	0.00424	0.00024	0.0765566			0.0850646	89.9982																1	74.8147
			ppm	0	329.162	0	0	0																				0.5	17.9508
	red		mol_%	0	0.7	0	0	0																				1	182.816
Green synthesis of a palladium nanocatalyst anchored on magneticlignin-chitosan beads for synthesis of biaryls and aryl halide cyanation	Internat. J. Biol. Macromol., 2020, 155, 814-822	https://doi.org/10.1016/j.ijbiomac.2020.04.003	Row	Aryl halide	Pd NPs@Fe3O4/lignin/chitosan	Na2CO3	K4[Fe(CN)6]	dimethylformamide																				1	182.816
	Detail below tables and SI		Moles	0.0015	4.5e-06	0.0018	0.0002	0.0775345			0.081039	95.6755																0.5	91.4165
			ppm	0	55.5288	0	0	0
	red		mol_%	0	0.3	0	0	0
Pd NPs@Fe3O4/chitosan/pumice hybrid beads: A highly active, magnetically retrievable, and reusable nanocatalyst for cyanation of aryl halides	Carbohydrate Polymers, 2020, 237, 116105	https://doi.org/10.1016/j.carbpol.2020.116105	Row	Aryl halide	Pd NPs@Fe3O4/chitosan/pumice hybrid	base	K4[Fe(CN)6]	dimethylformamide
	Detail below tables and SI		Moles	0.0015	1.5e-07	0.0018	0.0002	0.0775345			0.0810347	95.6807
			ppm	0	1.85106	0	0	0
	red		mol_%	0	0.01	0	0	0
Zn-Catalyzed Cyanation of Aryl Iodides	J. Org. Chem. 2020, 85, 10, 6471–6477	https://doi.org/10.1021/acs.joc.0c00269	Row	Aryl iodide	Zn(OAc)2	Nixantphos	formamide	N-methyl-2-pyrrolidinone
	Detail below tables and SI		Moles	0.0003	6e-05	3e-05	0.0504	0.0208413			0.0716313	29.0953
			ppm	0	837.622	0	0	0
	purple		mol_%	0	20	0	0	0
Difluorocarbene-Based Cyanation of Aryl Iodides	Synlett 2020, 31, 713–717	https://doi.org/10.1055/s-0039-1691590	Row	Aryl iodide	Cu(NO3).2.5 H2O	Ph3P+CF2CO2-	ligand	NaNH2	dimethylformamide
	Below tables, in exp and SI		Moles	0.0005	0.00065	0.00075	2.5e-05	0.001	0.0516897		0.0546147	94.6443
			ppm	0	11901.6	0	0	0	0
	purple		mol_%	0	130	0	0	0	0
Access to 1,3-Dinitriles by Enantioselective Auto-tandem Catalysis: Merging Allylic Cyanation with Asymmetric Hydrocyanation	Angew. Chem. Int. Ed. 2020, 59, 6785 –6789	http://doi.org/10.1002/anie.202000704	Row	Dienyl allylic alcohol	Ni(COD)2	BiPhePhos Ligand	Acetone cyanohydrin	hexane
	Detail in SI		Moles	0.0001	5e-06	5e-06	0.0003	0.00229404			0.00270404	84.8375
			ppm	0	1849.09	0	0	0
	blue		mol_%	0	5	0	0	0
Cyanation of aryl halides and Suzuki-Miyaura coupling reaction using palladium nanoparticles anchored on developed biodegradable microbeads	Internat. J. Biol. Macromol., 2020, 148, 565-573	https://doi.org/10.1016/j.ijbiomac.2020.01.157	Row	Aryl halide	Pd NPs@CAP	Na2CO3	K4[Fe(CN)6]	dimethylformamide
	Detail in exp		Moles	0.001	2e-06	0.0015	0.0002	0.0646121			0.0673141	95.986
			ppm	0	29.7114	0	0	0
	red		mol_%	0	0.2	0	0	0
Mild Palladium-Catalyzed Cyanation of Unprotected 2-Iodoglycals in Aqueous Media as Versatile Tool to Access Diverse C2-Glycoanalogues	Adv. Synth. Catal. 2020, 362, 1184-1189	https://doi.org/10.1002/adsc.201901583	Row	Iodoglycal	Pd-Xphos_G3	K4[Fe(CN)6]	Xphos	CH3COOK	water/tBuOH (1:1)
	Detail in exp and SI		Moles	0.00165	6.6e-05	0.00066	0.000132	8.25e-05	0.025056		0.0276465	90.6299
			ppm	0	2387.28	0	0	0	0
	green		mol_%	0	4	0	0	0	0
Nickel-Catalyzed Cyanation of Aryl Halides and Hydrocyanation of Alkynes via C−CN Bond Cleavage and Cyano Transfer	ACS Catal. 2020, 10, 1397−1405	http://doi.org/10.1021/acscatal.9b04586	Row	Aryl halide	NiCl2	4-cyanopyridinium-1-olate	4,4’-dimethyl-2,2’-bipyridine	NaI+TFA	KF+Zn (1:5)	Dimethyl Acetamide
	Detail in SI		Moles	0.0005	7.5e-05	0.00065	8e-05	0.003	0.0036	0.0215101	0.0294151	73.126
			ppm	0	2549.71	0	0	0	0	0
	purple		mol_%	0	15	0	0	0	0	0
In situ biogenic synthesis of Pd nanoparticles over reduced graphene oxide by using a plant extract (Thymbra spicata) and its catalytic evaluation towards cyanation of aryl halides	Materials Science and Engineering: C, 2019, 104, 109919	https://doi.org/10.1016/j.msec.2019.109919	Row	Aryl halide	Pd NPs@rGO-T.Spicata	K4[Fe(CN)6]	Na2CO3	dimethylformamide
	Detail in exp		Moles	0.001	5e-06	0.00017	0.0015	0.0646121			0.0672871	96.0245
			ppm	0	74.3084	0	0	0
	red		mol_%	0	0.5	0	0	0
Improving Robustness: In Situ Generation of a Pd(0) Catalyst for the Cyanation of Aryl Bromides	J. Org. Chem. 2017, 82, 13, 7040–7044	https://doi.org/10.1021/acs.joc.7b01003	Row	Aryl bromide	PdCl2-XantPhos	Zinc cyanate	DIPEA	Dimethyl Acetamide
	Detail in exp		Moles	0.007	7e-05	0.00385	0.000138	0.0752852			0.0863432	87.193
			ppm	0	810.718	0	0	0
	red		mol_%	0	1	0	0	0
Ligand-Free Palladium-Catalyzed Cyanation of Aryl Halides	J. Org. Chem. 2005, 70, 4, 1508–1510	https://doi.org/10.1021/jo0481250	Row	Aryl bromide	Pd(OAc)2	K4[Fe(CN)6]	Na2CO3	Dimethyl Acetamide
	Detail in exp		Moles	0.006	6e-06	0.00132	0.006	0.10755			0.120876	88.9755
			ppm	0	49.6375	0	0	0
	red		mol_%	0	0.1	0	0	0
			Row	Aryl bromide	Pd(OAc)2	K4[Fe(CN)6]	Na2CO3	Dimethyl Acetamide																				18		8		1		5		3		12
			Moles	0.006	3e-05	0.00132	0.006	0.10755			0.1209	88.9578																38.2979		17.0213		2.12766		10.6383		6.38298		25.5319
			ppm	0	248.138	0	0	0
	red		mol_%	0	0.5	0	0	0						0 - 1 mol% average	ppm average	1 - 2 mol% average	ppm average	2 - 3 mol% average	ppm average	3 - 4 mol% average	ppm average	4 - 5 mol% average	ppm average	5+ mol% average	ppm average
ZnO-Supported Pd Nanoparticle-Catalyzed Ligand- and Additive-Free Cyanation of Unactivated Aryl Halides Using K4[Fe(CN)6]	J. Org. Chem. 2014, 79, 12, 5875–5879	https://doi.org/10.1021/jo500820q	Row	4-bromoanisole	ZnO-Pd	K4[Fe(CN)6]	dimethylformamide
	Detail in exp		Moles	0.001	2e-06	0.00034	0.0516897				0.0530317	97.4694
			ppm	0	37.7133	0	0							1.41895	172.444	2.66667	414.188	1.75	195.29	4.16667	884.417	4.325	2207.67	21.8846	3368.36
	red		mol_%	0	0.2	0	0
Development of Pd/C-Catalyzed Cyanation of Aryl Halides	J. Org. Chem. 2011, 76, 2, 665–668	https://doi.org/10.1021/jo102037y	Row	5-bromo-1H-indole	Pd/C	Zinc cyanide	dppf	zinc formate	Dimethyl Acetamide
	Detail in SI		Moles	0.0051	0.000102	0.0031	0.0002	0.00051	0.0914178		0.10043	91.0266
			ppm	0	1015.63	0	0	0	0
	orange		mol_%	0	2	0	0	0	0
Photocatalyzed Cyanodifluoromethylation of Alkenes	Angew.Chem. Int.Ed. 2019, 58,6079 –6083	https://doi.org/10.1002/anie.201900466	Row	Alkene	Ir(ppy)3	Ph3P+CF2CO2-	CuI	NaNH2	Dimethyl Acetamide
	Detail in SI		Moles	0.0004	8e-06	0.0018	4e-05	0.0012	0.0645302		0.0679782	94.9278
			ppm	0	117.685	0	0	0	0
	orange		mol_%	0	2	0	0	0	0
	Scaled-up reaction		Row	Alkene	Ir(ppy)3	Ph3P+CF2CO2-	CuI	NaNH2	Dimethyl Acetamide
			Moles	0.007	0.00014	0.0315	0.0007	0.021	1.12928		1.18962	94.9278
			ppm	0	117.685	0	0	0	0
	orange		mol_%	0	2	0	0	0	0
A General, Practical Palladium-Catalyzed Cyanation of (Hetero)Aryl Chlorides and Bromides	Angew. Chem. Int. Ed. 2013, 52 , 10035 –10039	https://doi.org/10.1002/anie.201304188	Row	Ethyl 4-chlorobenzoate	Pd(aminobiphenyl)(OMs)L	K4[Fe(CN)6].3H2O	XPhos	Base	water/dioxane (1:1)
	Detail in SI		Moles	0.001	2e-06	0.0005	2e-06	0.000125	0.167767		0.169396	99.0383
			ppm	0	11.8066	0	0	0	0
	red		mol_%	0	0.2	0	0	0	0
Ex situ generation of stoichiometric HCN and its application in the Pd-catalysed cyanation of aryl bromides: evidence for a transmetallation step between two oxidative addition Pd-complexes	Chem. Sci., 2017,8, 8094-8105	https://doi.org/10.1039/C7SC03912C	Row	ArBr	P(tBu)3-Pd-G3	KOAc	HCN	water/dioxane (2:1)
	Detail in scheme 3		Moles	0.001	2.5e-05	0.003	0.0015	0.12249			0.128015	95.6841
	assumed full HCN generation		ppm	0	195.29	0	0	0
	yellow		mol_%	0	2.5	0	0	0
Acetonitrile as a Cyanating Reagent: Cu-Catalyzed Cyanation of Arenes	Org. Lett. 2015, 17, 11, 2602–2605	https://doi.org/10.1021/acs.orglett.5b00886	Row	Arene	Cu(ClO4)2.6H2O	NIS	acetonitrile
	Detail in SI		Moles	0.0005	0.0001	0.000525	0.022967				0.024092	95.3304
			ppm	0	4150.76	0	0
	purple		mol_%	0	20	0	0
			Row	Arene	Yb(Otf)3	NIS	acetonitrile
			Moles	0.0005	5e-05	0.000525	0.022967				0.024042	95.5287
			ppm	0	2079.7	0	0
	purple		mol_%	0	10	0	0
Catalytic cyanation of aryl iodides using DMF and ammonium bicarbonate as the combined source of cyanide: a dual role of copper catalysts	Chem. Commun., 2014,50, 448-450	https://doi.org/10.1039/C3CC47926A	Row	Aryl Iodide	Cu(NO3).3H2O	NH4HCO3	Ag2CO3	dimethylformamide
	Detail in SI		Moles	0.0003	6e-05	0.0006	0.00045	0.0193836			0.0207936	93.2191
			ppm	0	2885.5	0	0	0
	purple		mol_%	0	20	0	0	0
Photoinduced Copper(I)-Catalyzed Cyanation of Aromatic Halides at Room Temperature	Adv. Synth. Catal. 2017, 359, 2345 – 2351	https://doi.org/10.1002/adsc.201700213	Row	Aryl halide	[CuI(bisimine-CN)]	NaCN	acetonitrile
	Detail in exp and SI		Moles	0.0003	3e-05	0.00042	0.022967				0.023717	96.8377
			ppm	0	1264.92	0	0
	purple		mol_%	0	10	0	0
Copper‐Catalyzed Cyanation of Aryl Iodides with Malononitrile: An Unusual Cyano Group Transfer Process from C(sp 3) to C(sp 2)	Adv. Synth. Catal. 2012, 354, 589 – 592	https://doi.org/10.1002/adsc.201100836	Row	Aryl iodide	Cu(Oac)2	1,10-phenanthroline	malononitrile	t-BuONa	KF+Zn (1:5)	dimethylformamide
			Moles	0.0005	5e-05	0.0001	0.001	0.001	0.001	0.0258448	0.0294948	87.625
			ppm	0	1695.21	0	0	0	0	0
	purple	Detail in exp	mol_%	0	10	0	0	0	0	0
PALLADIUM(II) CATALYZED SYNTHESIS OF ARYL CYANIDES FROM ARYL HALIDES	Chem. Lett., 1973,2(5), 471	https://doi.org/10.1246/cl.1973.471	Row	Aryl halide	Pd(CN)2	KCN	dimethylformamide
	Detail in text & table 1		Moles	0.01	5e-05	0.016	0.0646121				0.0906621	71.2669
			ppm	0	551.498	0	0
	red		mol_%	0	0.5	0	0
			Row	Aryl halide	Pd(CN)2	KCN	dimethylformamide
			Moles	0.002	4e-05	0.004	0.0258448				0.0318848	81.0568
			ppm	0	1254.51	0	0
	orange		mol_%	0	2	0	0
Palladium-catalyzed cyanation of aryl halides using K4[Fe(CN)6] as cyanide source, water as solvent, and microwave heating	Tetrahedron Lett.,2008 ,49(32), 4693-4694	https://doi.org/10.1016/j.tetlet.2008.05.124	Row	Aryl halide	Pd(OAc)2	K4[Fe(CN)6]	NAaF	TBAB	water
	Detail in table 1		Moles	0.001	5e-05	0.00022	0.001	0.001	0.110766		0.114036	97.1325
			ppm	0	438.459	0	0	0	0
	blue		mol_%	0	5	0	0	0	0
Pd/C‐Catalyzed Cyanation of Aryl Halides in Aqueous PEG	Eur. J. Org. Chem., 2008, 3524-3528	https://doi.org/10.1002/ejoc.200800295	Row	4-bromoanisole	Pd/C	KI	K4[Fe(CN)6].3H2O	NaF	PEG4000	water
	Detail in SI		Moles	0.0005	5e-05	0.0005	0.000165	0.0005	0.00025	0.0276915	0.0296565	93.3741
			ppm	0	1685.97	0	0	0	0	0
	purple		mol_%	0	10	0	0	0	0	0
Copper-Catalyzed Domino Halide Exchange-Cyanation of Aryl Bromides	J. Am. Chem. Soc. 2003, 125, 10, 2890–2891		Row	Aryl bromide	CuI	NaCN	KI	N,N-dimethylethylenediamine	toluene
	Detail in SI		Moles	0.00174	0.000174	0.00208	0.00034	0.00174	0.0112915		0.0173655	10.0199
			ppm	0	10019.9	0	0	0	0
	purple		mol_%	0	10	0	0	0	0
Efficient cyanation of aryl bromides with K4[Fe(CN)6] catalyzed by a palladium-indolylphosphine complex	Tetrahedron Lett.,2011 ,52(52), 7038-7041	https://doi.org/10.1016/j.tetlet.2011.09.088	Row	Aryl bromide	Pd(dba)2	ligand	Et3N	KOt-Bu	K4[Fe(CN)6.3H2O	water/MeCN (1:1)
	Details in exp		Moles	0.001	2e-05	2e-05	0.000712	0.00025	0.00023	0.074522	0.076754	97.092
			ppm	0	260.573	0	0	0	0	0
	orange		mol_%	0	2	0	0	0	0	0
Efficient palladium-catalyzed cyanation of aryl/heteroaryl bromides with K4[Fe(CN)6] in t-BuOH–H2O using tris(2-morpholinophenyl)phosphine as a ligand	RSC Adv., 2013,3, 20379-20384	https://doi.org/10.1039/C3RA43279C	Row	aryl/heteroaryl bromide	Pd2(dba)3	tris(2-morpholinophenyl)phosphine	K2CO3	K4[Fe(CN)6.3H2O	water
	Details in exp		Moles	0.0005	5e-06	2e-05	6.3e-05	0.00022	0.0660238		0.0668318	0.329185
			ppm	0	74.8147	0	0	0	0
	red		mol_%	0	1	0	0	0	0
Heterogeneous Cyanation Reaction of Aryl Halides Catalyzed by a Reusable Palladium Schiff Base Complex in Water	Catal Lett (2013) 143:1195–1199	https://doi.org/10.1007/s10562-013-1057-8	Row	Aryl halide	Macrocyclic Schiff base Pd	K4[Fe(CN)6.3H2O	K2CO3	TX100	water
	Detail in table 2		Moles	0.001	5e-06	0.0003	0.0003	2e-05	0.276915		0.27854	0.00718031
			ppm	0	17.9508	0	0	0	0
	red		mol_%	0	0.5	0	0	0	0
Mild Palladium-Catalyzed Cyanation of (Hetero)aryl Halides and Triflates in Aqueous Media	Org. Lett. 2015, 17, 2, 202–205	https://doi.org/10.1021/ol5032359	Row	4'-bromoacetophenone	Pd(aminobiphenyl)(OMs)L	t-BuXPhos	Zn(CN)2	water
	Detail in SI		Moles	0.001	2e-05	2e-05	0.00066	0.144582			0.146282	98.8379
			ppm	0	136.722	0	0	0
	orange		mol_%	0	2	0	0	0
A facile microwave-assisted palladium-catalyzed cyanation of aryl chlorides	Tetrahedron Lett., 2006, 47, 3303-3305	https://doi.org/10.1016/j.tetlet.2006.03.026	Row	Aryl chloride	Pd2(dba)3	Sphos	Zn(CN)2	dimethylformamide
	Detail in exp (ref 10-12)		Moles	0.0022	8.8e-05	0.0002	0.0025	0.183315			0.188303	97.3511
	Microwave conditions		ppm	0	467.332	0	0	0
	green		mol_%	0	4	0	0	0
	Thermal conditions		Row	Aryl chloride	Pd2(dba)3	Sphos	Zn(CN)2	dimethylformamide
			Moles	0.0022	8.8e-05	0.0002	0.0025	0.266941			0.271929	98.1657
			ppm	0	323.614	0	0	0
	green		mol_%	0	4	0	0	0
Palladium-catalyzed cyanation of bromocalix[4]arenes at the upper rim	J. Chem. Soc., Perkin Trans. 1, 2001, 3265-3268	https://doi.org/10.1039/B109083F	Row	Bromocalixarene	Pd2(dba)3	dppf	Zn(CN)2	dimethylformamide
	Detail in exp		Moles	0.00025	2.5e-05	5e-05	0.001	0.0323061			0.0336311	96.0602
			ppm	0	743.36	0	0	0
	purple		mol_%	0	10	0	0	0
Palladium-catalyzed cyanation of aryl and heteroaryl iodides with copper(I) cyanide	J. Chem. Soc., Perkin Trans. 1, 1999, 2323-2326	https://doi.org/10.1039/A903345I	Row	(hetero)aryl halide	Pd2(dba)3	CuCN	dppf	1,4-dioxane
	Detail in exp		Moles	0.001	4e-05	0.004	0.00016	0.0586199			0.0638199	91.8521
	without Et4NCN		ppm	0	626.764	0	0	0
	green		mol_%	0	4	0	0	0
	With Et4NCN		Row	(hetero)aryl halide	Pd2(dba)3	CuCN	dppf	Et4NCN	1,4-dioxane
			Moles	0.001	4e-05	0.004	0.00016	0.001	0.0586199		0.0648199	90.435
			ppm	0	617.094	0	0	0	0
	green		mol_%	0	4	0	0	0	0
Highly efficient recyclable heterogeneous palladium catalyst for C–C coupling, amination and cyanation reactions	J. Org. Chem., 2010, 695, 2284-2295	https://doi.org/10.1016/j.jorganchem.2010.07.006	Row	Aryl halide	PS-Pd(II)-anthra	K4[Fe(CN)6]	Et3N	dimethylformamide
	Detail in exp		Moles	0.0015	1.5e-05	0.001	0.002	0.0775345			0.0820495	94.4972
			ppm	0	182.816	0	0	0
	red		mol_%	0	1	0	0	0
A highly efficient polymer-anchored palladium(II) complex catalyst for hydrogenation, Heck cross-coupling and cyanation reactions	J. Chem. Technol. Biotechnol., 2010, 85, 999-1010	https://doi.org/10.1002/jctb.2401	Row	Aryl halide	PS-Pd(II)-azo complex	K4[Fe(CN)6]	Et3N	dimethylformamide
	Detail in exp		Moles	0.0015	1.5e-05	0.001	0.002	0.0775345			0.0820495	94.4972
			ppm	0	182.816	0	0	0
	red		mol_%	0	1	0	0	0
A Reusable Polymer-Anchored Palladium(II) Schiff Base Complex Catalyst for the Suzuki Cross-Coupling, Heck and Cyanation Reactions	J. Inorg. Organomet. Polym., 2010, 20, 264–277	https://doi.org/10.1007/s10904-010-9352-y	Row	Aryl halide	PS-Pd(II)-Schiff base complex	K4[Fe(CN)6]	Et3N	dimethylformamide
	Detail in exp		Moles	0.0015	7.5e-06	0.001	0.002	0.0775345			0.082042	94.5059
			ppm	0	91.4165	0	0	0
	red		mol_%	0	0.5	0	0	0
Palladium-Catalyzed Direct CH Arylation of Isoxazoles at the 5-Position	Angew.Chem. Int.Ed. 2015, 54,9572 –9576	https://doi.org/10.1002/anie.201504552	Row	4-chloroaniline	Pd(TFA)2	Zn(CN)2	Zinc flakes	racemic-2-di-tert-butylphosphino-1,1'-binaphthyl	Dimethyl Acetamide
	Detail in SI - representative procedure		Moles	0.000669	2.8767e-05	0.000374	0.000127	5.9e-05	0.00537752		0.00663528	81.0443
			ppm	0	4335.46	0	0	0	0
	blue		mol_%	0	4.3	0	0	0	0
Cyanation of Unactivated Aryl Chlorides and Aryl Mesylates Catalyzed by Palladium and Hemilabile MOP-Type Ligands	Synlett 2014; 25(20): 2938-2942	https://doi.org/10.1055/s-0034-1379483	Row	aryl chloride	Pd(OAc)2	K4[Fe(CN)6].3H2O	K2CO3	PhB(OH)2	ligand	water
	Detail in experimental section - general procedure		Moles	0.001	2e-05	0.0005	0.001	0.0005	8e-05	0.131811	0.134911	97.7022
			ppm	0	148.246	0	0	0	0	0
	orange		mol_%	0	2	0	0	0	0	0
Palladium-catalyzed cyanation of aryl halides with in situ generated CN− from ClCF2H and NaNH2	Org. Chem. Front., 2020,7, 2950-2954	https://doi.org/10.1039/D0QO00775G	Row	aryl halide	Pd(OAc)2	NaNH2	DpePhos	K2CO3	ClCF2H	Dimethyl Acetamide
	Detail in SI - experimental procedures 2		Moles	0.0002	1.5e-05	0.001	2e-05	0.001	0.001	0.0215101	0.0247451	86.9267
			ppm	0	606.181	0	0	0	0	0
	purple		mol_%	0	7.5	0	0	0	0	0

## Sheet: Direct Arylation
Title	Reference	DOI										88.4827	42	ppm	mol%		mol%		44		min	Q1	Median	Q3	max	IQR		0 - 1 mol%		1 - 2 mol%		2 - 3 mol%		3 - 4 mol%		4 - 5 mol%		5+ mol%		FALSE	57
Mild and Regioselective Pd(OAc)2-Catalyzed C–H Arylation of Tryptophans by [ArN2]X, Promoted by Tosic Acid	ACS Catal. 2017, 7, 8, 5174–5179	https://doi.org/10.1021/acscatal.6b03121	Row	Tryptophan	Pd(OAc)2	aryldiazonium salt	ethyl acetate				Total Moles	% solvent	Max	4720.1	20		0	to 1	10	1	21.0433	29.0211	114.845	355.308	3282.53	326.287		0.5	127.236	2	177.667	2.5	192.554			5	187.565	10	4720.1	957.835
	Detail in SI		Moles	0.000192	9.6e-06	0.000192	0.0507888				0.0509904	99.6046	Min	21.0433	0.1		1.00001	to 2	2	2	177.667	242.707	307.747	372.787	437.827	130.08		0.5	3282.53	2	437.827	3	189.014			5	2816.6	10	2354.76
			ppm	0	187.565	0	0						range	4699.06	19.9		2.00001	to 3	8	3	106.881	163.553	190.784	501.533	3848.34	337.981		0.1	26.834			2.5	399.394			5	696.196	20	413.894
	blue		mol_%	0	5	0	0						Mean	1026.63	4.34448		3.00001	to 4	0	4	0	#NUM!	#NUM!	#NUM!	0	#NUM!		1	268.276			2.5	807.953			5	692.884	10	2922.01
Postsynthetic Modification of Peptides: Chemoselective C‐Arylation of Tryptophan Residues	Chem. Eur. J.2010,16, 1124 – 1127	https://doi.org/10.1002/chem.200902676	Row	(S)-N-Acetyltryptophan methyl ester	Pd(OAc)2	aryl iodide	AgBF4	2-nitrobenzoic acid	dimethylformamide				Median	488.633	5		4.00001	to 5	18	5	109.615	478.616	722.002	1295.83	2816.6	817.213		1	102.453			2.5	171.078			5	109.615	10	1046.3
	Detail in exp and SI		Moles	0.00038	1.9e-05	0.00152	0.00038	0.00057	0.00387673		0.00636573	60.9	SD	1185.54	3.65475		5.00001	to 6	6	6	413.894	1373.42	2638.39	3513.64	4720.1	2140.23		0.1	26.834			2.5	140.977			5	554.787	10	3710.86
			ppm	0	2816.6	0	0	0	0				RSD	115.479	84.1239				TRUE									1	1292.86			2.857	3848.34			5	928.698
	blue		mol_%	0	5	0	0	0	0																sum	16037.1	16037.1	0.1	21.0433			2.5	106.881			5	747.808
Synthesis of C-2 Arylated Tryptophan Amino Acids and Related Compounds through Palladium-Catalyzed C–H Activation	J. Org. Chem. 2013, 78, 16, 8129–8135	https://doi.org/10.1021/jo400961x	Row	Trp Amino acid	Pd(OAc)2	aryl iodide	AgBF4	TFA	dimethylformamide																			1	35.5822							5	435.919
	Detail in exp		Moles	0.000117	5.85e-06	0.0001755	0.000234	0.000117	0.00775345		0.0082858	93.5752													max	2816.6		1	384.319							5	468.598
			ppm	0	696.196	0	0	0	0																min	0		449.135								5	1268.41
	blue		mol_%	0	5	0	0	0	0																mean	243.884	728.96									5	1304.97
Formation and propagation of well-defined Pd nanoparticles (PdNPs) during C–H bond functionalization of heteroarenes: are nanoparticles a moribund form of Pd or an active catalytic species?	Tetrahedron,2014, 70, 6174-6187	https://doi.org/10.1016/j.tet.2014.06.002	Row	heterocycle	Pd(OAc)2	iodobenzene	CsF	CuI	dimethylformamide																median	0										5	1431.68
	Detail in exp		Moles	0.001	5e-05	0.002	0.0025	0.002	0.0646121		0.0711621	90.7957													SD	219.592										5	2519.92
			ppm	0	692.884	0	0	0	0																											5	251.25
	blue		mol_%	0	5	0	0	0	0																											5	508.668
A mild and selective Pd-mediated methodology for the synthesis of highly fluorescent 2-arylated tryptophans and tryptophan-containing peptides: a catalytic role for Pd0 nanoparticles?	Chem. Commun., 2014,50, 3052-3054	https://doi.org/10.1039/C3CC48481E	Row	(2S)-2- acetylamino-3-(1H-indol-3-yl)propioniate	Pd(OAc)2	phenylboronic acid	Cu(OAc)2	acetic acid																												5	1969.18
	Detail in SI		Moles	0.000192	9.6e-06	0.000384	1.92e-05	0.0869746			0.0873874	99.5276																								5	1071.37
			ppm	0	109.615	0	0	0
	blue		mol_%	0	5	0	0	0
Unified mild reaction conditions for C2-selective Pd-catalysed tryptophan arylation, including tryptophan-containing peptides	Org. Biomol. Chem., 2015,13, 8298-8309	https://doi.org/10.1039/C5OB01174D	Row	Tryptophan derivative	Pd(OAc)2	Boronic acid	Cu(OAc)2	acetic acid
	Detail in exp and below tables		Moles	0.001	5e-05	0.002	0.0001	0.0869746			0.0891246	97.5876
			ppm	0	554.787	0	0	0
	blue		mol_%	0	5	0	0	0
			Row	Tryptophan derivative	Pd(OAc)2	diaryl iodiium salt	ethyl acetate
			Moles	0.001	5e-05	0.002	0.0507888				0.0528388	96.1203
			ppm	0	928.698	0	0
	blue		mol_%	0	5	0	0
Palladium-catalyzed direct arylation and cyclization of o-iodobiaryls to a library of tetraphenylenes	Sci. Rep., 2016, 6, 33131	https://doi.org/10.1038/srep33131	Row	o-iodobiaryl	Pd(OAc)2	NaHCO3	dimethylformamide
	Detail in exp		Moles	0.0004	2e-05	0.00048	0.0258448				0.0263448	98.1021
			ppm	0	747.808	0	0
	blue		mol_%	0	5	0	0
Palladium-Catalyzed Direct Arylation of Electron-Deficient Polyfluoroarenes with Arylboronic Acids	Org. Lett. 2009, 11, 15, 3346–3349	https://doi.org/10.1021/ol901200g	Row	Pentafluorobenzene	Pd(OAc)2	Ag2CO3	K2CO3	aryl boronic acid	p-toluic acid	Dimethyl Acetamide
	Detail in SI and below schemes		Moles	0.0002	4e-06	0.0004	0.0001	0.00024	6e-05	0.0215101	0.0223141	96.3969
			ppm	0	177.667	0	0	0	0	0
	orange		mol_%	0	2	0	0	0	0	0																	#VALUE!
			Row	arylboronic acid	Pd(OAc)2	polyfluoroarene	K3PO4	Ag2CO3	tBuCO2H	Dimethyl Acetamide
			Moles	0.0002	1e-05	0.0006	0.0001	0.0004	0.00012	0.0215101	0.0227401	94.591
			ppm	0	435.919	0	0	0	0	0
	blue		mol_%	0	5	0	0	0	0	0
Palladium(ii)-catalyzed meta-selective direct arylation of O-β-naphthyl carbamate	Chem. Commun., 2015,51, 1297-1300	https://doi.org/10.1039/C4CC07997C	Row	o-beta-naphthyl dimethylcarbamate	Pd(OAc)2	aryl boronic acid	K2S2O8	AgOAc	TFA/AcOH (2:1; 3.33:1.67)
	Detail in SI		Moles	0.001	5e-05	0.003	0.006	5e-05	0.0966012		0.105701	91.3908
			ppm	0	468.598	0	0	0	0
	blue		mol_%	0	5	0	0	0	0
Palladium-catalyzed direct arylation of polyfluoroarenes with aryl tosylates and mesylates	RSC Adv., 2012,2, 9179-9182	https://doi.org/10.1039/C2RA21667A	Row	Aryl tosylate/mesylate	Pd(OAc)2	Ligand	KOAc	Et3N	t-butyl alcohol
	Detail in SI		Moles	0.0003	1.5e-05	6e-05	0.00045	0.00036	0.0106409		0.0115259	92.3216
			ppm	0	1268.41	0	0	0	0
	blue		mol_%	0	5	0	0	0	0
Direct Arylation of Azoles Enabled by Pd/Cu Dual Catalysis	Org. Lett. 2021, 23, 6, 1996–2001	https://doi.org/10.1021/acs.orglett.1c00100	Row	Aryl halide	Pd(OAc)2	Azole	PCy3.HBF4	Cu(Phen)(PPh3)Br	DBU	1,4-dioxane
	Detail in SI		Moles	0.001	5e-06	0.0011	1e-05	1e-05	0.002	0.0351719	0.0382969	91.8401
			ppm	0	127.236	0	0	0	0	0
	red		mol_%	0	0.5	0	0	0	0	0
Direct Arylation of Simple Arenes with Aryl Bromides by Synergistic Silver and Palladium Catalysis	ACS Catal. 2021, 11, 3, 1430–1434	https://doi.org/10.1021/acscatal.0c05254	Row	3-bromotoluene	Pd(OAc)2	1-fluoronaphthalene	Ag2O	tBuPCy2	Cs2CO3	tert-Amyl Alcohol
	Detail in SI		Moles	0.0001	5e-06	0.00015	5e-05	5e-06	0.0003	0.000913216	0.00142322	64.1657
			ppm	0	3282.53	0	0	0	0	0
	red		mol_%	0	0.5	0	0	0	0	0
Direct Arylation of Polycyclic Aromatic Hydrocarbons through Palladium Catalysis	J. Am. Chem. Soc. 2011, 133, 28, 10716–10719	https://doi.org/10.1021/ja202975w	Row	pyrene	Pd(OAc)2	arylboron	o-chloanil	1,2-dichloroethane
	detail in SI		Moles	0.0002	5e-06	0.0004	0.0002	0.0251617			0.0257667	97.652
			ppm	0	192.554	0	0	0
	yellow		mol_%	0	2.5	0	0	0
Direct Arylation of Thiophenes via Palladium-Catalysed CH Functionalisation at Low Catalyst Loadings	Adv. Synth. Catal. 2007, 349, 2507 – 2516	https://doi.org/10.1002/adsc.200700142	Row	Aryl halide	Pd-Tedicyp	thiophene	AcONa	Dimethyl Acetamide																				11		2		7		0		18		6
	Detail in paper experimental		Moles	0.001	1e-06	0.002	0.002	0.0322651			0.0362661	88.9677																25		4.54545		15.9091		0		40.9091		13.6364
			ppm	0	26.834	0	0	0
	red		mol_%	0	0.1	0	0	0						0 - 1 mol% average	ppm average	1 - 2 mol% average	ppm average	2 - 3 mol% average	ppm average	3 - 4 mol% average	ppm average	4 - 5 mol% average	ppm average	5+ mol% average	ppm average
N-Heterocyclic carbene–palladium catalysts for the direct arylation of pyrrole derivatives with aryl chlorides	Beilstein J. Org. Chem. 2013, 9, 303–312	https://doi.org/10.3762/bjoc.9.35	Row	Aryl chloride	Pd(OAc)2	Heteroaryl derivative	KOAc	Dimethyl Acetamide
	Detail in exp and SI		Moles	0.001	1e-05	0.002	0.002	0.0322651			0.0362751	88.9456
			ppm	0	268.276	0	0	0						38.8696	556.796	2	307.747	3.09522	732.024	0	0	5.68421	998.006	10.8571	2527.99
	red		mol_%	0	1	0	0	0
Direct Arylation of Heteroaromatic Compounds with Congested, Functionalised Aryl Bromides at Low Palladium/Triphosphane Catalyst Loading	Chem. Eur. J. 2011, 17, 6453 – 6461	https://doi.org/10.1002/chem.201100100	Row	Aryl bromide	Pd(OAc)2	Heteroaromatic derivative	KOAc	BuNBr	Dimethyl Acetamide					1024.51
	Detail in experimental section		Moles	0.001	5e-05	0.002	0.002	0.001	0.0322651		0.0373151	86.4666
			ppm	0	1304.97	0	0	0	0
	blue		mol_%	0	5	0	0	0	0
Catalyst-Controlled Site-Selective N-H and C3-Arylation of Carba-zole via Carbene Transfer Reactions	Chem. Commun., 2021, accepted	https://doi.org/10.1039/D1CC01863A	Row	1- diazonaphthalen-2(1H)-one	Pd(OAc)2	Carbazole	AgSbF6	methylene chloride
	detail below table 1		Moles	0.0002	6e-06	0.0003	1.2e-05	0.0312257			0.0315437	98.9919
			ppm	0	189.014	0	0	0
	yellow		mol_%	0	3	0	0	0
Direct C2-arylation of N-acyl pyrroles with aryl halides under palladium catalysis	Org. Biomol. Chem., 2021,19, 1555-1564	https://doi.org/10.1039/D0OB02579H	Row	N-acyl pyrrole	Pd(PPh3)4	aryl halide	Ag2CO3	toluene
	Detail in experimental section		Moles	0.0002	2e-06	0.0003	0.0002	0.0188192			0.0193212	97.4018
			ppm	0	102.453	0	0	0
	red		mol_%	0	1	0	0	0
Regioselective C-2 or C-5 Direct Arylation of Pyrroles with Aryl Bromides using a Ligand-Free Palladium Catalyst	Adv. Synth. Catal. 2009, 351, 1977 – 1990	https://doi.org/10.1002/adsc.200900196	Row	Aryl bromide	Pd(OAc)2	Pyrrole derivative	K2CO3	Dimethyl Acetamide
	Detail in experimental section		Moles	0.001	1e-06	0.002	0.002	0.0322651			0.0362661	88.9677
			ppm	0	26.834	0	0	0
	red		mol_%	0	0.1	0	0	0
Palladium-Catalyzed Direct Arylation of Methyl Sulfoxides with Aryl Halides	J. Am. Chem. Soc. 2013, 135, 10, 3740–3743	https://doi.org/10.1021/ja4009776	Row	4-tert-butyl bromobenzene	Pd(OAc)2	methyl phenyl sulfoxide	LiOtBu	ligand	Water	toluene
	Detail in SI - procedure B		Moles	0.0004	2e-05	0.0002	0.0006	4e-05	0.0033	0.00940959	0.0135696	69.3432
			ppm	0	1431.68	0	0	0	0	0
	blue		mol_%	0	5	0	0	0	0	0
Palladium-Catalyzed Direct C3-Selective Arylation of N-Unsubstituted Indoles with Aryl Chlorides and Triflates	Org. Lett. 2017, 19, 19, 5388–5391	https://doi.org/10.1021/acs.orglett.7b02669	Row	4-chlorotoluene	Pd(OAc)2	indole	t-BuOLi	1a.HBF4	toluene
	Details in SI		Moles	0.001	1e-05	0.0005	0.0015	2e-05	0.0047048		0.0067348	69.858
			ppm	0	1292.86	0	0	0	0
	red		mol_%	0	1	0	0	0	0
Palladium-Catalyzed Direct Arylation of Thiophenes Bearing SO2R Substituents	J. Org. Chem. 2011, 76, 15, 6407–6413	https://doi.org/10.1021/jo200918n	Row	aryl bromide	Pd(OAc)2	2-benzenesulfonylthiophene	KOAc	Dimethyl Acetamide
	Detail in experimental - general procedure		Moles	0.001	1e-06	0.0015	0.002	0.0430201			0.0465211	92.4744
			ppm	0	21.0433	0	0	0
	red		mol_%	0	0.1	0	0	0
Practical Direct α-Arylation of Cyclopentanones by Palladium/Enamine Cooperative Catalysis	Angew.Chem. Int.Ed. 2016, 55,2559 –2563	https://doi.org/10.1002/anie.201510638	Row	cyclopentanone	Pd(OAc)2	arylbromide	pyrrolidine/TMBA	P(o-tol)3	NaOAc	1,4-dioxane
	Detail inSI - general procedure B		Moles	0.0003	7.5e-06	0.00039	0.00018	1.5e-05	0.0003	0.017586	0.0184785	95.1701
			ppm	0	399.394	0	0	0	0	0
	yellow		mol_%	0	2.5	0	0	0	0	0
Palladium-catalyzed redox cascade for direct β-arylation of ketones	Tetrahedron 74 (2018) 3253e32653265	https://doi.org/10.1016/j.tet.2018.03.017	Row	Ketone	Pd(OAc)2	Mesityliodonium salt	bis-sulfilimine ligand	KTFA	1,4-dioxane
	Detail in experimental		Moles	0.001	0.0001	0.0004	0.0001	0.002	0.017586		0.020186	87.1198
			ppm	0	4720.1	0	0	0	0
	purple		mol_%	0	10	0	0	0	0
Direct thiophene arylation catalysed by palladium	Tetrahedron Letters, Vol. 38, No. 51, pp. 8867-8870, 1997	https://doi.org/10.1016/S0040-4039(97)10395-1	Row	Iodoarene	Pd(OAc)2	Thiophene	tetra-n-butyl ammonium bromide	K2CO3	water/ MeCN (9:1)
	Detail in typical prcedure (ref 14)		Moles	0.016	0.0008	0.032	0.016	0.04	0.21267		0.30147	70.5444
			ppm	0	2519.92	0	0	0	0
	blue		mol_%	0	5	0	0	0	0
Pd(ii)-catalyzed direct C5-arylation of azole-4-carboxylates through double C–H bond cleavage	Chem. Commun., 2012,48, 3763-3765	https://doi.org/10.1039/C2CC00081D	Row	azole-4-carboxylate	Pd(OAc)2	AgOAc	PivOH	benzene
	Detail in SI - 4.1		Moles	0.0005	5e-05	0.001	0.001	0.0186836			0.0207336	90.1126
			ppm	0	2354.76	0	0	0
	purple		mol_%	0	10	0	0	0
Regioselective palladium-catalyzed direct cross-coupling of coumarins with simple arenes	Chem. Commun., 2012,48, 9613-9615	https://doi.org/10.1039/C2CC34551J	Row	Coumarin derivative	Pd(TFA)2	Arene	AgOPiv	CsOPiv	PivOH
	Detail in SI - General procedure		Moles	0.0001	2e-05	0.001	0.001	0.04	0.0062015		0.0482215	12.8604
			ppm	0	413.894	0	0	0	0
	purple		mol_%	0	20	0	0	0	0
Palladium-catalyzed direct β-arylation of ketones with diaryliodonium salts: a stoichiometric heavy metal-free and user-friendly approach	Chem. Sci., 2015,6, 5491-5498	https://doi.org/10.1039/C5SC01636C	Row	Ketone	Pd(OAc)2	Mesitylaryliodonium salt	Ligand	KTFA	1,4-dioxane
	Detail in SI - General procedure, S4		Moles	0.001	0.0001	0.0004	0.0001	0.002	0.030623		0.033223	92.1741
			ppm	0	2922.01	0	0	0	0
	purple		mol_%	0	10	0	0	0	0
Palladium-catalyzed regioselective C2-arylation of5-aminoindole	J Heterocyclic Chem. 2019;3289–3296	https://doi.org/10.1002/jhet.3724	Row	iodobenzene	Pd(OAc)2	N-(1H-indol-5-yl)pivalamide salt	AgOAc	Trifluoroacetic acid
	detail in experimental section - 5		Moles	0.00092	2.3e-05	0.00046	0.00092	0.026144			0.027547	94.9069
			ppm	0	807.953	0	0	0
	yellow		mol_%	0	2.5	0	0	0
One-pot synthesis of benzofluorene fused aromatic hydrocarbons	Tetrahedron Letters 60 (2019) 151299	https://doi.org/10.1016/j.tetlet.2019.151299	Row	9-dibutyl-2,7-diiodo-9H-fluorene	Pd(OAc)2	-fluoro-6-methylbenzaldehyde	AgTFA	glycine	TfOH	acetic acid
	Detail below table 2		Moles	0.0002	2e-05	0.0005	0.0006	0.0002	0.0002	0.0173949	0.0189149	91.964
			ppm	0	1046.3	0	0	0	0	0
	purple		mol_%	0	10	0	0	0	0	0
A micellar catalysis strategy applied to the Pd-catalyzed C–H arylation of indoles in water	Green Chem., 2019,21, 1448-1454	https://doi.org/10.1039/C8GC03413C	Row	Indole	[(cinnamyl)PdCl]2	DPPF	Bromobenzene	K2CO3	sPGS-550-M	water
	Detail in SI - representative procedures 2 & 3		Moles	0.0002	2e-06	4e-06	0.0003	0.0003	1.89e-05	0.0553829	0.0560078	98.8843
			ppm	0	35.5822	0	0	0	0	0
	red		mol_%	0	1	0	0	0	0	0
Palladium-Catalyzed Direct C–H Allylation of Electron-Deficient Polyfluoroarenes with Alkynes	Org. Lett. 2018, 20, 7, 1866–1870	https://doi.org/10.1021/acs.orglett.8b00393	Row	1-phenyl-1-propyne	Pd(OAc)2	1,3-difluorobenzene	SPhos	CsOPiv	water
	Detail in SI - general procedure B		Moles	0.0004	1e-05	0.0024	2e-05	0.00024	0.0553829		0.0580529	95.4007
			ppm	0	171.078	0	0	0	0
	yellow		mol_%	0	2.5	0	0	0	0
Fused Pyrrolo[2,3-d]pyrimidines (7-Deazapurines) by Palladium-Catalyzed Direct N–H and C–H Arylation Reactions	Synthesis 2017; 49(11): 2523-2534	https://doi.org/10.1055/s-0036-1588734	Row	7-(2-Bromo-5-fluorobenzyl)-2,4-diphenyl-7H-pyrrolo[2,3-d]pyrimidine	Pd(OAc)2	PCy3·HBF4	PivOH	K2CO3	Dimethyl Acetamide
	Detail in experimental section - method B		Moles	0.00011	5.5e-06	1.2e-05	3.3e-05	0.00022	0.0215101		0.0217806	98.7581
			ppm	0	251.25	0	0	0	0
	blue		mol_%	0	5	0	0	0	0
Intermolecular versus Intramolecular Palladium-Catalyzed Direct Arylations between 1-(2-Bromobenzyl)imidazoles and Aryl Bromides	Adv.Synth. Catal. 2015, 357 ,2869 –2882	https://doi.org/10.1002/adsc.201500332	Row	aryl bromide	Pd(OAc)2	imidazole derivative	KOAc	Dimethyl Acetamide
	Detail in experimental section - general procedure A		Moles	0.001	1e-05	0.0015	0.002	0.0215101			0.0250201	85.9713
			ppm	0	384.319	0	0	0
	red		mol_%	0	1	0	0	0
Palladium-Catalyzed Direct Arylation of Imidazolone N-Oxides with Aryl Bromides and Its Application in the Synthesis of GSK2137305	Org. Lett. 2012, 14, 7, 1872–1875	https://doi.org/10.1021/ol300468g	Row	imidazolone	Pd(OAc)2	aryl halide	PPh3	K2CO3	toluene
	Detail in SI - General procedure III		Moles	0.0002	1e-05	0.0002	3e-05	0.0004	0.0188192		0.0194592	96.7111
			ppm	0	508.668	0	0	0	0
	blue		mol_%	0	5	0	0	0	0
Palladium-Catalyzed β-Selective Direct Arylation of Porphyrins	Angew. Chem. Int. Ed. 2011, 50, 8867 –8870	https://doi.org/10.1002/anie.201102318	Row	2-bromonaphthalene	Pd(OAc)2	5,10,15-tris(3,5-di-tert-butylphenyl)porphyrin	DavePhos	K2CO3	tBuCO2H	Dimethyl Acetamide
	Detail in experimental section - typical procedure		Moles	0.00025	5e-06	2.5e-05	1e-05	0.00025	0.000125	0.010755	0.01117	96.2847
			ppm	0	437.827	0	0	0	0	0
	orange		mol_%	0	2	0	0	0	0	0
Intramolecular Palladium-Catalyzed Direct Arylation vs. Heck Reactions: Synthesis of Pyrroloisoquinolines and Isoindoles	Adv. Synth. Catal. 2009, 351, 2460– 2468	https://doi.org/10.1002/adsc.200900368	Row	N-Benzylpyrrole	Pd(OAc)2	PPh3	(n-Bu)4NOAc	dimethyl sulfoxide
	Detail in experimental section - general procedure A		Moles	0.0004	1e-05	4e-05	0.0006	0.0698835			0.0705335	99.0785
			ppm	0	140.977	0	0	0
	yellow		mol_%	0	2.5	0	0	0
Direct Pd-Catalyzed Arylation of 1,2,3-Triazoles	Org. Lett. 2007, 9, 12, 2333–2336	https://doi.org/10.1021/ol070697u	Row	1-heptyl-4-phenyl-1H-1,2,3-triazole	Pd(PPh3)2Cl2	tetrabutylammonium acetate	bromobenzene	N-methyl-2-pyrrolidinone
	Detail in SI - Typical arylation procedure		Moles	0.0005	2.5e-05	0.001	0.00075	0.0104207			0.0121957	85.4456
			ppm	0	1969.18	0	0	0
	blue		mol_%	0	5	0	0	0
Palladium-Catalyzed Arylation of (Di)azinyl Aldoxime Ethers by Aryl Iodides: Stereoselective Synthesis of Unsymmetrical (E)-(Di)azinylaryl Ketoxime Ethers	Chem. Eur.J.2015, 21,12586 –12591	https://doi.org/10.1002/chem.201501758	Row	2-pyridyl aldoxime ether	Pd(PPh3)2Cl2	phenyliodide	AgOAc	1,4-dioxane
	Detail in experimental section		Moles	0.0002	5e-05	0.001	0.0005	0.011724			0.013274	88.323
			ppm	0	3710.86	0	0	0
	purple		mol_%	0	10	0	0	0
Palladium-Catalyzed Direct CH Arylation of Isoxazoles at the 5-Position	Angew.Chem. Int.Ed. 2015, 54,9572 –9576	https://doi.org/10.1002/anie.201504552	Row	isoxazole	Pd(PPh3)2Cl2	aryliodide	AgF	DPPBz	Dimethyl Acetamide
	detail in SI - general procedure		Moles	0.00013	6.5e-06	0.00027	0.00027	1.3e-05	0.00537752		0.00593702	90.5761
			ppm	0	1071.37	0	0	0	0
	blue		mol_%	0	5	0	0	0	0
Catalytic Intermolecular Direct Arylation of Perfluorobenzenes	J. AM. CHEM. SOC. 2006, 128, 8754-8756	https://doi.org/10.1021/ja062509l	Row	p-bromotoluene	Pd(Oac)2	K2CO3	PtBu2Me-HBf4	d-tetrafluoroanisole	Tetrafluorobenzene	Dimethyl Acetamide
	Detail in SI, pg S28		Moles	0.0007	2e-05	0.0008	4e-05	0.0008	0.0008	0.0026	0.00506	51.3834
			ppm	0	3848.34	0	0	0	0	0
	yellow		mol_%	0	2.857	0	0	0	0	0
Formation and propagation of well-defined Pd nanoparticles (PdNPs) during C–H bond functionalization of heteroarenes: are nanoparticles a moribund form of Pd or an active catalytic species?	Tetrahedron, 2014, 70(36), 6174-6187	https://doi.org/10.1016/j.tet.2014.06.002	Row	Tryptophan	Pd(OAc)2	PhB(OH)2	PhI(OAc)2	acetic acid
	Detail found in ref 38 SI, gen pro for 1a & 1e		Moles	0.00076	1.9e-05	0.00152	0.00152	0.173949			0.177008	98.2718
			ppm	0	106.881	0	0	0
	yellow		mol_%	0	2.5	0	0	0

## Sheet: Buchwald-Hartwig Amination
Title	Reference	DOI										82.9248	57	ppm	mol%		mol%		69		min	Q1	Median	Q3	max	IQR		0 - 1 mol%		1 - 2 mol%		2 - 3 mol%		3 - 4 mol%		4 - 5 mol%		5+ mol%		TRUE	69
A Multiligand Based Pd Catalyst for C−N Cross-Coupling Reactions	J. Am. Chem. Soc. 2010, 132, 45, 15914–15917	https://doi.org/10.1021/ja108074t	Row	3-bromoanisole	PdCl2	ligand	NaOt-Bu	morpholine	1,4-dioxane		Total Moles	% solvent	Max	30905.9	150		0	to 1	37	1	1.34497	56.1913	244.515	449.152	1386.04	392.96		1	643.336	1.5	633.067	2.5	452.386			5	1197.94	50	30905.9
	SI & below table 1		Moles	0.001	1e-05	1e-05	0.0014	0.0014	0.011724		0.015544	75.4246	Min	1.34497	0.005		1.00001	to 2	12	2	186.24	220.334	532.091	723.255	1408.07	502.921		0.005	3.79249	1.66667	202.499	2.5	452.079			5	1212.17	8.33333	8040.59
			ppm	0	643.336	0	0	0	0				range	30904.5	149.995		2.00001	to 3	6	3	452.079	459.255	575.782	1168.18	1975.77	708.928		0.3	227.499	2	1408.07	2.5	671.7			5	1877.3	150	23529.4
	red		mol_%	0	1	0	0	0	0				Mean	1484.65	5.48384		3.00001	to 4	0	4	0	#NUM!	#NUM!	#NUM!	0	#NUM!		0.05	35.25	2	431.115	3	1975.77			5	833.228	48.65	1508.34
[(CyPF-tBu)PdCl2]: An Air-Stable, One-Component, Highly Efficient Catalyst for Amination of Heteroaryl and Aryl Halides	Org. Lett. 2008, 10, 18, 4109–4112	https://doi.org/10.1021/ol801615u	Row	Aryl halide	(CyPF-t Bu)PdCl2	amine	NaOt-Bu	1,2-dimethoxyethane					Median	449.152	1		4.00001	to 5	8	5	283.803	1106.76	1246.75	1898.13	2168.41	791.373		0.5	40.114	2	765.024	3	1333.68			5	1281.33	6.8	2321.02
	Below table 2		Moles	0.001	5e-08	0.0012	0.0014	0.00958389			0.0131839	72.6937	SD	4610.89	19.3423		5.00001	to 6	6	6	834.131	1711.51	5180.8	19657.2	30905.9	17945.7		0.5	40.2415	2	866.957	2.3	479.864			5	1960.63	10	834.131
			ppm	0	3.79249	0	0	0					RSD	310.571	352.714				TRUE									0.5	330.382	2	709.332					5	283.803
	red		mol_%	0	0.005	0	0	0																				1	256.924	2	226.279					5	2168.41
			Row	Aryl halide	(CyPF-t Bu)PdCl2	amine	NaOt-Bu	1,2-dimethoxyethane																				1	781.623	1.5	646.19
			Moles	0.001	3e-06	0.0012	0.0014	0.00958389			0.0131869	72.6774																1	563.717	1.63	226.859
			ppm	0	227.499	0	0	0																				0.1	25.7248	2	194.748
	red		mol_%	0	0.3	0	0	0																				0.5	98.8124	1.5	186.24
			Row	Aryl halide	(CyPF-t Bu)PdCl2	amine	LiN(SiMe3)2	1,2-dimethoxyethane																				1	751.66
			Moles	0.001	5e-07	0.0012	0.0024	0.00958389			0.0141844	67.5665																0.5	158.009
			ppm	0	35.25	0	0	0																				1	996.247
	red		mol_%	0	0.05	0	0	0																				1	400.614
	Below table 3		Row	Aryl halide	(CyPF-t Bu)PdCl2	amine	LiN(SiMe3)2	1,2-dimethoxyethane																				1	447.444
			Moles	0.001	2e-05	0.0012	0.0024	0.00958389			0.0142039	67.4737																1	76.1555
			ppm	0	1408.07	0	0	0																				0.05	6.70674
	orange		mol_%	0	2	0	0	0																				0.01	1.34497
Palladium-Catalyzed Coupling of Ammonia with Aryl Chlorides, Bromides, Iodides, and Sulfonates: A General Method for the Preparation of Primary Arylamines	J. Am. Chem. Soc. 2009, 131, 31, 11049–11061	https://doi.org/10.1021/ja903049z	Row	Aryl halide	Pd[P(o-tol)3]2/CyPF-t-Bu	NH3	NaOt-Bu	1,4-dioxane																				1	244.508
	Table 5		Moles	0.0005	2.5e-06	0.0025	0.0007	0.0586199			0.0623224	94.0591																1	761.638
			ppm	0	40.114	0	0	0																				1	739.667
	red		mol_%	0	0.5	0	0	0																				1	615.153
Palladium-Catalyzed Amination of Aryl Chlorides and Bromides with Ammonium Salts	Org. Lett. 2014, 16, 17, 4388–4391	https://doi.org/10.1021/ol501739g	Row	ArBr	Pd[P(o-tol)3]2	(NH4)2SO4	CyPF-tBu	NaOtBu	1,4-dioxane																			1	441.744
	Scheme 4		Moles	0.0006	3e-06	0.0009	3e-06	0.0027	0.0703439		0.0745499	94.3581																1	244.515
			ppm	0	40.2415	0	0	0	0																			1	242.147
	red		mol_%	0	0.5	0	0	0	0																			1	42.1067
Rational Ligand Design for the Arylation of Hindered Primary Amines Guided by Reaction Progress Kinetic Analysis	J. Am. Chem. Soc. 2015, 137, 8, 3085–3092	https://doi.org/10.1021/ja512903g	Row	Aryl halide	Pd(2-aminobiphenyl)(Oms)((tBu)PhCPhos)	amine	NaOt-Bu	(tBu)PhCPhos	1,4-dioxane																			1	449.152
	table 4, c		Moles	0.001	5e-06	0.0012	0.0012	5e-06	0.011724		0.015134	77.4679																1	238.218
			ppm	0	330.382	0	0	0	0																			1	1386.04
	red		mol_%	0	0.5	0	0	0	0																			1	400.742
	table 4, g		Row	Aryl halide	Pd(2-aminobiphenyl)(Oms)((tBu)PhCPhos)	amine	NaOt-Bu	(tBu)PhCPhos	1,4-dioxane																			1	397.597
			Moles	0.001	3e-05	0.0012	0.0012	3e-05	0.011724		0.015184	77.2128																1	318.775
			ppm	0	1975.77	0	0	0	0																			0.25	110.233
	yellow		mol_%	0	3	0	0	0	0																			0.2	56.1913
General and Efficient Catalytic Amination of Aryl Chlorides Using a Palladium/Bulky Nucleophilic Carbene System	Org. Lett. 1999, 1, 8, 1307–1309	https://doi.org/10.1021/ol990987d	Row	ArX	Pd2dba3	amine	(Ipr)2NHC	KOtBu	1,4-dioxane																			0.54	50.9403
	SI general procedure		Moles	0.001	1e-05	0.0012	4e-05	0.0015	0.0351719		0.0389219	90.3653
			ppm	0	256.924	0	0	0	0
	red		mol_%	0	1	0	0	0	0
(IPr)Pd(acac)Cl: An Easily Synthesized, Efficient, and Versatile Precatalyst for C−N and C−C Bond Formation	J. Org. Chem. 2006, 71, 10, 3816–3821	https://doi.org/10.1021/jo060190h	Row	ArX	(IPr)Pd(acac)Cl	amine	KOtBu	1,2-dimethoxyethane
	SI general procedure		Moles	0.001	1e-05	0.0011	0.0011	0.00958389			0.0127939	74.9099
			ppm	0	781.623	0	0	0
	red		mol_%	0	1	0	0	0
Synthesis of Bulky and Electron-Rich MOP-type Ligands and Their Applications in Palladium-Catalyzed C−N Bond Formation	J. Org. Chem. 2006, 71, 17, 6522–6529	https://doi.org/10.1021/jo060945k	Row	chlorobenzene	Pd(dba)2	ligand	NaOt-Bu	n-butyl amine	toluene
	SI general procedure table1		Moles	0.001	1e-05	1.5e-05	0.0014	0.0012	0.0141144		0.0177394	79.5653
			ppm	0	563.717	0	0	0	0
	red		mol_%	0	1	0	0	0	0
Flexible Steric Bulky Bis(Imino)acenaphthene (BIAN)-Supported N-Heterocyclic Carbene Palladium Precatalysts: Catalytic Application in Buchwald–Hartwig Amination in Air	J. Org. Chem. 2017, 82, 6, 2914–2925	https://doi.org/10.1021/acs.joc.6b02867	Row	2-chloroanisole	PdPEPPSI	4-fluoroaniline	KOtAm	1,4-dioxane
	Table 1 entry 9		Moles	0.001	1e-06	0.0012	0.0015	0.0351719			0.0388729	90.4792
			ppm	0	25.7248	0	0	0
	red		mol_%	0	0.1	0	0	0
Pd-PEPPSI-Ipent-An Promoted Deactivated Amination of Aryl Chlorides with Amines under Aerobic Conditions	J. Org. Chem. 2018, 83, 16, 9144–9155	https://doi.org/10.1021/acs.joc.8b01205	Row	2-chloro-1,3-dimethylbenzene	PdPEPPSI	2,6-diisopropylaniline	KOtBu	1,4-dioxane
	SI TableS3		Moles	0.001	5e-06	0.0012	0.0015	0.0468959			0.0506009	92.678
			ppm	0	98.8124	0	0	0
	red		mol_%	0	0.5	0	0	0
Sterically Hindered Amination of Aryl Chlorides Catalyzed by a New Carbazolyl-Derived P,N-Ligand-Composed Palladium Complex	Synthesis 2019; 51(13): 2678-2686	https://doi.org/10.1055/s-0037-1611534	Row	Carbazole	CuI	1,2-dibromobenzene	K2CO3	xylene
	SI general procedure 1		Moles	0.04	0.04	0.08	0.08	1.05425			1.29425	81.4565
			ppm	0	30905.9	0	0	0
	purple		mol_%	0	50	0	0	0
High Turnover Number and Rapid, Room-Temperature Amination of Chloroarenes Using Saturated Carbene Ligands	Org. Lett. 2000, 2, 10, 1423–1426	https://doi.org/10.1021/ol005751k	Row	ArCl	Pd(dba)2	ligand	NHRR'	NaOtBu	1,2-dimethoxyethane																			37		12		6		0		8		6
	Below table 1		Moles	0.001	1e-05	1e-05	0.0012	0.0015	0.00958389		0.0133039	72.0382																53.6232		17.3913		8.69565		0		11.5942		8.69565
			ppm	0	751.66	0	0	0	0
	red		mol_%	0	1	0	0	0	0					0 - 1 mol% average	ppm average	1 - 2 mol% average	ppm average	2 - 3 mol% average	ppm average	3 - 4 mol% average	ppm average	4 - 5 mol% average	ppm average	5+ mol% average	ppm average
Triazole-Based Monophosphine Ligands for Palladium-Catalyzed Cross-Coupling Reactions of Aryl Chlorides	J. Org. Chem. 2006, 71, 10, 3928–3934	https://doi.org/10.1021/jo060321e	Row	ArCl	Pd(dba)2	arylamine	NaOt-Bu	Ligand	toluene
	Below table 2		Moles	0.001	5e-06	0.0012	0.0012	1e-05	0.0282288		0.0316438	89.208
			ppm	0	158.009	0	0	0	0					1.68434	341.215	2.59974	541.365	3.11429	894.245	0	0	5.33333	1351.85	39.969	11189.9
	red		mol_%	0	0.5	0	0	0	0
Zn(OTf)2-Catalyzed Cyclization of Proparyl Alcohols with Anilines, Phenols, and Amides for Synthesis of Indoles, Benzofurans, and Oxazoles through Different Annulation Mechanisms	J. Org. Chem. 2006, 71, 13, 4951–4955	https://doi.org/10.1021/jo0606711	Row	pent-1-yn-3-ol	Zn(OTf)2	aniline	toluene								2863.71
	Experimental section 1		Moles	0.0011	1e-05	0.0014	0.00752768				0.0100377	74.9942
			ppm	0	996.247	0	0
	red		mol_%	0	1	0	0
	Experimental section 3		Row	benzamide	Zn(OTf)2	1-phenylprop-2-yn-1-ol	TpRu	toluene
			Moles	0.0009	7.5e-05	0.00075	7.5e-05	0.00752768			0.00932768	80.7026
			ppm	0	8040.59	0	0	0
	purple		mol_%	0	8.33333	0	0	0
Water-Mediated Catalyst Preactivation: An Efficient Protocol for C−N Cross-Coupling Reactions	Org. Lett. 2008, 10, 16, 3505–3508	https://doi.org/10.1021/ol801285g	Row	ArCl	Pd(OAc)2	amine	ligand	K2CO3	water	t-butyl alcohol
	SI, general procedure A		Moles	0.001	1e-05	0.0012	3e-05	0.0014	4e-05	0.0212817	0.0249617	0.160245
			ppm	0	400.614	0	0	0	0	0
	red		mol_%	0	1	0	0	0	0	0
Rational and Predictable Chemoselective Synthesis of Oligoamines via Buchwald–Hartwig Amination of (Hetero)Aryl Chlorides Employing Mor-DalPhos	J. Org. Chem. 2012, 77, 2, 1056–1071	https://doi.org/10.1021/jo202358p	Row	3-Chloroaniline	[Pd(cinnamyl)Cl]2	Mor-DalPhos	NaOt-Bu	(3,5-dimethylphenyl)amine	toluene
	Experimental General Procedure		Moles	0.0005	5e-06	1e-05	0.0007	0.00055	0.00940959		0.0111746	84.2052
			ppm	0	447.444	0	0	0	0
	red		mol_%	0	1	0	0	0	0
Palladium-Catalyzed Synthesis of N,N-Dimethylanilines via Buchwald–Hartwig Amination of (Hetero)aryl Triflates	J. Org. Chem. 2020, 85, 11, 7097–7111	https://doi.org/10.1021/acs.joc.0c00491	Row	trifluoromethanesulfonate	Pd2(dba)3	Xphos	K3PO4	amine	tetrahydrofuran
	General procedure B		Moles	0.0005	1.25e-05	1.875e-05	0.0006	0.002	0.0245		0.0276313	88.6677
			ppm	0	452.386	0	0	0	0
	yellow		mol_%	0	2.5	0	0	0	0
	Below scheme 5		Row	4-(tBu)phenyl trifluoromethanesulfonate	Pd2(dba)3	Xphos	amine	K3PO4	tetrahydrofuran
			Moles	0.0005	1.25e-05	3.75e-05	0.002	0.0006	0.0245		0.02765	88.6076
			ppm	0	452.079	0	0	0	0
	yellow		mol_%	0	2.5	0	0	0	0
Buchwald–Hartwig Amination of (Hetero)Aryl Tosylates Using a Well-Defined N-Heterocyclic Carbene/Palladium(II) Precatalyst	J. Org. Chem. 2015, 80, 15, 7666–7673	https://doi.org/10.1021/acs.joc.5b01272	Row	aryl tosylate	Pd-PEPPSI-NHC	K3PO4	amine	tAmOH
	below table 3		Moles	0.0005	1e-05	0.0015	0.0075	0.0136857			0.0231957	59.001
			ppm	0	431.115	0	0	0
	orange		mol_%	0	2	0	0	0
A Highly Active Catalyst for Pd-Catalyzed Amination Reactions: Cross-Coupling Reactions Using Aryl Mesylates and the Highly Selective Monoarylation of Primary Amines Using Aryl Chlorides	J. Am. Chem. Soc. 2008, 130, 41, 13552–13554	https://doi.org/10.1021/ja8055358	Row	ArOMs	(COD)Pd(CH2SiPhMe2)2	amine	ligand	K2CO3	t-butyl alcohol
	below table 2		Moles	0.001	1e-05	0.0012	1e-05	0.0014	0.12769		0.13131	97.2432
			ppm	0	76.1555	0	0	0	0
	red		mol_%	0	1	0	0	0	0
	Below table 5 - a		Row	ArCl	(COD)Pd(CH2SiPhMe2)2	amine	ligand	NaOtBu	Dibutyl ether
			Moles	0.001	5e-07	0.0014	5e-07	0.0012	0.0709508		0.0745518	95.1698
			ppm	0	6.70674	0	0	0	0
	red		mol_%	0	0.05	0	0	0	0
	Below table 5 - b		Row	ArCl	(COD)Pd(CH2SiPhMe2)2	amine	ligand	NaOtBu	Dibutyl ether
			Moles	0.001	1e-07	0.0012	1e-07	0.0012	0.0709508		0.074351	95.4268
			ppm	0	1.34497	0	0	0	0
	red		mol_%	0	0.01	0	0	0	0
Palladium-Catalyzed Monoarylation of Aryl Amine with Aryl Tosylates	Synlett 2011(7): 955-958	https://doi.org/10.1055/s-0030-1259728	Row	ArOTs	Pd(OAc)2	ligand	PhB(OH)2	K3PO4	amine	1-butanol
	SI General procedure		Moles	0.001	2e-05	3e-05	5e-05	0.002	0.0012	0.021843	0.026143	4.59015
			ppm	0	765.024	0	0	0	0	0
	orange		mol_%	0	2	0	0	0	0	0
Cross-Coupling and Dehalogenation Reactions Catalyzed by (N-Heterocyclic carbene)Pd(allyl)Cl Complexes	J. Org. Chem. 2004, 69, 9, 3173–3180	https://doi.org/10.1021/jo035834p	Row	aryl triflate	(IPr)Pd(allyl)Cl	morpholine	NaOt-Bu	toluene
	Experimental section		Moles	0.001	1e-05	0.0012	0.00105	0.0376384			0.0408984	92.029
			ppm	0	244.508	0	0	0
	red		mol_%	0	1	0	0	0
Expedited Palladium-Catalyzed Amination of Aryl Nonaflates through the Use of Microwave-Irradiation and Soluble Organic Amine Bases	J. Org. Chem. 2006, 71, 1, 430–433	https://doi.org/10.1021/jo052131u	Row	ArONf	Pd2(dba)3	XPhos	amine	DBU	toluene
	Below table 2		Moles	0.001	1.5e-05	6e-05	0.0013	0.0025	0.0188192		0.0236942	79.4253
			ppm	0	633.067	0	0	0	0
	orange		mol_%	0	1.5	0	0	0	0
Palladium- and Nickel-Catalyzed Aminations of Aryl Imidazolylsulfonates and Sulfamates	Org. Lett. 2011, 13, 7, 1784–1786	https://doi.org/10.1021/ol200267b	Row	Sulfamate	[Ni(Cod)2]	dppf	NaOt-Bu	Amino anisole	toluene
	SI general procedure A		Moles	0.0005	2.5e-05	2.5e-05	0.00075	0.00075	0.0188192		0.0208692	90.1769
			ppm	0	1197.94	0	0	0	0
	blue		mol_%	0	5	0	0	0	0
	SI general procedure B		Row	Imidazolylsulfonate	Pd(OAc)2	Sulfamate	rac-BINAP	Cs2CO3	toluene
			Moles	0.001	5e-05	0.0012	6e-05	0.0013	0.0376384		0.0412484	91.2481
			ppm	0	1212.17	0	0	0	0
	blue		mol_%	0	5	0	0	0	0
An Air and Thermally Stable One- Component Catalyst for the Amination of Aryl Chlorides	Org. Lett. 2003, 5, 14, 2413–2415	https://doi.org/10.1021/ol034561h	Row	ArCl	PdCl2	(di-t-butylphosphino)biphenyl	KOH	amine	toluene
	SI general procedure B		Moles	0.001	1e-05	1e-05	0.0015	0.0012	0.00940959		0.0131296	71.6671
			ppm	0	761.638	0	0	0	0
	red		mol_%	0	1	0	0	0	0
	SI general procedure C		Row	ArCl	PdCl2	NaOMe	NEt3	amine	toluene
			Moles	0.001	1e-05	0.0014	0.0005	0.0012	0.00940959		0.0135196	69.5997
			ppm	0	739.667	0	0	0	0
	red		mol_%	0	1	0	0	0	0
(t-Bu)2PNP(i-BuNCH2CH2)3N: New Efficient Ligand for Palladium-Catalyzed C−N Couplings of Aryl and Heteroaryl Bromides and Chlorides and for Vinyl Bromides at Room Temperature	J. Org. Chem. 2008, 73, 8, 3047–3062	https://doi.org/10.1021/jo702367k	Row	ArX	Pd(Cinnamyl)(Phosphine)	amine	NaOt-Bu	toluene
	Experimental General Procedure 2		Moles	0.003	3e-05	0.0036	0.0045	0.0376384			0.0487684	77.1778
			ppm	0	615.153	0	0	0
	red		mol_%	0	1	0	0	0
Use of Polymer-Supported Dialkylphosphinobiphenyl Ligands for Palladium-Catalyzed Amination and Suzuki Reactions	J. Org. Chem. 2001, 66, 11, 3820–3827	https://doi.org/10.1021/jo010025w	Row	ArX	Pd(OAc)2	NaOtBu	amine	resin	toluene
	Experimental general procedure		Moles	0.00075	7.5e-06	0.00112	0.000975	1.125e-05	0.0141144		0.0169781	83.1327
			ppm	0	441.744	0	0	0	0
	red		mol_%	0	1	0	0	0	0
Pd/PTABS: Catalyst for Room Temperature Amination of Heteroarenes	Org. Lett. 2018, 20, 2, 473–476	https://doi.org/10.1021/acs.orglett.7b03854	Row	Chloroheterocycle	Pd(OAc)2	PTABS	2° amine	dimethylformamide
	SI general procedure 1		Moles	0.001	1e-05	2e-05	0.0011	0.0387673			0.0408973	94.7918
			ppm	0	244.515	0	0	0
	red		mol_%	0	1	0	0	0
			Row	Chloroheterocycle	Pd(OAc)2	PTABS	3° amine	toluene
			Moles	0.001	1e-05	2e-05	0.0015	0.0387673			0.0412973	93.8737
			ppm	0	242.147	0	0	0
	red		mol_%	0	1	0	0	0
Rapidly Activating Pd-Precatalyst for Suzuki–Miyaura and Buchwald–Hartwig Couplings of Aryl Esters	J. Org. Chem. 2018, 83, 1, 469–477	https://doi.org/10.1021/acs.joc.7b02588	Row	Phenyl benzoate	(η3 -1-tBu-indenyl)Pd(SIPr)(Cl)	aniline	Cs2CO3	H2O/THF (4:1)
	Exp GP/ table 1		Moles	0.0002	2e-06	0.00024	0.0003	0.0467563			0.0474983	98.4378
			ppm	0	42.1067	0	0	0
	red		mol_%	0	1	0	0	0
The Role of Reversible Oxidative Addition in Selective Palladium(0)-Catalyzed Intramolecular Cross-Couplings of Polyhalogenated Substrates: Synthesis of Brominated Indoles	J. Am. Chem. Soc. 2010, 132, 33, 11416–11417	https://doi.org/10.1021/ja1052335	Row	gem-dibromoolefin	Pd(OAc)2	PtBu3.HBF4	K2CO3	toluene
	Below table 1		Moles	0.0002	1e-05	1.2e-05	0.0004	0.0047048			0.0053268	88.3232
			ppm	0	1877.3	0	0	0
	blue		mol_%	0	5	0	0	0
Efficient Palladium-Catalyzed N-Arylation of Indoles	Org. Lett. 2000, 2, 10, 1403–1406	https://doi.org/10.1021/ol005728z	Row	aryl halide/triflate	Pd2(dba)3	ligand	indole	NaOtBu	toluene
	SI general procedure A		Moles	0.0005	5e-06	7.5e-06	0.00051	0.0007	0.00940959		0.0111321	84.5267
			ppm	0	449.152	0	0	0	0
	red		mol_%	0	1	0	0	0	0
A new reactivity pattern for vinyl bromides: cine-substitution via palladium catalysed C–N coupling/Michael addition reactions	Org. Biomol. Chem., 2005,3, 3094-3095	https://doi.org/10.1039/B508464D	Row	Vinyl halide	Pd(OAc)2	pyrrolidine	rac-BINAP	NaOtBu	diethyl ethylidene malonate	toluene
	Below table 2		Moles	0.001	1e-05	0.001	3e-05	0.0011	0.0012	0.0376384	0.0419784	89.6613
			ppm	0	238.218	0	0	0	0	0
	red		mol_%	0	1	0	0	0	0	0
Significantly Improved Method for the Pd‐Catalyzed Coupling of Phenols with Aryl Halides: Understanding Ligand Effects	Angew. Chem. Int. Ed. 2006, 45, 4321 –4326	https://doi.org/10.1002/anie.200601253	Row	aryl halide	Pd(OAc)2	ligand	K3PO4	Phenol	toluene
	SI general procedure		Moles	0.001	2e-05	3e-05	0.002	0.0012	0.0188192		0.0230692	81.5772
			ppm	0	866.957	0	0	0	0
	orange		mol_%	0	2	0	0	0	0
PALLADIUM-CATALYZED AROMATIC AMINATION OF ARYL BROMIDES WITH N,N-DI-ETHYLAMINO-TRIBUTYLTIN	Chem. Lett., 1983, 12, 6, 927	https://doi.org/10.1246/cl.1983.927	Row	PhBr	PdCl2(o-tolyl3P)2	Bu3SnNEt2	toluene
	In text below scheme		Moles	0.01	0.0001	0.015	0.047048				0.072148	65.2104
			ppm	0	1386.04	0	0
	red		mol_%	0	1	0	0
Palladium (O) mediated β-carboline synthesis: Preparation of the CDE ring system of lavendamycin	Tetrahedron Lett., 1984, 25, 30, 3175	https://doi.org/10.1016/S0040-4039(01)91001-9	Row	Bromo biaryl amine	Pd(PPh3)4	tetrahydrofuran
	Table 1 (assumed 1 mmol and 5 mL)		Moles	0.001	0.0015	0.0612501					0.0637501	96.0784
			ppm	0	23529.4	0
	purple		mol_%	0	150	0
Palladium-Catalyzed Aromatic Aminations with in situ Generated Aminostannanes	J. Am. Chem. Soc. 1994, 116, 17, 7901–7902	https://doi.org/10.1021/ja00096a059	Row	ArBr	PdCl2(o-tolyl3P)2	N,N-diethylamino)tributyltin	3,4-dimethoxy-N-methylphenethylamine	toluene
	ref/note number 12		Moles	0.0012	2e-05	0.00166	0.00179	0.0940959			0.0987659	95.2716
			ppm	0	202.499	0	0	0
	orange		mol_%	0	1.66667	0	0	0
An Improved Method for the Palladium-Catalyzed Amination of Aryl Triflates	Tetrahedron Lett., 1997, 38, 6363-6366	https://doi.org/10.1016/S0040-4039(97)01464-0	Row	Aryl triflate	Pd(OAc)2	amine	Cs2CO3	BINAP	toluene
	Below table 1		Moles	0.001	3e-05	0.0012	0.0014	4.5e-05	0.0188192		0.0224942	83.6624
			ppm	0	1333.68	0	0	0	0
	yellow		mol_%	0	3	0	0	0	0
An efficient system for the Pd-catalyzed cross-coupling of amides and aryl chlorides	Tetrahedron, 2009, 65(33), 6576-6583	https://doi.org/10.1016/j.tet.2009.04.096	Row	ArCl	Pd(OAc)2	amide	K3PO4	tBuBrettPhos	H2O	t-butyl alcohol
	Below table 2		Moles	0.001	1e-05	0.0012	0.0014	2.2e-05	4e-05	0.0212817	0.0249537	85.2848
			ppm	0	400.742	0	0	0	0	0
	red		mol_%	0	1	0	0	0	0	0
Expanding Pd-Catalyzed C−N Bond-Forming Processes: The First Amidation of Aryl Sulfonates, Aqueous Amination, and Complementarity with Cu-Catalyzed Reactions	J. Am. Chem. Soc. 2003, 125, 22, 6653–6655	https://doi.org/10.1021/ja035483w	Row	ArX	Pd(OAc)2	2-dicyclohexylphosphino-2',4',6'-triisopropylbiphenyl	phenylboronic acid	amine	Cs2CO3	toluene/tBuOH (5:1)
	SI table 2 general B		Moles	0.0005	1e-05	2.5e-05	2.5e-05	0.00075	0.00125	0.0115378	0.0140978	81.8411
			ppm	0	709.332	0	0	0	0	0
	orange		mol_%	0	2	0	0	0	0	0
Monodentate Phosphines Provide Highly Active Catalysts for Pd‐Catalyzed CN Bond‐Forming Reactions of Heteroaromatic Halides/Amines and (H)N‐Heterocycles	Angew. Chem. Int. Ed. 2006, 45, 6523-6527	https://doi.org/10.1002/anie.200601612	Row	4-Chlorophenol	Pd2(dba)3	LiN(TMS)2	nHexylamine	tBuXPhos	toluene
	SI general procedure Table1, entry 6		Moles	0.0005	5e-06	0.0011	0.0006	2e-05	0.0103506		0.0125756	82.3069
			ppm	0	397.597	0	0	0	0
	red		mol_%	0	1	0	0	0	0
Palladium-Catalyzed Coupling of Optically Active Amines with Aryl Bromides	J. Am. Chem. Soc. 1997, 119, 36, 8451–8458	https://doi.org/10.1021/ja971583o	Row	4-bromobiphenyl	Pd2(dba)3	(S)-2-phenylpyrrolidine	P(1-naphthyl)3	NaOtBu	toluene
	Experimental Mechanistics (2)		Moles	0.001	2e-05	0.0012	8e-05	0.0014	0.0846863		0.0883863	95.8138
			ppm	0	226.279	0	0	0	0
	orange		mol_%	0	2	0	0	0	0
Palladium-Catalyzed Amination of Unprotected Five-Membered Heterocyclic Bromides	Org. Lett. 2014, 16, 3, 832–835	https://doi.org/10.1021/ol4035947	Row	HetArBr	Pd(amino-biphenyl)(OMs)(L)	amine	LHMDS	tBuBrettpPhos	tetrahydrofuran
	SI general table1, entry 1a		Moles	0.001	1e-05	0.0012	0.0022	1e-05	0.02695		0.03137	85.9101
			ppm	0	318.775	0	0	0	0
	red		mol_%	0	1	0	0	0	0
Hydroaminoalkylation/Buchwald‐Hartwig Amination Sequences for the Synthesis of Novel Thieno‐ or Benzothieno‐Annulated Tetrahydropyridines, Tetrahydroazasilines, and Tetrahydroazasilepines	Angew. Chem. Int. Ed. 2021, 2021(5), 830-849	https://doi.org/10.1002/ejoc.202001523	Row	N-methylaniline	Pd2(dba)3	RuPhos	NaOtBu	3-bromo-2-(allyldimethylsilyl)thiophene	Ti cat II	toluene
	Experimental, compound 28		Moles	0.002	5e-05	0.00014	0.003	0.0022	0.02	0.047048	0.074438	63.2043
			ppm	0	671.7	0	0	0	0	0
	yellow		mol_%	0	2.5	0	0	0	0	0
Reaction screening in multiwell plates: high-throughput optimization of a Buchwald–Hartwig amination	Nat Protoc, 2021, 16, 1152–1169	https://doi.org/10.1038/s41596-020-00452-7	Row	2-pyrrolidine	[Pd(cinnamyl)Cl]2	XantPhos	Cs2CO3	Reagent4	toluene
	SI scale-up (S5)		Moles	0.001	5e-05	0.0001	0.0012	0.0012	0.0564576		0.0600076	94.0841
			ppm	0	833.228	0	0	0	0
	blue		mol_%	0	5	0	0	0	0
Rapid Evaluation of the Mechanism of Buchwald–Hartwig Amination and Aldol Reactions Using Intramolecular 13C Kinetic Isotope Effects	ACS Catal. 2021, 11, 1, 60–67	https://doi.org/10.1021/acscatal.0c04752	Row	Reagent1	Pd2(dba)3	n-hexylamine	1,4-dimethoxybenzene	sodium amylate	BINAP	toluene
	SI KIE Reactions		Moles	0.015	3.75e-05	0.018	0.00375	0.021	0.0001125	0.282288	0.340188	82.98
			ppm	0	110.233	0	0	0	0	0
	red		mol_%	0	0.25	0	0	0	0	0
Synthesis and Pharmacological Evaluation of N-(3-(1H-Indol-4-yl)-5-(2-methoxyisonicotinoyl)phenyl)methanesulfonamide (LP-261), a Potent Antimitotic Agent	J. Med. Chem. 2011, 54, 1, 179–200	https://doi.org/10.1021/jm100659v	Row	9b	Pd2(dba)3	3-aminopyridine	t-BuONa	(+/-)-BINAP	toluene
	Exp represenative procedure, 10b		Moles	0.00538	8.07e-05	0.00268	0.00375	8e-05	0.112915		0.124886	90.4147
			ppm	0	646.19	0	0	0	0
	orange		mol_%	0	1.5	0	0	0	0
N–O Chemistry for Antibiotics: Discovery of N-Alkyl-N-(pyridin-2-yl)hydroxylamine Scaffolds as Selective Antibacterial Agents Using Nitroso Diels–Alder and Ene Chemistry	J. Med. Chem. 2011, 54, 19, 6843–6858	https://doi.org/10.1021/jm200794r	Row	Hydroxylamine 29d	Pd2(dba)3	2-bromopyridine	t-BuONa	(+/-)-BINAP	toluene
	Exp represenative procedure, 30d		Moles	0.00123	2.0049e-05	0.001	0.0014	4e-05	0.0846863		0.0883764	95.8246
			ppm	0	226.859	0	0	0	0
	orange		mol_%	0	1.63	0	0	0	0
Design, Synthesis, and Molecular Modeling of Novel Pyrido[2,3-d]pyrimidine Analogues As Antifolates; Application of Buchwald–Hartwig Aminations of Heterocycles	J. Med. Chem. 2013, 56, 11, 4422–4441	https://doi.org/10.1021/jm400086g	Row	6-bromopyrido[2,3-d]pyrimidine 30	Pd2(dba)3	aniline 31a	LiHMDS	XPhos	toluene
	Exp procedure for 32a		Moles	0.00025	5e-07	0.0003	0.0008	2e-05	0.00752768		0.00889818	84.598
			ppm	0	56.1913	0	0	0	0
	red		mol_%	0	0.2	0	0	0	0
Highly Potent, Selective, and Orally Bioavailable 4-Thiazol-N-(pyridin-2-yl)pyrimidin-2-amine Cyclin-Dependent Kinases 4 and 6 Inhibitors as Anticancer Drug Candidates: Design, Synthesis, and Evaluation	J. Med. Chem. 2017, 60, 5, 1892–1915	https://doi.org/10.1021/acs.jmedchem.6b01670	Row	5-(2-aminopyrimidin-4-yl)-N-cyclopentyl-4-methylthiazol2-amine	Pd2(dba)3	1-((6-bromopyridin-3-yl)methyl)-4-ethylpiperazine	t-BuONa	XantPhos	1,4-dioxane
	Exp procedure 115		Moles	0.001	5e-05	0.0012	0.0015	0.0001	0.0351719		0.0390219	90.1338
			ppm	0	1281.33	0	0	0	0
	blue		mol_%	0	5	0	0	0	0
Discovery of AZD8154, a Dual PI3Kγδ Inhibitor for the Treatment of Asthma	J. Med. Chem. 2021, 64, 12, 8053–8075	https://doi.org/10.1021/acs.jmedchem.1c00434	Row	Substituted-sulfonamide	Pd2(dba)3	haloheterocycle	K3PO4	XantPhos	1,4-dioxane
	Exp, general procedure B		Moles	0.00037	0.000180005	0.00044	0.00074	0.00037	0.11724		0.11934	98.2403
			ppm	0	1508.34	0	0	0	0
	purple		mol_%	0	48.65	0	0	0	0
Structure-Based Design of Tetrahydroisoquinoline-7-carboxamides as Selective Discoidin Domain Receptor 1 (DDR1) Inhibitors	J. Med. Chem. 2016, 59, 12, 5911–5916	https://doi.org/10.1021/acs.jmedchem.6b00140	Row	Me-1,2,3,4-tetrahydroisoquinoline-7-carboxylate hydrochloride	Pd(dba)2	5-bromopyrimidine	CsCO3	RuPhos	toluene
	SI general procedure 11a		Moles	0.0044	0.0001012	0.0048	0.0132	0.0002	0.188192		0.210893	89.2357
			ppm	0	479.864	0	0	0	0
	yellow		mol_%	0	2.3	0	0	0	0
Rapid Generation of a High Quality Lead for Transforming Growth Factor-β (TGF-β) Type I Receptor (ALK5)	J. Med. Chem. 2009, 52, 23, 7901–7905	https://doi.org/10.1021/jm900807w	Row	3-(2-chloropyridin-4-yl)oxy-2,6-dimethyl-pyridine	Pd(OAc)2	Sulfanilamide	CsCO3	XantPhos	Dimethyl Acetamide
	Exp section		Moles	0.00085	5.78e-05	0.0011	0.0013	8.5e-05	0.0215101		0.0249029	86.3759
			ppm	0	2321.02	0	0	0	0
	purple		mol_%	0	6.8	0	0	0	0
Discovery of a High Affinity and Selective Pyridine Analog as a Potential Positron Emission Tomography Imaging Agent for Cannabinoid Type 2 Receptor	J. Med. Chem. 2015, 58, 10, 4266–4277	https://doi.org/10.1021/acs.jmedchem.5b00283	Row	Substituted pyridine-4	Pd2(dba)3	3-Methoxyazetidine	CsCO3	BINAP	toluene
	Exp procedure cpd 5		Moles	0.00037	1.998e-06	0.00044	0.000735	3.7e-05	0.0376384		0.0392224	95.9615
			ppm	0	50.9403	0	0	0	0
	red		mol_%	0	0.54	0	0	0	0
Design, Synthesis, and Pharmacological Evaluation of Second-Generation Tetrahydroisoquinoline-Based CXCR4 Antagonists with Favorable ADME Properties	J. Med. Chem. 2018, 61, 16, 7168–7188	https://doi.org/10.1021/acs.jmedchem.8b00450	Row	Compound 23	Pd2(dba)3	amine	CsCO3	rac-BINAP	toluene
	Exp, general procedure D, cpd 26		Moles	0.000514	5e-05	0.000617	0.00072	7.7e-05	0.023524		0.025502	92.2437
			ppm	0	1960.63	0	0	0	0
	blue		mol_%	0	5	0	0	0	0
Design, Synthesis, and Biological Evaluation of Chromone-Based p38 MAP Kinase Inhibitors	J. Med. Chem. 2011, 54, 20, 7427–7431	https://doi.org/10.1021/jm200818j	Row	Aryl chloride	Pd(OAc)2	tBuONa	amine	(2-biphenyl)-dicyclohexylphosphine	toluene
	SI, general procedure A, 8a		Moles	0.00048	9.6e-06	0.000528	0.0012	2.88e-05	0.047048		0.0492944	95.4429
			ppm	0	194.748	0	0	0	0
	orange		mol_%	0	2	0	0	0	0
	J. Med. Chem. 2011, 54, 20, 7427–7431		Row	Aryl chloride	Pd(OAc)2	tBuONa	amine	1,3-bis(diphenylphosphino)propane	toluene
	SI, general procedure A, 8b		Moles	0.00028	1.4e-05	0.00056	0.0014	2.8e-05	0.047048		0.04933	95.374
			ppm	0	283.803	0	0	0	0
	blue		mol_%	0	5	0	0	0	0
Structure-Based Drug Design of RN486, a Potent and Selective Bruton’s Tyrosine Kinase (BTK) Inhibitor, for the Treatment of Rheumatoid Arthritis	J. Med. Chem. 2015, 58, 1, 512–516	https://doi.org/10.1021/jm500305p	Row	3,5-Dibromo-lmethyl-lH-pyridin-2-one	Pd2(dba)3	5-( 4-methyl-piperazin-l-yl)-pyridin-2-ylamine	CsCO3	4,5-bis(diphenylphosphino)-9,9- dimethylxanthene	1,4-dioxane
	SI procedure, top of pg 5		Moles	0.00461	0.000461	0.00553	0.0138	0.000691	0.527579		0.552671	95.4599
			ppm	0	834.131	0	0	0	0
	purple		mol_%	0	10	0	0	0	0
7-Fluoroindazoles as Potent and Selective Inhibitors of Factor Xa	J. Med. Chem. 2008, 51, 2, 282–297	https://doi.org/10.1021/jm701217r	Row	Bromobenzene	Pd2(dba)3	N,N-dimethylethylenediamine	t-BuONa	XantPhos	1,4-dioxane
	Exp, procedure for 49i		Moles	0.0025	0.000125	0.00275	0.00525	0.000125	0.0468959		0.0576459	81.3517
			ppm	0	2168.41	0	0	0	0
	blue		mol_%	0	5	0	0	0	0
Discovery of 1-{(3R,4R)-3-[({5-Chloro-2-[(1-methyl-1H-pyrazol-4-yl)amino]-7H-pyrrolo[2,3-d]pyrimidin-4-yl}oxy)methyl]-4-methoxypyrrolidin-1-yl}prop-2-en-1-one (PF-06459988), a Potent, WT Sparing, Irreversible Inhibitor of T790M-Containing EGFR Mutants	J. Med. Chem. 2016, 59, 5, 2005–2024	https://doi.org/10.1021/acs.jmedchem.5b01633	Row	Compound 26	Pd2(dba)3	amine	Cs2CO3	XantPhos	1,4-dioxane
	Exp general procedure for aniline 27-29		Moles	0.00061	9.15e-06	0.00061	0.000915	9e-05	0.0468959		0.0491301	95.4526
			ppm	0	186.24	0	0	0	0
	orange		mol_%	0	1.5	0	0	0	0
