# Supplementary material for: Pd-Catalyzed Cross-Couplings: On the Importance of the Catalyst Quantity Descriptors, mol % and ppm
Source: Org Process Res Dev. 2022 Jul 11;26(8):2240–69. doi: 10.1021/acs.oprd.2c00051 (PMC9396667; doi:10.1021/acs.oprd.2c00051)
Supplement: Supplementary file 3 — op2c00051_si_003.xlsx [file op2c00051_si_003.xlsx]

## Sheet: Reaction article lists
	43	42	42	75	45	45	40	40	57
	Kumada	Negishi	Stille	Suz-miy	Heck	Sonoga	Cyana	Dir Ary	B-H amin
	J. Org. Chem. 2009, 74, 3536–3539	ACS Catal. 2018, 8, 10190−10209	J. Porous Mater. (2017) 24:837–846	Organometallics 2015, 34, 5191−5195	J. Mol. Catal. A: Chemical, 2005 239, 257–262	J. Organomet. Chem., 904, 2019, 121005	Org. Lett. 2011, 13, 4, 648–651	ACS Catal. 2017, 7, 8, 5174–5179	J. Am. Chem. Soc. 2010, 132, 45, 15914–15917
	J. Am. Chem. Soc. 1999, 121, 42, 9889-9890	Org. Lett. 2016, 18, 3690−3693	Tetrahedron, 2016, 72, 69e75	J. Mol. Catal. A: Chemical 239 (2005) 257–262	J. Porous Mater. (2017) 24:837–846	SYNTH. COMMUN., 2019, 49, 3, 351–358	React. Chem. Eng., 2019, 4, 122-130	Chem. Eur. J.2010,16, 1124 – 1127	Org. Lett. 2008, 10, 18, 4109–4112
	J. Organometallic Chem. 696 (2011) 859-863	J. Am. Chem. Soc. 2015, 137, 8932−8935	Tetrahedron66(2010)5451e5458	Dalton Trans., 2011, 40, 489	Molecules 2018, 23, 1676	Chemical Monthly, 2019, 150, 309-315	J. Am. Chem. Soc. 2011, 133, 28, 10999–11005	J. Org. Chem. 2013, 78, 16, 8129–8135	J. Am. Chem. Soc. 2009, 131, 31, 11049–11061
	Organometallics 2015, 34, 5191−5195	Angew. Chem. Int. Ed. 2014, 53, 4386 –4389	J. Org. Chem, Vol. 71, No. 11, 2006	Org. Biomol. Chem., 2020, 18, 1754–1759	Synlett 2018; 29(17): 2293-2297	Eur. J. Org. Chem., 2019, 696,704	Internat. J. Biol. Macromol., 2020, 155, 814-822	Tetrahedron,2014, 70, 6174-6187	Org. Lett. 2014, 16, 17, 4388–4391
	Org. Lett. 2006, 8, 16, 3457-3460	Org. Lett. 2014, 16, 924−927	ChemCatChem 2020, 12, 1–6	Adv. Synth. Catal. 2016, 358, 1664 – 1670	J. Am. Chem. Soc. 2017, 139, 18307−18312	J. APPL. POLYM. SCI. 2019, 136, 2, 46940	Carbohydrate Polymers, 2020, 237, 116105	Chem. Commun., 2014,50, 3052-3054	J. Am. Chem. Soc. 2015, 137, 8, 3085–3092
	Tetrahedron 60 (2004) 10701–10709	Angew. Chem. Int. Ed. 2013, 52, 14098 –14102	Nat. Chem., 2013, 5, 607-612	Green Chem., 2018,20, 3436-3443	J. Am. Chem. Soc. 2018, 140, 13945−13951	Chem. Commun., 2019,55, 1088-1091	J. Org. Chem. 2020, 85, 10, 6471–6477	Org. Biomol. Chem., 2015,13, 8298-8309	Org. Lett. 1999, 1, 8, 1307–1309
	Angew. Chem. Int. Ed. 2019, 58, 211 –215	Angew. Chem. Int. Ed. 2018, 57, 11339 –11343	J. Mater. Chem. C, 2015, 3, 7463	Angew. Chem. 2010, 122, 1864 –1868	J. Am. Chem. Soc. 2014, 136, 650−652	Tet. Lett., 2018, 59, 3884-3888	Synlett 2020, 31, 713–717	Sci. Rep., 2016, 6, 33131	J. Org. Chem. 2006, 71, 10, 3816–3821
	J. Mol. Catal. A: Chemical 239 (2005) 257–262	ORG. LETT., 2010, 12, 12, 2702-2705	New J. Chem., 2017, 41, 2910	Carbohydrate Polymers 235 (2020) 115966	J. Am. Chem. Soc. 2010, 132, 40, 13981–13983	Synlett 2018; 29(17): 2293-2297	Angew. Chem. 2020, 132, 6851 –6855	Org. Lett. 2009, 11, 15, 3346–3349	J. Org. Chem. 2006, 71, 17, 6522–6529
	J. Porous Mater. (2017) 24:837–846	Org. Lett. 2017, 19, 10, 2610–2613	J. Org. Chem. 2005, 70, 7, 2832–2834	Tet. Lett., 2020, 61, 151594	J. Am. Chem. Soc. 2018, 140, 35, 11067–11075	Eur. J. Org. Chem. 2018, 5030–5043	Internat. J. Biol. Macromol., 2020, 148, 565-573	Chem. Commun., 2015,51, 1297-1300	J. Org. Chem. 2017, 82, 6, 2914–2925
	J. Organometallic Chem. 653 (2002) 63-68	Org. Lett. 2016, 18, 24, 6380–6383	Tetrahedron 59 (2003) 3635–3641	Org. Process Res. Dev. 2016, 20, 1489−1499	J. Am. Chem. Soc. 2018, 140, 42, 13634–13639	Tetrahedron, 2018, 74(38), 5192-5199	Adv. Synth. Catal. 2020, 362, 1184-1189	RSC Adv., 2012,2, 9179-9182	J. Org. Chem. 2018, 83, 16, 9144–9155
	Org. Lett. 2016, 18, 5312−5315	Sci. China Chem., 2020, 63(5), 687-691	J. Org. Chem. 1990, 55, 10, 3019-3023	ChemCatChem 2020, 12, 1–6	J. Org. Chem. 2011, 76, 9, 3498–3501	Tet. Lett., 2018, 59(39), 3524-3527	ACS Catal. 2020, 10, 1397−1405	Org. Lett. 2021, 23, 6, 1996–2001	Synthesis 2019; 51(13): 2678-2686
	Chem. Eur. J. 2010, 16, 3300 – 3303	Chin. J. Org. Chem., 2020, 40(3), 651-662	J. Org. Chem. 2005, 70, 21, 8601–8604	Inorganica Chimica Acta 504 (2020) 119460	Org. Chem. Front., 2018,5, 41-45	Org. Lett. 2006, 8, 15, 3307–3310	Materials Science and Engineering: C, 2019, 104, 109919	ACS Catal. 2021, 11, 3, 1430–1434	Org. Lett. 2000, 2, 10, 1423–1426
	Org. Process Res. Dev. 2017, 21, 1320−1325	Synthesis, 2020, 52(01), 51-59	Pure & AppL Chem., Vol. 57, No. 12, pp. 1771—1780, 1985.	Catalysts, 2017, 7, 186	Organometallics 2013, 32, 20, 5709–5712	J. Am. Chem. Soc. 2003, 125, 45, 13642–13643	J. Org. Chem. 2017, 82, 13, 7040–7044	J. Am. Chem. Soc. 2011, 133, 28, 10716–10719	J. Org. Chem. 2006, 71, 10, 3928–3934
	J. Org. Chem. 2009, 74, 6870–6873	Eur. J. Org. Chem. 2019, 7384–7388	J. Am. Chem. Soc., Vol. 109, No. 7, 1987	Org. Lett. 2005, 7, 2, 215–218	J. Org. Chem. 2014, 79, 24, 11841–11850	Org. Lett. 2018, 20, 3, 542–545	J. Org. Chem. 2005, 70, 4, 1508–1510	Adv. Synth. Catal. 2007, 349, 2507 – 2516	J. Org. Chem. 2006, 71, 13, 4951–4955
	Tetrahedron 72 (2016) 69e75	Chem. Eur.J.2019, 25 ,15751 –15754	J. Am. Chem. Soc. 1979, 101, 17, 4992-4998	ACS Omega, 2017, 2 (12), pp 8689–8696	J. Org. Chem. 2009, 74, 13, 4882–4885	J. Org. Chem. 2006, 71, 1, 379–381	J. Org. Chem. 2014, 79, 12, 5875–5879	Beilstein J. Org. Chem. 2013, 9, 303–312	Org. Lett. 2008, 10, 16, 3505–3508
	Nature Commun. 2015, 6, 7410, 1-6	Cat. Commun., 2019, 131, 105785	J. Am. Chem. Soc. 1984, 106, 4833-4840	ACS Omega 2017, 2, 3144−3156	Org. Lett. 2006, 8, 6, 1237–1240	Tetrahedron, 2005, 61(36), 8633-8640	J. Org. Chem. 2011, 76, 2, 665–668	Chem. Eur. J. 2011, 17, 6453 – 6461	J. Org. Chem. 2012, 77, 2, 1056–1071
	Organometallics 2019, 38, 1699−1708	Chem. Eur. J., 2019, 25(58), 13318-13328	Org. Process Res. Dev., 2003, 7, 676−683	J. Am. Chem. Soc. 2014, 136, 6534−6537	J. Org. Chem. 2007, 72, 24, 9342–9345	Org. Lett. 2008, 10, 17, 3793–3796	Angew. Chem. 2019, 58(18), 6079-6083	Chem. Commun., 2021, accepted	J. Org. Chem. 2020, 85, 11, 7097–7111
	Chem. Eur. J. 2019, 25, 6508 – 6512	Angew. Chem. Int. Ed. 2019, 58(47), 16854 –16858	J Phys Org Chem. 2020;e4063	J. Am. Chem. Soc. 1999, 121, 41, 9550-9561	Synlett, 2015, 26(05), 619-624	J. Org. Chem. 2005, 70, 12, 4869–4872	Angew. Chem. 2013, 52(38), 10035-10039	Org. Biomol. Chem., 2021,19, 1555-1564	J. Org. Chem. 2015, 80, 15, 7666–7673
	J. Org. Chem. 2014, 79, 10537−10546	Chin. J. Chem., 2019, 37(10), 1003-1008	ACS Omega 2020, 5, 6, 2747-2754	J. Org. Chem., Vol. 68, No. 11, 2003	J. Org. Chem. 2015, 80, 17, 8677–8683	J. Org. Chem. 2013, 78, 20, 10506–10511	Chem. Sci., 2017,8, 8094-8105	Adv. Synth. Catal. 2009, 351, 1977 – 1990	J. Am. Chem. Soc. 2008, 130, 41, 13552–13554
	Dalton Trans., 2011, 40, 489	J. Am. Chem. Soc. 2004, 126, 40, 13028–13032	J. Organomet. Chem., 904, 2019, 121005	Adv. Synth. Catal., 2008, 350, 2930–2936.	Eur. J. Org. Chem., 2006, 5101-5102	J. Org. Chem. 2006, 71, 6, 2535–2537	Org. Lett. 2015, 17, 11, 2602–2605	J. Am. Chem. Soc. 2013, 135, 10, 3740–3743	Synlett 2011(7): 955-958
	ChemistrySelect 2016, 1, 5260 – 5264	Chem. Eur. J., 2006, 12(18), 4749-4755	Tetrahedron 75 (2019) 130714	Chem. Eur. J. 2006, 12, 4407 – 4416	Tetrahedron, 2005, 61, 259-266	Angew. Chem. Int. Ed. 2003, 42, 5993 –5996	Chem. Commun., 2014,50, 448-450	Org. Lett. 2017, 19, 19, 5388–5391	J. Org. Chem. 2004, 69, 9, 3173–3180
	J. Org. Chem. 2012, 77, 10488−10497	J. Am. Chem. Soc. 2001, 123, 12, 2719–2724	Adv. Synth. Catal. 2020, 362, 493	Chem. Commun., 2001, 1966–1967	Org. Lett. 2011, 13, 20, 5540–5543	J. Org. Chem. 2008, 73, 15, 6037–6040	Adv. Synth. Catal. 2017, 359, 2345 – 2351	J. Org. Chem. 2011, 76, 15, 6407–6413	J. Org. Chem. 2006, 71, 1, 430–433
	Macromol. Rapid Commun. 2012, 33, 2115−2120	J. Org. Chem. 2013, 78, 15, 7436–7444	Polyhedron 170 (2019) 649–658	J. Org. Chem. 1994, 59, 6391-6394	J. Org. Chem. 2011, 76, 19, 8036–8041	J. Org. Chem. 2005, 70, 1, 391–393	Adv. Synth. Catal. 2012, 354, 589 – 592	Angew.Chem. Int.Ed. 2016, 55,2559 –2563	Org. Lett. 2011, 13, 7, 1784–1786
	J. AM. CHEM. SOC. 2007, 129, 3844-3845	J. Org. Chem. 2008, 73, 18, 7380–7382	Journal of Porous Materials (2019) 26:1091–1101	Org. Process Res. Dev., 1999, 3, 248−252	Org. Lett. 2008, 10, 7, 1329–1332	Org. Lett. 2003, 5, 11, 1841–1844	Chem. Lett., 1973,2(5), 471	Tetrahedron 74 (2018) 3253e32653265	Org. Lett. 2003, 5, 14, 2413–2415
	Tetrahedron66(2010)5451e5458	J. Org. Chem. 2008, 73, 10, 3954–3957	Angew.Chem. Int.Ed. 2019, 58,10330 –10334	Org. Process Res. Dev., 2005, 9, 621−628	Org. Lett. 2004, 6, 2, 225–228	Org. Lett. 2002, 4, 9, 1411–1414	Tetrahedron Lett.,2008 ,49(32), 4693-4694	Tetrahedron Letters, Vol. 38, No. 51, pp. 8867-8870, 1997	J. Org. Chem. 2008, 73, 8, 3047–3062
	Angew. Chem. Int. Ed. 2009, 48, 205 –209	J. Org. Chem. 2012, 77, 7, 3658–3663	Green Chem., 2019,21, 3319-3327	Org. Process Res. Dev., 2007, 11, 359−364	Org. Lett. 2002, 4, 25, 4399–4401	J. Org. Chem. 2010, 75, 10, 3518–3521	Eur. J. Org. Chem., 2008, 3524-3528	Chem. Commun., 2012,48, 3763-3765	Org. Lett. 2018, 20, 2, 473–476
	Org. Lett. 2014, 16, 4066−4069	Org. Lett. 2005, 7, 17, 3805–3807	Chem. Commun., 2019,55, 6503-6506	Org. Process Res. Dev., 2003, 7, 191−195	Org. Lett. 2006, 8, 3, 391–394	J. Am. Chem. Soc. 2018, 140, 32, 10233–10241	J. Am. Chem. Soc. 2003, 125, 10, 2890–2891	Chem. Commun., 2012,48, 9613-9615	J. Org. Chem. 2018, 83, 1, 469–477
	Synthesis 2018, 50, 4659–4667	J. Am. Chem. Soc. 2009, 131, 22, 7532–7533	J. Am. Chem. Soc. 1991, 113, 25, 9585-9595	Org. Process Res. Dev., 2007, 11, 985–995	Org. Lett. 2008, 10, 18, 3949–3952	Org. Lett. 2008, 10, 5, 945–948	Tetrahedron Lett.,2011 ,52(52), 7038-7041	Chem. Sci., 2015,6, 5491-5498	J. Am. Chem. Soc. 2010, 132, 33, 11416–11417
	J. Org. Chem, Vol. 71, No. 11, 2006	J. Am. Chem. Soc. 2008, 130, 9, 2756–2757	J. Org. Chem. 1994, 59, 20, 5905–5911	Org. Process Res. Dev., 2006, 10, 512−517	J. Am. Chem. Soc. 2011, 133, 25, 9692–9695	J. Am. Chem. Soc. 2008, 130, 44, 14713–14720	RSC Adv., 2013,3, 20379-20384	J Heterocyclic Chem. 2019;3289–3296	Org. Lett. 2000, 2, 10, 1403–1406
	Eur. J. Org. Chem. 2014, 6769–6773	Org. Lett. 2008, 10, 13, 2661–2664	J. Am. Chem. Soc. 2002, 124, 22, 6343–6348	Org. Process Res. Dev., 2006, 10, 36−45	J. Org. Chem. 2006, 71, 19, 7467–7470	Org. Lett. 2017, 19, 19, 5454–5457	Catal Lett (2013) 143:1195–1199	Tetrahedron Letters 60 (2019) 151299	Org. Biomol. Chem., 2005,3, 3094-3095
	Chem. Eur. J. 2011, 17, 2965 – 2971	Org. Lett. 2007, 9, 21, 4335–4338	Chem. Lett., 1985, 14, 7, 997-998	Org. Process Res. Dev., 2008, 12, 896–899	J. Org. Chem. 2009, 74, 7, 2692–2698	J. Org. Chem. 2019, 84, 13, 8788–8795	Org. Lett. 2015, 17, 2, 202–205	Green Chem., 2019,21, 1448-1454	Angew. Chem. Int. Ed. 2006, 45, 4321 –4326
	Adv. Synth. Catal. 2016, 358, 1664 – 1670	J. Am. Chem. Soc. 2009, 131, 43, 15592–15593	Angew. Chem. Int. Ed. 2004, 43, 1132 –1136	Org. Process Res. Dev., 2002, 6, 323−328	Angew. Chem. Int. Ed. 2006, 45, 4152 –4157	Org. Lett. 2008, 10, 11, 2131–2134	Tetrahedron Lett., 2006, 47, 3303-3305	Org. Lett. 2018, 20, 7, 1866–1870	Chem. Lett., 1983, 12, 6, 927
	Giordano, C.; Coppi, L; Minsci, F; US Patent 5312975, 1994	J. Am. Chem. Soc. 2003, 125, 41, 12527–12530	J. Org. Chem. 2009, 74, 15, 5599–5602	Org. Process Res. Dev., 1999, 3, 189−195	Angew. Chem. Int. Ed. 2006, 45, 3349 –3353	J. Org. Chem. 2006, 71, 9, 3615–3618	J. Chem. Soc., Perkin Trans. 1, 2001, 3265-3268	Synthesis 2017; 49(11): 2523-2534	Tetrahedron Lett., 1984, 25, 30, 3175
	Org. Process Res. Dev., 1997, 1, 81−84	Org. Lett., 2011, 13(15),3822-3825	J. Am. Chem. Soc. 1978, 100, 11, 3636–3638	Org. Process Res. Dev., 2000, 4, 337−341	Org. Lett. 2007, 9, 12, 2409–2412	J. Org. Chem. 2019, 84, 18, 12192–12197	J. Chem. Soc., Perkin Trans. 1, 1999, 2323-2326	Adv.Synth. Catal. 2015, 357 ,2869 –2882	J. Am. Chem. Soc. 1994, 116, 17, 7901–7902
	J. Am. Chem. Soc. 2009, 131, 27, 9590–9599	Org. Lett. 2007, 9, 22, 4571–4574	J. Organomet. Chem., 1976, 117(3), C55-C57	J. Organomet. Chem., 904, 2019, 121005	J. Am. Chem. Soc. 2013, 135, 36, 13330–13333	Org. Lett. 2014, 16, 8, 2216–2219	J. Org. Chem., 2010, 695, 2284-2295	Org. Lett. 2012, 14, 7, 1872–1875	Tetrahedron Lett., 1997, 38, 6363-6366
	Synlett 2013; 24(16): 2081-2084	Org. Lett. 2011, 13, 5, 1218–1221	Chem. Lett., 1977, 6(3), 301-302	Polyhedron, 170 (2019) 649–658	J. Am. Chem. Soc. 2016, 138, 17, 5539–5542	SYNLETT, 2008, 11, 1657–1660	J. Chem. Technol. Biotechnol., 2010, 85, 999-1010	Angew. Chem. Int. Ed. 2011, 50, 8867 –8870	Tetrahedron, 2009, 65(33), 6576-6583
	J. Org. Chem. 2011, 76, 24, 10031–10038	Org. Lett. 2009, 11, 20, 4496–4499	Chem. Lett., 1977, 6(12), 1423-1424	Journal of Porous Materials (2019) 26:1091–1101	Org. Lett. 2018, 20, 21, 6832–6835	Synlett, 2011, 9, 1277–1280	J. Inorg. Organomet. Polym., 2010, 20, 264–277	Adv. Synth. Catal. 2009, 351, 2460– 2468	J. Am. Chem. Soc. 2003, 125, 22, 6653–6655
	J. Org. Chem. 2013, 78, 3, 1054–1061	Org. Lett. 2011, 13, 15, 3818–3821	J. Am. Chem. Soc. 1983, 105, 19, 6129–6137	Angew. Chem. Int. Ed. 2016, 55, 4914 –4918	Org. Lett. 2018, 20, 3, 888–891	Synlett 2018, 29, 2293–2297	Angew.Chem. Int.Ed. 2015, 54,9572 –9576	Org. Lett. 2007, 9, 12, 2333–2336	Angew. Chem. Int. Ed. 2006, 45, 6523-6527
	Org. Lett. 2007, 9, 11, 2239–2242	Org. Lett. 2010, 12, 21, 4742–4744	Chem. Commun., 2018,54, 7171-7174	ACS Catal. 2018, 8, 10190−10209	J. Am. Chem. Soc. 2014, 136, 22, 7825–7828	Synlett 2012, 23, 1257–1261	Synlett 2014; 25(20): 2938-2942	Chem. Eur.J.2015, 21,12586 –12591	J. Am. Chem. Soc. 1997, 119, 36, 8451–8458
	J. Org. Chem. 2008, 73, 10, 3954–3957	Org. Lett. 2009, 11, 18, 4092–4095	Org. Lett. 2001, 3, 1, 119–122	Tet. Lett., 1979, 36, 3437-3440	Org. Lett. 2016, 18, 15, 3774–3777	Synlett 2018; 29(02): 209-214	Org. Chem. Front., 2020,7, 2950-2954	Angew.Chem. Int.Ed. 2015, 54,9572 –9576	Org. Lett. 2014, 16, 3, 832–835
	J. Org. Chem. 2008, 73, 1, 162–167	Org. Lett. 2008, 10, 11, 2131–2134	Angew.Chem.Int.Ed.2021,60,4158 –4163	J. AM. CHEM. SOC. 2002, 124, 13662-13663	Synlett 2018, 29, 2293–2297	Synthesis, 2003, 18, 2815–2826			Angew. Chem. Int. Ed. 2021, 2021(5), 830-849
	J. Am. Chem. Soc. 1972, 94, 12, 4374–4376	J. Org. Chem. 1977, 42, 10, 1821–1823	J. Med. Chem. 2017, 60, 4, 1523–1533	SYNTH. COMMUN., 2019, 49, 3, 351–358	J. Org. Chem., 2010, 695, 2284-2295	Synthesis, 2013, 45, 817–829			Nat Protoc, 2021, 16, 1152–1169
	J. Am. Chem. Soc. 1972, 94, 26, 9268–9269			Synlett 2018; 29(17): 2293-2297	J. Chem. Technol. Biotechnol., 2010, 85, 999-1010	J. Org. Chem., 2010, 695, 2284-2295			ACS Catal. 2021, 11, 1, 60–67
				Eur. J. Org. Chem. 2018, 5030–5043	J. Inorg. Organomet. Polym., 2010, 20, 264–277	Tetrahedron Lett., 1975, 16(50), 4467			J. Med. Chem. 2011, 54, 1, 179–200		JMC papers
				J. Org. Chem. 2009, 74, 13, 4882–4885	J. Org. Chem. 1972, 37, 14, 2320–2322	J. Med. Chem. 2017, 60, 4, 1523–1533			J. Med. Chem. 2011, 54, 19, 6843–6858
				J. Org. Chem. 2007, 72, 24, 9342–9345					J. Med. Chem. 2013, 56, 11, 4422–4441
				Synlett, 2015, 26(05), 619-624					J. Med. Chem. 2017, 60, 5, 1892–1915
				Org. Lett. 2006, 8, 19, 4203–4206					J. Med. Chem. 2021, 64, 12, 8053–8075
				J. Org. Chem. 2006, 71, 9, 3615–3618					J. Med. Chem. 2016, 59, 12, 5911–5916
				Internat. J. Biol. Macromol., 2020, 155, 814-822					J. Med. Chem. 2009, 52, 23, 7901–7905
				Internat. J. Biol. Macromol., 2020, 148, 565-573					J. Med. Chem. 2015, 58, 10, 4266–4277
				Chem. Sci., 2013,4, 916-920					J. Med. Chem. 2018, 61, 16, 7168–7188
				J. Org. Chem., 2010, 695, 2284-2295					J. Med. Chem. 2011, 54, 20, 7427–7431
				J. Inorg. Organomet. Polym., 2010, 20, 264–277					J. Med. Chem. 2011, 54, 20, 7427–7431
				J. Org. Chem. 2004, 69, 9, 3173–3180					J. Med. Chem. 2015, 58, 1, 512–516
				J. Org. Chem. 2018, 83, 1, 469–477					J. Med. Chem. 2008, 51, 2, 282–297
				Beilstein J. Org. Chem. 2020, 16, 1001–1005					J. Med. Chem. 2016, 59, 5, 2005–2024
				J. Med. Chem. 2021, 64, 8971−8991
				J. Med. Chem. 2021, 64, 9238−9258
				J. Med. Chem. 2015, 58, 16, 6549–6558
				J. Med. Chem. 2005, 48, 7, 2282–2293
				J. Med. Chem. 2005, 48, 7, 2667–2677
				J. Med. Chem. 2010, 53, 2, 607–615
				J. Med. Chem. 2009, 52, 4, 1204–1208
				J. Med. Chem. 2009, 52, 18, 5685–5702
				J. Med. Chem. 2009, 52, 22, 7081–7089
				J. Med. Chem. 2009, 52, 22, 7289–7300
				J. Med. Chem. 2017, 60, 20, 8466–8481
				J. Med. Chem. 2017, 60, 1, 290–306
				J. Med. Chem. 2017, 60, 1, 100–118
				J. Med. Chem. 2017, 60, 1, 119–127
				J. Med. Chem. 2017, 60, 4, 1580–1590
				J. Med. Chem. 2017, 60, 4, 1523–1533
				J. Med. Chem. 2017, 60, 6, 2215–2226
				J. Med. Chem. 2017, 60, 3, 913–927

## Sheet: Lipshutz Papers
1	Mild and robust Stille reactions in water using ppm levels of a new triphenylphosphine-based palladacycle
2	Environmentally responsible, safe, and chemoselective catalytic hydrogenation of olefins: ppm level Pd catalysis in recyclable water at room temperature
3	Continuous Flow Suzuki-Miyaura Couplings in Water Under Micellar Conditions in a CSTR Cascade Catalyzed by Fe/ppm Pd Nanoparticles
4	N2Phos – an easily made, highly effective ligand designed for ppm level Pd-catalyzed Suzuki– Miyaura cross couplings in water
5	An environmentally responsible 3-pot, 5-step synthesis of the antitumor agent sonidegib using ppm levels of Pd catalysis in water
6	N,C-Disubstituted Biarylpalladacycles as Pre-catalysts for ppm Pd-catalyzed Cross Couplings in Water Under Mild Conditions
7	Sustainable ppm Level Palladium-Catalyzed Aminations in Nanoreactors Under Mild, Aqueous Conditions
8	Synergistic Effects of ppm Levels of Palladium on Natural Clinochlore: a New Reagent for Reductions of Nitroarenes
9	A new, substituted palladacycle for ppm level Pd-catalyzed Suzuki-Miyaura cross couplings in water
10	Sonogashira Couplings Catalyzed by Fe Nanoparticles Containing ppm Levels of Reusable Pd, under Mild Aqueous Micellar Conditions
11	ppm Pd-Catalyzed, Cu-free Sonogashira couplings in water using commercially available catalyst precursors
12	EvanPhos. A New Ligand for ppm Pd-Catalyzed Suzuki-Miyaura Coupling in Either Organic Solvent or Water
13	Sustainable HandaPhos-ppm Palladium Technology for Copper-Free Sonogashira Couplings in Water under Mild Conditions
14	Synergistic Effects in Fe Nanoparticles doped with ppm levels of (Pd + Ni). A New Catalyst for Sustainable Nitro Group Reductions
15	Sustainable and Scalable Fe/ppm Pd Nanoparticle Nitro Group Reductions in Water at Room Temperature
16	Synergistic and Selective Copper/ppm Pd-Catalyzed Suzuki-Miyaura Couplings: In Water, Mild Conditions, with Recycling
17	Safe and Selective Nitro Group Reductions Catalyzed by Sustainable and Recyclable Fe/ppm Pd Nanoparticles in Water at Room Temperature
18	HandaPhos: A General Ligand Enabling Sustainable ppm Levels of Palladium-catalyzed Cross-Couplings in Water at Room Temperature
19	Sustainable Fe-ppm Pd nanoparticle catalysis of Suzuki-Miyaura cross-couplings in water

## Sheet: Publish Spread per Reaction
			Kumada		Stille		Heck		Cyana		B-H amin
1	ACS pub	1	J. Org. Chem.	6	J. Porous Mater.	2	J. Mol. Catal. A: Chemical	1	Org. Lett.	1	J. Am. Chem. Soc.
2	Elsevier	1	J. Am. Chem. Soc.	2	Tetrahedron	6	J. Porous Mater.	4	React. Chem. Eng.	1	Org. Lett.
3	Wiley	2	J. Organometallic Chem.	2	Tetrahedron	13	Molecules	1	J. Am. Chem. Soc.	1	J. Am. Chem. Soc.
4	RSC	1	Organometallics	1	J. Org. Chem.	7	Synlett	2	Internat. J. Biol. Macromol.	1	Org. Lett.
5	Nature	1	Org. Lett.	3	ChemCatChem	1	J. Am. Chem. Soc.	2	Carbohydrate Polymers	1	J. Am. Chem. Soc.
6	Springer	2	Tetrahedron	5	Nat. Chem.	1	J. Am. Chem. Soc.	1	J. Org. Chem.	1	Org. Lett.
7	Thieme	3	Angew. Chem. Int. Ed.	4	J. Mater. Chem. C	1	J. Am. Chem. Soc.	7	Synlett	1	J. Org. Chem.
8	De Gruyter	2	J. Mol. Catal. A: Chemical	4	New J. Chem.	1	J. Am. Chem. Soc.	3	Angew. Chem. Int. Ed.	1	J. Org. Chem.
9	CSJ Journals	6	J. Porous Mater.	1	J. Org. Chem.	1	J. Am. Chem. Soc.	2	Internat. J. Biol. Macromol.	1	J. Org. Chem.
10	Beilstein	2	J. Organometallic Chem.	2	Tetrahedron	1	J. Am. Chem. Soc.	3	Adv. Synth. Catal.	1	J. Org. Chem.
11	patent	1	Org. Lett.	1	J. Org. Chem.	1	J. Org. Chem.	1	ACS Catal.	7	Synthesis
12	T&F online	3	Chem. Eur. J.	1	J. Org. Chem.	4	Org. Chem. Front.	2	Mater. Sci. Engin: C	1	Org. Lett.
13	MDPI	1	Org. Process Res. Dev.	8	Pure & Appl. Chem.	1	Organometallics	1	J. Org. Chem.	1	J. Org. Chem.
		1	J. Org. Chem.	1	J. Am. Chem. Soc.	1	J. Org. Chem.	1	J. Org. Chem.	1	J. Org. Chem.
1	ACS pub	2	Tetrahedron	1	J. Am. Chem. Soc.	1	J. Org. Chem.	1	J. Org. Chem.	1	Org. Lett.
2	Elsevier	5	Nature Commun.	1	J. Am. Chem. Soc.	1	Org. Lett.	1	J. Org. Chem.	1	J. Org. Chem.
3	Wiley	1	Organometallics	1	Org. Process Res. Dev.	1	J. Org. Chem.	3	Angew. Chem. Int. Ed.	1	J. Org. Chem.
4	RSC	3	Chem. Eur. J.	3	J. Phys. Org. Chem.	7	Synlett	3	Angew. Chem. Int. Ed.	1	J. Org. Chem.
5	Nature	1	J. Org. Chem.	1	ACS Omega	1	J. Org. Chem.	4	Chem. Sci.	1	J. Am. Chem. Soc.
6	Springer	4	Dalton Trans.	2	J. Organomet. Chem.	3	Eur. J. Org. Chem.	1	Org. Lett.	7	Synlett
7	Thieme	3	ChemistrySelect	2	Tetrahedron	2	Tetrahedron	4	Chem. Commun.	1	J. Org. Chem.
8	De Gruyter	1	J. Org. Chem.	3	Adv. Synth. Catal.	1	Org. Lett.	3	Adv. Synth. Catal.	1	J. Org. Chem.
9	CSJ Journals	3	Macromol. Rapid Commun.	2	Polyhedron	1	J. Org. Chem.	3	Adv. Synth. Catal.	1	Org. Lett.
10	Beilstein	1	J. AM. CHEM. SOC.	6	J. Porous Mater.	1	Org. Lett.	9	Chem. Lett.	1	Org. Lett.
11	patent	2	Tetrahedron	3	Angew. Chem. Int. Ed.	1	Org. Lett.	2	Tetrahedron Lett.	1	J. Org. Chem.
12	T&F online	3	Angew. Chem. Int. Ed.	4	Green Chem.	1	Org. Lett.	3	Eur. J. Org. Chem.	1	Org. Lett.
13	MDPI	1	Org. Lett.	4	Chem. Commun.	1	Org. Lett.	1	J. Am. Chem. Soc.	1	J. Org. Chem.
		7	Synthesis	1	J. Am. Chem. Soc.	1	Org. Lett.	2	Tetrahedron Lett.	1	J. Am. Chem. Soc.
1	ACS pub	1	J. Org. Chem.	1	J. Org. Chem.	1	J. Am. Chem. Soc.	4	RSC Adv.	1	Org. Lett.
2	Elsevier	3	Eur. J. Org. Chem.	1	J. Am. Chem. Soc.	1	J. Org. Chem.	6	Catal. Lett	4	Org. Biomol. Chem.
3	Wiley	3	Chem. Eur. J.	9	Chem. Lett.	1	J. Org. Chem.	1	Org. Lett.	3	Angew. Chem. Int. Ed.
4	RSC	3	Adv. Synth. Catal.	3	Angew. Chem. Int. Ed.	3	Angew. Chem. Int. Ed.	2	Tetrahedron Lett.	9	Chem. Lett.
5	Nature	11	US Patent 5312975, 1994	1	J. Org. Chem.	3	Angew. Chem. Int. Ed.	4	J. Chem. Soc.	2	Tetrahedron Lett.
6	Springer	1	Org. Process Res. Dev.	1	J. Am. Chem. Soc.	1	Org. Lett.	4	J. Chem. Soc.	1	J. Am. Chem. Soc.
7	Thieme	1	J. Am. Chem. Soc.	2	J. Organomet. Chem.	1	J. Am. Chem. Soc.	1	J. Org. Chem.	2	Tetrahedron Lett.
8	De Gruyter	7	Synlett	9	Chem. Lett.	1	J. Am. Chem. Soc.	3	J. Chem. Technol. Biotechnol.	2	Tetrahedron
9	CSJ Journals	1	J. Org. Chem.	9	Chem. Lett.	1	Org. Lett.	6	J. Inorg. Organomet. Polym.	1	J. Am. Chem. Soc.
10	Beilstein	1	J. Org. Chem.	1	J. Am. Chem. Soc.	1	Org. Lett.	3	Angew. Chem. Int. Ed.	3	Angew. Chem. Int. Ed.
11	patent	1	Org. Lett.	4	Chem. Commun.	1	J. Am. Chem. Soc.	7	Synlett	1	J. Am. Chem. Soc.
12	T&F online	1	J. Org. Chem.	1	Org. Lett.	1	Org. Lett.	4	Org. Chem. Front.	1	Org. Lett.
13	MDPI	1	J. Org. Chem.			7	Synlett			3	Angew. Chem. Int. Ed.
		1	J. Am. Chem. Soc.		Suz-miy	1	J. Org. Chem.		Dir Ary	5	Nat. Protoc.
1	ACS pub	1	J. Am. Chem. Soc.	1	Organometallics	3	J. Chem. Technol. Biotechnol.	1	ACS Catal.	1	ACS Catal.
2	Elsevier			2	J. Mol. Catal. A: Chemical	6	J. Inorg. Organomet. Polym.	3	Chem. Eur. J.
3	Wiley		Negishi	4	Dalton Trans.	1	J. Org. Chem.	1	J. Org. Chem.
4	RSC	1	ACS Catal.	4	Org. Biomol. Chem.			2	Tetrahedron
5	Nature	1	Org. Lett.	3	Adv. Synth. Catal.		Sonoga	4	Chem. Commun.
6	Springer	1	J. Am. Chem. Soc.	4	Green Chem.	2	J. Organomet. Chem.	4	Org. Biomol. Chem.
7	Thieme	3	Angew. Chem. Int. Ed.	3	Angew. Chem. Int. Ed.	12	SYNTH. COMMUN.	5	Sci. Rep.
8	De Gruyter	1	Org. Lett.	2	Carbohydrate Polymers	6	Chemical Monthly	1	Org. Lett.
9	CSJ Journals	3	Angew. Chem. Int. Ed.	2	Tet. Lett.	3	Eur. J. Org. Chem.	4	Chem. Commun.
10	Beilstein	3	Angew. Chem. Int. Ed.	1	Org. Process Res. Dev.	3	J. APPL. POLYM. SCI.	4	RSC Adv.
11	patent	1	ORG. LETT.	3	ChemCatChem	4	Chem. Commun.	1	Org. Lett.
12	T&F online	1	Org. Lett.	2	Inorganica Chimica Acta	2	Tetrahedron Lett.	1	ACS Catal.
13	MDPI	1	Org. Lett.	13	Catalysts	7	Synlett	1	J. Am. Chem. Soc.
		6	Sci. China Chem.	1	Org. Lett.	3	Eur. J. Org. Chem.	3	Adv. Synth. Catal.
1	ACS pub	3	Chin. J. Org. Chem.	1	ACS Omega	2	Tetrahedron	10	Beilstein J. Org. Chem.
2	Elsevier	7	Synthesis	1	ACS Omega	2	Tetrahedron Lett.	3	Chem. Eur. J.
3	Wiley	3	Eur. J. Org. Chem.	1	J. Am. Chem. Soc.	1	Org. Lett.	4	Chem. Commun.
4	RSC	3	Chem. Eur. J.	1	J. Am. Chem. Soc.	1	J. Am. Chem. Soc.	4	Org. Biomol. Chem.
5	Nature	2	Cat. Commun.	1	J. Org. Chem.	1	Org. Lett.	3	Adv. Synth. Catal.
6	Springer	3	Chem. Eur. J.	3	Adv. Synth. Catal.	1	J. Org. Chem.	1	J. Am. Chem. Soc.
7	Thieme	3	Angew. Chem. Int. Ed.	3	Chem. Eur. J.	2	Tetrahedron	1	Org. Lett.
8	De Gruyter	3	Chin. J. Chem.	4	Chem. Commun.	1	Org. Lett.	1	J. Org. Chem.
9	CSJ Journals	1	J. Am. Chem. Soc.	1	J. Org. Chem.	1	J. Org. Chem.	3	Angew. Chem. Int. Ed.
10	Beilstein	3	Chem. Eur. J.	1	Org. Process Res. Dev.	1	J. Org. Chem.	2	Tetrahedron
11	patent	1	J. Am. Chem. Soc.	1	Org. Process Res. Dev.	1	J. Org. Chem.	2	Tetrahedron Lett.
12	T&F online	1	J. Org. Chem.	1	Org. Process Res. Dev.	3	Angew. Chem. Int. Ed.	4	Chem. Commun.
13	MDPI	1	J. Org. Chem.	1	Org. Process Res. Dev.	1	J. Org. Chem.	4	Chem. Commun.
		1	J. Org. Chem.	1	Org. Process Res. Dev.	1	J. Org. Chem.	4	Chem. Sci.
1	ACS pub	1	J. Org. Chem.	1	Org. Process Res. Dev.	1	Org. Lett.	3	J. Heterocyclic Chem.
2	Elsevier	1	Org. Lett.	1	Org. Process Res. Dev.	1	Org. Lett.	2	Tetrahedron Lett.
3	Wiley	1	J. Am. Chem. Soc.	1	Org. Process Res. Dev.	1	J. Org. Chem.	4	Green Chem.
4	RSC	1	J. Am. Chem. Soc.	1	Org. Process Res. Dev.	1	J. Am. Chem. Soc.	1	Org. Lett.
5	Nature	1	Org. Lett.	1	Org. Process Res. Dev.	1	Org. Lett.	7	Synthesis
6	Springer	1	Org. Lett.	1	Org. Process Res. Dev.	1	J. Am. Chem. Soc.	3	Adv. Synth. Catal.
7	Thieme	1	J. Am. Chem. Soc.	2	J. Organomet. Chem.	1	Org. Lett.	1	Org. Lett.
8	De Gruyter	1	J. Am. Chem. Soc.	2	Polyhedron	1	J. Org. Chem.	3	Angew. Chem. Int. Ed.
9	CSJ Journals	1	Org. Lett.	6	J. Porous Mater.	1	Org. Lett.	3	Adv. Synth. Catal.
10	Beilstein	1	Org. Lett.	3	Angew. Chem. Int. Ed.	1	J. Org. Chem.	1	Org. Lett.
11	patent	1	Org. Lett.	1	ACS Catal.	1	J. Org. Chem.	3	Chem. Eur. J.
12	T&F online	1	Org. Lett.	2	Tet. Lett.	1	Org. Lett.	3	Angew. Chem. Int. Ed.
13	MDPI	1	Org. Lett.	1	J. AM. CHEM. SOC.	7	SYNLETT
		1	Org. Lett.	12	SYNTH. COMMUN.	7	Synlett
1	ACS pub	1	Org. Lett.	7	Synlett	7	Synlett
2	Elsevier	1	Org. Lett.	3	Eur. J. Org. Chem.	7	Synlett
3	Wiley	1	J. Org. Chem.	1	J. Org. Chem.	7	Synlett
4	RSC			1	J. Org. Chem.	7	Synthesis
5	Nature			7	Synlett	7	Synthesis
6	Springer			1	Org. Lett.	1	J. Org. Chem.
7	Thieme			1	J. Org. Chem.	2	Tetrahedron Lett.
8	De Gruyter			2	Internat. J. Biol. Macromol.
9	CSJ Journals			2	Internat. J. Biol. Macromol.
10	Beilstein			4	Chem. Sci.
11	patent			1	J. Org. Chem.
12	T&F online			6	J. Inorg. Organomet. Polym.
13	MDPI			1	J. Org. Chem.
				1	J. Org. Chem.
				10	Beilstein J. Org. Chem.
													#	Publisher	%
		1	51	1	45	1	55	1	24	1	32		207	ACS pub	52.5381
		2	7	2	16	2	8	2	11	2	3		45	Elsevier	11.4213
		3	19	3	12	3	8	3	20	3	3		62	Wiley	15.736
		4	1	4	10	4	2	4	17	4	1		31	RSC	7.86802
		5	1	5	1	5	0	5	1	5	1		4	Nature	1.01523
		6	2	6	4	6	3	6	2	6	0		11	Springer	2.79188
		7	3	7	2	7	11	7	3	7	2		21	Thieme	5.32995
		8	0	8	1	8	0	8	0	8	0		1	De Gruyter	0.253807
		9	0	9	3	9	0	9	1	9	1		5	CSJ Journals	1.26904
		10	0	10	1	10	0	10	1	10	0		2	Beilstein	0.507614
		11	1	11	0	11	0	11	0	11	0		1	patent	0.253807
		12	0	12	1	12	1	12	0	12	0		2	T&F online	0.507614
		13	0	13	1	13	1	13	0	13	0		2	MDPI	0.507614
		85	TRUE	97	TRUE	89	TRUE	80	TRUE	43	TRUE		394
			394

## Sheet: Journal Year Spread
	Kumada							Negishi							Stille							Suzuki-Miyaura							Heck							Sonogashira							Cyanation
	70's	80's	90's	00's	10's	20's		70's	80's	90's	00's	10's	20's		70's	80's	90's	00's	10's	20's		70's	80's	90's	00's	10's	20's		70's	80's	90's	00's	10's	20's		70's	80's	90's	00's	10's	20's		70's	80's	90's	00's	10's	20's
	1972		1994	2002	2010			1977			2001	2010	2020		1976	1983	1990	2001	2010	2020		1979		1994	2000	2010	2020		1972			2002	2010			1975			2002	2010			1973		1999	2001	2010	2020
	1972		1997	2004	2010						2003	2010	2020		1977	1984	1991	2002	2013	2020				1999	2001	2010	2020					2004	2010						2003	2010						2003	2010	2020
			1999	2005	2011						2004	2011	2020		1977	1985	1994	2003	2015	2020				1999	2002	2010	2020					2005	2010						2003	2011						2005	2010	2020
				2006	2011						2005	2011			1978	1985		2003	2016	2020				1999	2002	2010	2020					2005	2010						2003	2012						2006	2011	2020
				2006	2011						2006	2011			1979	1987		2004	2017	2021					2003	2011	2020					2006	2011						2003	2013						2008	2011	2020
				2007	2011						2007	2012						2005	2017						2003	2013	2020					2006	2011						2005	2013						2008	2011	2020
				2007	2012						2007	2013						2005	2017						2004	2014	2020					2006	2011						2005	2014							2011	2020
				2008	2012						2008	2013						2006	2018						2005	2015	2020					2006	2011						2005	2017							2012	2020
				2008	2013						2008	2014						2009	2019						2005	2015	2021					2006	2013						2006	2018							2013	2020
				2009	2013						2008	2014							2019						2005	2015	2021					2006	2013						2006	2018							2013
				2009	2014						2008	2015							2019						2005	2016						2007	2014						2006	2018							2013
				2009	2014						2008	2016							2019						2005	2016						2007	2014						2006	2018							2014
				2009	2014						2009	2016							2019						2006	2016						2008	2014						2008	2018							2014
					2015						2009	2017							2019						2006	2017						2008	2015						2008	2018							2014
					2015						2009	2018							2019						2006	2017						2009	2015						2008	2018							2015
					2016						2009	2018													2006	2017						2009	2016						2008	2018							2015
					2016							2019													2006	2017							2016						2008	2018							2015
					2016							2019													2007	2017							2017						2008	2019							2017
					2016							2019													2007	2017							2017							2019							2017
					2017							2019													2007	2017							2018							2019							2017
					2017							2019													2008	2017							2018							2019							2019
					2018							2019													2008	2017							2018							2019							2019
					2019																				2009	2017							2018							2019							2019
					2019																				2009	2017							2018							2019
					2019																				2009	2018							2018							2019
																									2009	2018							2018
																									2009	2018							2018
																										2018							2018
																										2018
																										2019
																										2019
																										2019
																										2019
	2	0	3	13	25	0		1	0	0	16	22	3		5	5	3	9	15	5		1	0	4	27	33	10		1	0	0	16	28	0		1	0	0	18	25	0		1	0	1	6	23	9
	43							42							42							75							45							44							40
[truncated: 32 more columns]

## Sheet: Catalyst Sort
	Kumada					Negishi					Stille					Suzuki-Miyaura					Heck					Sonogashira					Cyanation					Direct-Arylation					B-H Amination
	Catalyst name	moles	ppm	mol%		Catalyst name	moles	ppm	mol%		Catalyst name	moles	ppm	mol%		Catalyst name	moles	ppm	mol%		Catalyst name	moles	ppm	mol%		Catalyst name	moles	ppm	mol%		Catalyst name	moles	ppm	mol%		Catalyst name	moles	ppm	mol%		Catalyst name	moles	ppm	mol%
	Pd(PPh3)4	0.01018	174.747	0.1		PdArX(PPh3)2	2e-09	0.319616	0.001		SBA-15-EDTA-Pd	8.7e-06	187.343	0.87		Fe3O4/PEG/Pd NPs	2.34e-09	0.0628357	0.0013		N,N,O-terdentate amido/pyridyl carboxylate Pd(II)	1e-07	3.32835	0.01		Fe3O4/oleic acid/Pd NPs	5.85e-09	0.423657	0.00325		Pd NPs@Fe3O4/chitosan/pumice hybrid	1.5e-07	1.85106	0.01		Pd-Tedicyp	1e-06	26.834	0.1		(CyPF-t Bu)PdCl2	5e-08	3.79249	0.005
	Pd/Al(OH)3	8e-07	41.4079	0.4		Pd-PEPPSI	4e-06	131.735	0.4		Pd(OAc)2	1.25e-10	0.00476149	5e-05		Fe3O4/PEG/Pd NPs	9.36e-08	0.0628281	0.0013		NHC-Pd	5e-07	4.86445	0.01		Pd(acac)2	1e-08	0.169157	0.001		1-pip	7e-07	24.5905	0.05		Pd(OAc)2	1e-06	26.834	0.1		(COD)Pd(CH2SiPhMe2)2	1e-07	1.34497	0.01
	Pd/Al(OH)3	9e-07	46.5836	0.45		Pd(OAc)2	5e-06	1248.44	0.5		Pd(OAc)2	5e-10	0.00815832	0.0001		N,N,O-terdentate amido/pyridyl carboxylate Pd(II)	1e-07	1.88409	0.01		Pd(quinoline-8-carboxylate)2	5e-07	3.29544	0.01		Pd2(µ-Cl)2Me2(PPh3)2	1e-07	24.3896	0.01		Pd(OAc)2	6e-06	49.6375	0.1		Pd(OAc)2	1e-06	21.0433	0.1		(COD)Pd(CH2SiPhMe2)2	5e-07	6.70674	0.05
	Ni amido pincer	2.5e-06	64.7416	0.5		Pd2(dba)3	2.5e-06	117.027	0.5		Fe3O4/oleic acid/Pd NPs	2.925e-09	0.237728	0.001625		Pd(quinoline-8-carboxylate)2	5e-07	0.802528	0.01		Pd(OAc)2	1e-06	19.6896	0.025		Pd(OAc)2	5e-07	8.53308	0.1		Pd NPs@CAP	2e-06	29.7114	0.2		Pd(OAc)2	5e-06	127.236	0.5		(CyPF-t Bu)PdCl2	5e-07	35.25	0.05
	Pd(PPh3)4	0.0002	427.624	0.5		PdCl2(AmPhos)2	4e-05	57.7338	0.5		Fe3O4/oleic acid/Pd NPs	2.34e-08	0.2378	0.001625		Pd(OAc)2	1e-06	9.41875	0.025		Pd@PANI	6e-07	26.8046	0.06		Pd(cod)Cl2	7.5e-06	192.619	0.5		Pd(aminobiphenyl)(OMs)L	2e-06	11.8066	0.2		Pd(OAc)2	5e-06	3282.53	0.5		PdPEPPSI	1e-06	25.7248	0.1
	Pd2(dba)3	5e-06	101.008	0.5		PdCl2(AmPhos)2	1e-05	84.0507	0.5		Pd0	5e-09	0.123226	0.005		Pd NPs@Fe3O4/lignin/chitosan	9.6e-07	142.202	0.08		Pd(OAc)2	8e-06	470.367	0.16		bis[N,N-dimethylaminoethoxy-κN,O]palladium(II)	1e-05	329.437	1		ZnO-Pd	2e-06	37.7133	0.2		[(cinnamyl)PdCl]2	2e-06	35.5822	1		Pd2(dba)3	5e-07	56.1913	0.2
	XantPhosPd(π-allyl)Cl	2.5e-05	1066.1	0.5		(chloro-pyridyl)Pd(NHC)	5e-06	367.708	1		mesh-GO/Pd	2.87e-07	0.975725	0.0287		Pd NP/Fe3O4/SiO2-NH2@CS	1e-06	11.1994	0.1		Imes-Pd(dmba)Cl	5e-06	1109.88	0.5		palladacycle	4e-06	99.5067	1		Pd NPs@Fe3O4/lignin/chitosan	4.5e-06	55.5288	0.3		Pd(OAc)2	1e-05	268.276	1		Pd2(dba)3	3.75e-05	110.233	0.25
	NiCl2(dce)	0.00039	343.236	0.723562		Ni Amido Pincer	5e-06	141.8	1		PdCl2(PPh3)2	4.5e-06	109.501	0.05		Pd NPs@CAP	1e-06	158.705	0.1		PS-Pd(II)-anthra	5e-06	60.5037	0.5		Pd(CH3CN)2Cl2	1e-05	180.614	1		Macrocyclic Schiff base palladium	5e-06	17.9508	0.5		Pd(OAc)2	1e-05	1292.86	1		(CyPF-t Bu)PdCl2	3e-06	227.499	0.3
	SBA-15-EDTA-Pd	8.7e-06	135.813	0.87		Pd(dba)2	2e-05	303.214	1		PhCH2Pd(PPh3)2Cl	1.805e-05	111.021	0.05		Pd(OAc)2	5e-07	8.55513	0.1		PS-Pd(II)-Schiff Base complex	5e-06	60.9462	0.5		Pd(CH3CN)2Cl2	1e-05	180.451	1		Pd NPs@rGO-T.Spicata	5e-06	74.3084	0.5		Pd(OAc)2	1e-05	384.319	1		Pd(2-aminobiphenyl)(Oms)((tBu)PhCPhos)	5e-06	330.382	0.5
	{[(t-Bu)2PO---H---OP(t-Bu)2]PdCl}2	0.0001	301.795	1		Pd(OAc)2	1e-05	195.198	1		(Me2S)AuCl	7.65e-07	397.64	0.25		Pd(P-N-OH)	7.8e-07	3.72697	0.1		SBA-15-EDTA-Pd	8.7e-06	172.663	0.87		Pd(CH3CN)2Cl2	4.62e-06	215.69	1		Pd(CN)2	5e-05	551.498	0.5		Pd(PPh3)4	2e-06	102.453	1		Pd(dba)2	5e-06	158.009	0.5
	CpPd(NHC)Cl	1e-05	242.365	1		PdCl2(PPh3)2	1e-05	374.391	1		Pd/Al(OH)3	6e-07	25.6327	0.3		Pd@ZPGly-15	1e-06	11.0741	0.1		Pd(dba)2	1e-05	384.171	1		Pd(PPh3)2Cl2	1e-05	167.574	1		Pd(OAc)2	3e-05	248.138	0.5		Pd(OAc)2	4e-06	177.667	2		Pd[P(o-tol)3]2	3e-06	40.2415	0.5
	Ni amido pincer	5e-06	8.44831	1		PdCl2(PPh3)2	1e-05	249.004	1		Pd0-guanidine@MCM-41	4.2e-06	228.498	0.42		Pd2(dba)3	1e-06	23.5418	0.1		Pd(OAc)2	2e-06	10.6948	1		Pd0	1e-05	618.719	1		PS-Pd(II)-Schiff base complex	7.5e-06	91.4165	0.5		Pd(OAc)2	5e-06	437.827	2		Pd[P(o-tol)3]2/CyPF-t-Bu	2.5e-06	40.114	0.5
	NiCl2(dppp)	5e-05	145.494	1		PdCl2(pyridyl)(PEPPSI-iPr)	5e-06	158.699	1		(Bn)(Cl)Pd(PPh3)2	2.85e-05	211.851	0.5		Pd(PPh3)4	0.00084036	10.6741	0.12		Pd(OAc)2	1e-05	585.547	1		PdCl2	2e-05	130.824	1		Pd2dba5	2.8e-05	329.51	0.7		Pd(OAc)2	5e-06	192.554	2.5		PdPEPPSI	5e-06	98.8124	0.5
	NiCl2(dppp)	5e-05	832.672	1		Pd-PEPPSI-Ipent	2e-05	2433.09	1		BINAP Pd G3/Xphos Pd G3 (5:1)	6e-06	172.087	0.6		Pd(PPh3)4	0.00133057	16.8768	0.19		Pd(OAc)2	1e-05	285.686	1		PdCl2(PPh3)2	0.0001	166.63	1		Pd2dba5	2.8e-05	329.162	0.7		Pd(OAc)2	7.5e-06	399.394	2.5		Pd2(dba)3	1.998e-06	50.9403	0.54
	Pd(NHC)2	1e-05	194.137	1		Pd-PEPPSI-iPent	4e-06	107.288	1		Pd(PPh3)4	5.005e-05	551.656	0.65		Pd(OAc)2	0.00075	17.6604	0.25		Pd(OAc)2	0.0002	3067.48	1		PS-Pd(II)-anthra	1e-05	121.737	1		Pd2(dba)3	5e-06	74.8147	1		Pd(OAc)2	2.3e-05	807.953	2.5		(COD)Pd(CH2SiPhMe2)2	1e-05	76.1555	1
	PdCl2(NHC)	2.5e-06	188.643	1		Ni(NHC)2	2e-05	372.647	2		Pd/Al(OH)3	2.1e-06	154.134	0.7		Pd-acac-am-Fe3O4@SiO2	2.8e-06	24.9426	0.28		PS-Pd(II)-azo complex	1e-05	121.147	1		Pd(CH3CN)2Cl2	5e-06	86.1179	1.04167		PdCl2-XantPhos	7e-05	810.718	1		Pd(OAc)2	1e-05	171.078	2.5		(IPr)Pd(acac)Cl	1e-05	781.623	1
	Pd(PPh3)2	0.01976	179.96	1		NiCl2	2e-05	7874.02	2		Pd/Al(OH)3	1.4e-06	102.761	0.7		Pd0-guanidine@MCM-41	4.2e-06	218.968	0.42		β-Diketiminatophosphane Pd	1e-05	144.815	1		Pd(OAc)2	6e-06	103.286	1.25		PS-Pd(II)-anthra	1.5e-05	182.816	1		Pd(OAc)2	1e-05	140.977	2.5		(IPr)Pd(allyl)Cl	1e-05	244.508	1
	Pd2(dba)3	5e-06	143.092	1		Pd(2-phenylaniline)(OMs)(L)	2e-05	745.155	2		BINAP Pd G3/Xphos Pd G3 (5:1)	6e-06	144.959	0.8		Pd Nps	1e-06	17.0298	0.5		Imes-Pd(dmba)Cl	2e-05	4739.34	2		Pd(CH3CN)2Cl2	7.02e-06	121.277	1.35		PS-Pd(II)-azo complex	1.5e-05	182.816	1		Pd(OAc)2	6e-06	189.014	3		(η3 -1-tBu-indenyl)Pd(SIPr)(Cl)	2e-06	42.1067	1
	Pd2(dba)3	1e-05	164.285	1		Pd(dba)2	1e-05	4651.16	2		Pd(PPh3)4	2e-05	1295.22	1		Pd(NHC)Cl2	1e-06	105.663	0.5		Pd(OAc)2	2e-05	471.617	2		Pd(PPh3)2Cl2	1.4e-05	292.183	1.4		Ir(ppy)3	8e-06	117.685	2		Pd(OAc)2	9.6e-06	187.565	5		[Pd(cinnamyl)Cl]2	5e-06	447.444	1
	Pd2(dba)3	1e-05	457.683	1		Pd(P(t-Bu)3)2	2e-05	238.072	2		Pd0	2e-05	1312.22	1		Pd(OAc)2	2.5e-06	150.485	0.5		Pd(OAc)2	1e-05	713.573	2		Pd(OAc)2	1e-05	242.205	2		Ir(ppy)3	0.00014	117.685	2		Pd(OAc)2	1.9e-05	2816.6	5		Pd(amino-biphenyl)(OMs)(L)	1e-05	318.775	1
	Pd3(PHPh2)3(PPh2)3	3e-06	69.6117	1		Pd2(dba)3	1e-05	336.284	2		Pd2(dba)3	1e-05	298.875	1		Pd(OAc)2	2.5e-06	48.1897	0.5		Pd(OAc)2	2e-05	1078.94	2		Pd(OAc)2	2e-05	360.772	2		Pd(aminobiphenyl)(OMs)L	2e-05	136.722	2		Pd(OAc)2	5.85e-06	696.196	5		Pd(Cinnamyl)(Phosphine)	3e-05	615.153	1
	PdCl2(dppf)	8.568e-06	62.2205	1.02		Pd2(dba)3	5e-06	334.151	2		Pd2(dba)3	6.651e-05	337.82	1		Pd(OAc)2	5e-06	22.0715	0.5		PdCl2	2e-05	113.528	2		Pd(PPh3)2	2e-05	146.72	2		Pd(CN)2	4e-05	1254.51	2		Pd(OAc)2	5e-05	692.884	5		Pd(dba)2	1e-05	563.717	1
	Pd2(dba)3	6.228e-06	141.022	1.2		PdCl2(AmPhos)2	2e-05	463.016	2		PdCl2	5e-06	278.737	1		Pd(Phbz)(mal)(PPh3)	5e-06	69.3749	0.5		PdCl2(dtbpf)	1e-05	170.888	2		Pd(PPh3)2	2e-05	55.116	2		Pd(dba)2	2e-05	260.573	2		Pd(OAc)2	9.6e-06	109.615	5		Pd(dba)2	1e-05	751.66	1
	Pd(0) bis(dibenzylideneacetone)	1.5e-05	198.478	1.5		PdCl2(PPh3)2	2e-05	485.495	2		PdCl2(PPh3)2	3.996e-05	426.666	1.08		Pd(PPh3)4	6.8e-06	100.704	0.5		β-Diketiminatophosphane Pd	2e-05	288.752	2		Pd(PPh3)2Cl2	5e-06	920.9	2		Pd(OAc)2	2e-05	262.443	2		Pd(OAc)2	5e-05	554.787	5		Pd(OAc)2	1e-05	400.614	1
	(dtpbf)PdCl2	6e-05	396.982	2		Ni Amido Pincer	1.18e-05	324.988	2.36		Pd2(dba)3	1.5e-05	933.999	1.5		PS-Pd(II)-anthra	5e-06	61.0952	0.5		Pd(OAc)2	5e-05	904.408	2.5		Pd(PPh3)2Cl2	5e-06	890.74	2		Pd(OAc)2	2e-05	148.246	2		Pd(OAc)2	5e-05	928.698	5		Pd(OAc)2	7.5e-06	441.744	1
	CpPd(NHC)Cl	2e-05	509.294	2		Pd(dba)2	2.5e-06	99.7624	2.5		Pd(PPh3)2BnCl	6.88e-05	1951.23	1.6		PS-Pd(II)-Schiff base complex	5e-06	23.9669	0.5		Pd(OAc)2	2.5e-05	66.276	2.5		Pd(PPh3)2Cl2	1.1006e-05	526.147	2		Pd/C	0.000102	1015.63	2		Pd(OAc)2	2e-05	747.808	5		Pd(OAc)2	1e-05	244.515	1
	Ni(NHC)2	2e-05	372.647	2		Pd2(dba)3	6.675e-06	213.821	2.5		HMS-CPTMS-Cy-Pd	1.75e-05	2385.01	1.75		Pd0/PVP	0.00187935	1366.64	0.67		Pd(OAc)2	2.5e-05	1489.69	2.5		Pd(PPh3)2Cl2	6e-05	983.235	2		P(tBu)3-Pd-G3	2.5e-05	195.29	2.5		Pd(OAc)2	1e-05	435.919	5		Pd(OAc)2	1e-05	242.147	1
	Pd(OAc)2	2e-05	263.019	2		Pd(dba)2	1.5e-05	6896.55	3		Pd2(dba)3	2.484e-05	386.284	1.8		(IPr)Pd(allyl)Cl	1e-05	438.674	1		PdCl2(L1)2	7.5e-05	1137.36	2.5		Pd(PPh3)2Cl2	2e-05	309.549	2		Pd2(dba)3	8.8e-05	467.332	4		Pd(OAc)2	5e-05	468.598	5		Pd(OAc)2	1e-05	238.218	1
	Pd(PPh3)4	2.2e-06	112.974	2		Pd-PEPPSI-Ipent	1e-05	764.349	4		Pd(PPh3)2	4.992e-05	207.577	1.95		Pd black	0.0136	67.7652	1		PdCl2(L1)2	7.5e-05	1217.68	2.5		Pd(PPh3)2Cl2	2e-05	455.505	2		Pd2(dba)3	8.8e-05	323.614	4		Pd(OAc)2	1.5e-05	1268.41	5		Pd(OAc)2	1e-05	400.742	1
	Pd2(dba)3	2e-05	1346.8	2		Pd(dba)2	1.2e-05	343.357	4.8		Pd2(dba)3	1.784e-05	313.844	2		Pd(OAc)2	1e-05	562.429	1		Pd(dba)2	1.3e-05	604.888	2.6		PdCl2	2e-05	281.463	2		Pd2(dba)3	4e-05	626.764	4		Pd(OAc)2	5e-05	1304.97	5		Pd2(dba)3	1e-05	256.924	1
	Pd2(dba)3	2.2e-06	112.93	2		[Pd(Pi-Cinnamyl)Cl]2	2.5e-05	381.097	5		Pd2(dba)3	2.462e-05	413.329	2		Pd(OAc)2	1e-05	230.521	1		Pd(OAc)2	3e-05	856.081	3		[(π-allyl)PdCl]2	1.25e-05	946.207	2.5		Pd2(dba)3	4e-05	617.094	4		Pd(OAc)2	2e-05	1431.68	5		Pd2(dba)3	5e-06	449.152	1
	Pd2(dba)3	3.7e-06	9.85552	2		[Pd(Pi-Cinnamyl)Cl]2	6e-05	381.097	5		Pd2(dba)3	4.222e-05	667.801	2		Pd(OAc)2	1e-05	305.262	1		Pd2(dba)3	1.5e-05	273.522	3		Pd(OAc)2	3e-05	602.792	3		Pd-Xphos_G3	6.6e-05	2387.28	4		Pd(OAc)2	0.0008	2519.92	5		Pd2(dba)3	5e-06	397.597	1
	Pd2(dba)3	2e-05	501.399	2		FeCl3	0.000375	1172.58	5		Pd2(dba)3	1.784e-05	294.562	2		Pd(OAc)2	5e-06	96.3748	1		Pd(dba)2	1e-05	411.896	5		Pd(OAc)2	3e-05	407.972	3		Pd(TFA)2	2.8767e-05	4335.46	4.3		Pd(OAc)2	5.5e-06	251.25	5		PdCl2	1e-05	643.336	1
	Pd2(dba)3	2.2e-05	334.549	2		NiCl2	1.25e-05	2150.07	5		PdCl2	1.68e-05	572.397	2		Pd(OAc)2	0.00025	174.633	1		Pd(dba)2	1e-05	411.896	5		Pd(PPh3)2Cl2	1.5e-05	5736.14	3		Ni(COD)2	5e-06	1849.09	5		Pd(OAc)2	1e-05	508.668	5		PdCl2	1e-05	761.638	1
	PdCl2	1e-05	440.576	2		NiCl2.glyme	5e-05	138.325	5		Pd(PPh3)2	4.9952e-05	190.375	2.24		Pd(OAc)2	0.205	264.691	1		Pd(dba)2	5e-06	845.195	5		PdCl2(Pcy)3	1.9998e-05	1519.45	3.03		Pd(OAc)2	5e-05	438.459	5		Pd(PPh3)2Cl2	2.5e-05	1969.18	5		PdCl2	1e-05	739.667	1
	Pd-PEPPSI-IPent	1e-05	937.243	2		PdCl2(CH3CN)2	5e-05	810.043	5		PXPd	3.775e-05	381.917	2.5		Pd(OAc)2	6e-06	102.066	1		Pd(dba)2	5e-06	617.333	5		Pd(dba)2	2e-05	799.922	4		Pd(OAc)2	1.5e-05	606.181	7.5		Pd(PPh3)2Cl2	6.5e-06	1071.37	5		PdCl2(o-tolyl3P)2	0.0001	1386.04	1
	Pd2(dba)3	2.5e-05	505.347	2.5		Pd(OAc)2	5e-05	535.547	5		Pd(OAc)2	1.5e-05	245.038	3		Pd(PPh3)2Cl2	0.133	495.485	1		Pd(OAc)2	1e-05	391.695	5		Pd(OAc)2	0.000292	96.0988	4		[CuI(bisimine-CN)]	3e-05	1264.92	10		Pd(OAc)2	0.0001	4720.1	10		Zn(OTf)2	1e-05	996.247	1
	Pd2I2(tBu3P)2	7.5e-06	174.011	2.5		Pd(P(t-Bu)3)2	4.95e-06	190.489	5		Pd(OAc)2	3e-05	1888.7	3		Pd(PPh3)4	5e-05	178.508	1		Pd(OAc)2	1.25e-05	1141.45	5		Pd(PPh3)2Cl2	4e-05	310.462	4		Cu(Oac)2	5e-05	1695.21	10		Pd(OAc)2	5e-05	2354.76	10		Pd2(dba)3	1.5e-05	633.067	1.5
	PdCl2(MeCN)2	1.8175e-05	921.759	2.5		Pd2(dba)3	1.5e-05	357.067	5		Pd(P(t-Bu)3)2	2.49e-05	1855.85	3		Pd/Al2O3	5e-06	90.6626	1		Pd(OAc)2	5e-05	860.07	5		Pd(PPh3)2Cl2	2e-05	202.009	4		CuI	0.000174	10019.9	10		Pd(OAc)2	0.0001	2922.01	10		Pd2(dba)3	8.07e-05	646.19	1.5
	Pd(OAc)2	6e-06	310.347	3		PdCl2(PPh3)2	0.0005	550.918	5		Pd(PPh3)4	0.00117	130.077	3		PdCl2	2.43e-05	429.128	1		Pd(OAc)2	5e-05	12345.7	5		Pd(OAc)2	2e-05	635.053	5		Pd/C	5e-05	1685.97	10		Pd(OAc)2	2e-05	1046.3	10		Pd2(dba)3	9.15e-06	186.24	1.5
	Pd2(dba)3	3e-05	700.279	3		Pd(dba)2	2.499e-05	822.241	7.14		PhCH2PdCl(PPh3)2	1.53e-05	898.898	3		Pd/C	0.28792	111.614	1.18		Pd(OAc)2	5e-05	1424.36	5		Pd(PPh3)2	5e-05	360.297	5		Pd2(dba)3	2.5e-05	743.36	10		Pd(PPh3)2Cl2	5e-05	3710.86	10		Pd2(dba)3	2.0049e-05	226.859	1.63
	Ni amido pincer	2e-05	522.602	4		NiCl2	2e-05	2566.07	10		PdCl2(CH3CN)2	5e-05	380.042	5		(η3 -1-tBu-indenyl)Pd(SIPr)(Cl)	3e-06	220.701	1.5		Pd(PPh3)2Cl2	0.00025	444.965	5		Pd(PPh3)2	5e-05	466.652	5		Yb(Otf)3	5e-05	2079.7	10		Pd(TFA)2	2e-05	413.894	20		PdCl2(o-tolyl3P)2	2e-05	202.499	1.66667
	Pd(OAc)2	0.00012	1384	4		NiCl2	5e-05	616.526	20		Pd(PPh3)2	5.215e-05	911.297	5		HMS-CPTMS-Cy-Pd	1.75e-05	2232.85	1.75		Pd(PPh3)2Cl2	1e-05	455.956	5		Pd(PPh3)2Cl2	0.0001	720.864	5		NiCl2	7.5e-05	2549.71	15							(CyPF-t Bu)PdCl2	2e-05	1408.07	2
	Ni(acac)2	5.05e-05	637.894	5		Cp2ZrCl2	0.000231	5915.27	100		Pd(PPh3)4	5e-05	1184.35	5		Pd(PPh3)4	2.38e-05	171.673	1.75		Pd2(dba)3	2.5e-05	1185.47	5		Pd(PPh3)2Cl2	5e-05	494.091	5		Cu(ClO4)2.6H2O	0.0001	4150.76	20		Pd(Oac)2	35		42		Pd(OAc)2	2e-05	765.024	2
	Pd(OAc)2	2.5e-05	417.307	5		Ni(COD)2	0.0002	24141.5	100		Pd(PPh3)4	0.0905	2344.5	5		rGO-CuPd	2.34e-06	73.8611	1.8		PdCl2	5e-05	2054.31	5		Pd(PPh3)4	6.56901e-05	1500.5	5		Cu(NO3).3H2O	6e-05	2885.5	20		Pd(PPh3)2Cl2	3				Pd(OAc)2	2e-05	866.957	2
	Pd(OAc)2	2.5e-05	397.406	5							Pd(PPh3)4	0.001895	1160.66	5		(IPr)Pd(allyl)Cl	2e-05	876.963	2		PdCl2(COD)	1.1e-05	300.604	5		Pd(PPh3)4	5e-05	1772.41	5		Zn(OAc)2	6e-05	837.622	20		Other	4				Pd(OAc)2	1e-05	709.332	2
	Pd(OAc)2	2.5e-05	989.749	5		Nickel	9		45		Pd(PPh3)4	2.5e-05	1792.45	5		Pd(OAc)2	2e-05	471.617	2		PdCl2(dppf).CH2Cl2	1.3e-05	1207.69	5		Pd(PPh3)4	1e-05	530.296	5		Cu(NO3).2.5 H2O	0.00065	11901.6	130							Pd(OAc)2	9.6e-06	194.748	2
	Pd(PPh3)4	5e-05	621.842	5		Other metals	2				Pd(PPh3)4	5.5e-06	116.277	5		Pd(PPh3)4	0.0006674	166.46	2		PdCl2(PPh3)2	1e-05	444.997	5		Pd/C	2e-05	635.861	5							42	42				Pd2(dba)3	2e-05	226.279	2
	Pd(PPh3)4	1.5e-05	595.119	5		Pd(Oac)2	3				Pd(PPh3)4	0.0001	3502.88	5		Pd(PPh3)4	0.0006674	288.915	2		PdCl2(dppf).CH2Cl2	1.3e-05	1195.31	5.2		PdCl2	2.5e-05	658.381	5		Pd2(dba)3	6		47							Pd-PEPPSI-NHC	1e-05	431.115	2
	Pd2(dba)3	1.5e-05	301.78	5		Pd(dba)2	6				Pd(PPh3)4	4.2e-05	1427.32	5		Pd(Xphos)	2e-05	79.8658	2		Pd(CH3CN)2(OTs)2	3e-05	449.525	6		Pd(PPh3)2	1.5801e-05	71.895	5.267		Pd(dba)2	1				Pd(Oac)2	83.3333				Pd(dba)2	0.0001012	479.864	2.3
	Pd-PEPPSI-IPent	2.5e-05	2373.13	5		Pd2(dba)3	5				Pd(PPh3)4	5e-05	3903.2	5		Pd(PPh3)4	0.3817	230.714	2.2		Pd(IiPr)(OTs)2	3e-05	564.659	6		Pd(OAc)2	5e-05	995.065	10		Pd(Oac)2	6									Pd2(dba)3	1.25e-05	452.386	2.5
						Other	20				Pd2(dba)3	5e-05	785.825	5		Pd(PPh3)4	2.5e-05	197.433	2.5		bis(tricyclohexylphosphine)NiCl2	2e-05	1161.81	10		Pd(PPh3)4	0.0013	3286.29	10		Pd2dba5	2									Pd2(dba)3	1.25e-05	452.079	2.5
	Nickel	8		51							Pd2(dba)3	5e-05	780.428	5		Pd(dppf)Cl2	0.01794	1198.76	2.6		PdCl2(dppf)	2e-05	1028.85	10		Pd2(dba)3	0.0002	13071.9	10		Pd0	7									Pd2(dba)3	5e-05	671.7	2.5
	Pd(Oac)2	6	11.7647			45	45				Pd2(dba)3	2.5e-05	414.956	5		Pd(PPh3)4	1.3e-05	205.167	2.6		PdO@GO	2.5e-05	1639.16	10		Pd2I2(tBu3P)2	2e-05	752.308	10		Other metals	12									Pd(2-aminobiphenyl)(Oms)((tBu)PhCPhos)	3e-05	1975.77	3
	Pd(PPh3)4	5	9.80392								Pd2(dba)3	2.5e-05	413.275	5		POPd2	3.0024e-06	446.652	2.78		Pd(PPh3)4	0.0001	5203.13	100		PdCl2(PPh3)2	1.8e-05	549.873	10		other	13									Pd(OAc)2	3e-05	1333.68	3
	PdCl2	1				Pd(Oac)2	6.66667				Pd2(dba)3	2.5e-05	518.996	5		Pd black	0.0489	142.634	3																						[Ni(Cod)2]	2.5e-05	1197.94	5
	Pd2(dba)3	13	25.4902			Pd(dba)2	13.3333				Pd2(dba)3	0.00025	1940.55	5		Pd(PPh3)2Cl2	0.001428	265.826	3		Pd2(dba)3	2		55		Pd2(dba)3	1		55		47	47									[Pd(cinnamyl)Cl]2	5e-05	833.228	5
	Other	18				Pd2(dba)3	11.1111				Pd(PPh3)2Cl2	0.0001	1028.32	10		Pd(PPh3)2Cl2	2.76e-05	73.0911	3		Pd(dba)2	6				Pd(dba)2	1														Pd(OAc)2	5e-05	1212.17	5
											Pd(PPh3)4	1e-05	698.694	10		Pd(PPh3)4	4.08e-05	195.553	3		Pd(Oac)2	18				Pd(Oac)2	9				Pd2(dba)3	12.766									Pd(OAc)2	1e-05	1877.3	5
	51	51									Pd2(dba)3	3.8e-05	1663.79	10		Pd(PPh3)4	3e-05	254.194	3		Pd(PPh3)4	1				Pd(PPh3)4	4				Pd(Oac)2	12.766									Pd(OAc)2	1.4e-05	283.803	5
											Pd(OAc)2	0.000227964	1331.77	18.15		PXPd2	6.15e-05	846.739	3		PdCl2	2	12			PdCl2	3														Pd2(dba)3	5e-05	1281.33	5
	Pd2(dba)3	25.4902	%													Pd(dppf)Cl2	2.4e-05	450.188	4		PdCl2 + lig	10	21.8182			PdCl2(PPh3)2	14														Pd2(dba)3	5e-05	1960.63	5
											Other metals	3		61		Pd(dppf)Cl2	1e-05	848.896	4		Pd0	2				Pd(CH3CN)2Cl2	5														Pd2(dba)3	0.000125	2168.41	5
											Pd(Oac)2	4				Pd(OAc)2	2.18e-05	388.373	4		other	14				PdCl2 + lig	3														Pd(OAc)2	5.78e-05	2321.02	6.8
		24	51								Pd2(dba)3	15				NiCl2(dppp)	0.0001	919.794	5							Pd(PPh3)2	5														Zn(OTf)2	7.5e-05	8040.59	8.33333
		8	45								Pd(PPh3)4	12				Pd EnCat-30	2.5e-05	205.073	5		55	55				Pd0	3														Pd2(dba)3	0.000461	834.131	10
		32	61								PdCl2	2				Pd(dppf)Cl2	1.3e-05	439.986	5							Other	7														Pd2(dba)3	0.000180005	1508.34	48.65
		56	97								Pd(PPh3)2	4				Pd(dppf)Cl2	2e-05	96.4331	5		Pd(Oac)2	32.7273																			CuI	0.04	30905.9	50
		21	55								Pd (0)	8				Pd(dppf)Cl2	2e-05	96.1008	5							55	55														Pd(PPh3)4	0.0015	23529.4	150
		14	55								Other	12				Pd(OAc)2	0.002	350.368	5
		12	47													Pd(OAc)2	5e-06	345.708	5							PdCl2(PPh3)2	25.4545														Pd2(dba)3	19	27.5362	69
		35	42								61	60				Pd(OAc)2	5e-05	388.386	5																						Pd(dba)2	4
		35	69													Pd(OAc)2	0.548283	1221.97	5																						Pd(Oac)2	15
											Pd2(dba)3	25				Pd(OAc)2	0.1865	1505.22	5																						Pd(PPh3)4	1
		237	522								Pd(PPh3)4	20				Pd(OAc)2	1e-05	690.607	5																						PdCl2	3
																Pd(OAc)2	5e-05	816.91	5																						Other metals	4
		45.4023														Pd(PPh3)2Cl2	5.75e-05	281.439	5																						other	23
																Pd(PPh3)2Cl2	5.4e-06	203.943	5
																Pd(PPh3)4	0.0022	418.939	5																						69	69
																Pd(PPh3)4	2e-05	738.881	5
																Pd/C	0.395	751.286	5																						Pd(Oac)2	21.7391
																Pd/C	0.0001	199.426	5
																Pd2(dba)3	8.4e-05	2424.83	5																					JMC papers	Pd(dba)2
																Pd2(dba)3	1e-05	408.197	5
																Pd2I2(tBu3P)2	2.5e-05	1154.73	5																						Pd2(dba)3
																Pd(PPh3)4	0.000126976	186.181	5.12																						Pd2(dba)3
																Pd(PPh3)4	4.2e-05	511.838	6																						Pd2(dba)3
																Pd(PPh3)4	0.00016988	408.032	6.85																						Pd2(dba)3
																Pd(PPh3)2Cl2	1.5e-05	192.742	7.5																						Pd2(dba)3
																Pd(PPh3)4	0.0024003	5688.99	7.62																						Pd2(dba)3
																Pd(dppf)Cl2	2.6e-05	220.659	10																						Pd2(dba)3
																Pd(dppf)Cl2	0.0001	990.699	10																						Pd2(dba)3
																Pd(dppf)Cl2	0.000894	1656.86	10																						Pd2(dba)3
																Pd(PPh3)4	0.0001	977.225	10																						Pd2(dba)3
																Pd(PPh3)4	0.00025	1751.95	10
																Pd(PPh3)4	6.8e-06	117.453	10																						Pd(OAc)2
																Pd2(dba)3	2.7398e-06	241.142	19.57																						Pd(OAc)2
																																									Pd(OAc)2
																Other metals	1		97
																Pd(Oac)2	22
																Pd2(dba)3	4
																Pd(PPh3)4	21
																Pd(PPh3)2Cl2	6
																Pd NPs	19
																Other	15
																Pd(dppf)Cl2	9
																97	97
																Pd(Oac)2	22.6804
																Pd(PPh3)4	21.6495
															JMC Papers	Pd(dppf)Cl2
																Pd(dppf)Cl2
																Pd(dppf)Cl2
																Pd(dppf)Cl2
																Pd(dppf)Cl2
																Pd(dppf)Cl2
																Pd(PPh3)2Cl2
																Pd(PPh3)2Cl2
																Pd(PPh3)2Cl2
																Pd(PPh3)2Cl2
																Pd(PPh3)4
																Pd(PPh3)4
																Pd(PPh3)4
																Pd(PPh3)4
																Pd(PPh3)4
																Pd(PPh3)4
																Pd(PPh3)4
																Pd(PPh3)4
																Pd(PPh3)4
																Pd2(dba)3
																POPd2
																PXPd2

## Sheet: Large Scale
	Larger scale					JMC scale SMCC			JMC scale BH
	rxn	row#	ppm	mol%		ppm	mol%		ppm	mol%				1-{3-bromo-4-chloro-5- [1-(R)-fluoropropyl]}phenylpiperazine	PdCl2(PPh3)2	2-(1,3,2-dioxaborinan-2-yl)benzonitrile	K3O4P · 3H2O	toluene
	Kumada	158	174.746	0.1		166.46	2		56.1913	0.2			mol	13.3	0.133	20.32	18.25	216.421
	Kumada	166	179.96	1		288.915	2		50.9403	0.54			ppm	0	495.485	0	0	0
	stille	90	2344.49	5		1198.76	2.6		186.24	1.5			mol%	0	1	0	0	0		0.1	kg
		94	1160.66	5		446.652	2.78		646.19	1.5			kg	4.47	0.1	3.8	4.86	59.823		73.053	kg
	SMCC	42	17.03	0.5		73.0911	3		226.859	1.63										1368.87	ppm
		134	67.77	1		265.826	3		194.748	2								23	L
		138	495.49	1		846.739	3		479.864	2.3								0.867	g/mL
		146	264.69	1		203.943	5		283.803	5
		142	230.71	2.2		418.939	5		1281.33	5
		130	142.63	3		96.4331	5		1960.63	5
		28	250.37	5		96.1008	5		2168.41	5
		150	751.29	5		738.881	5		2321.02	6.8
		154	1221.97	5		186.181	5.12		834.131	10
		158	1505.22	5		408.032	6.85		1508.34	48.65
		122	2424.83	5		192.742	7.5
	Cyanation	78	117.68	2		5688.99	7.62
	BH	214	833.23	5		117.453	10
						220.659	10
						990.699	10
						1656.86	10
						1751.95	10
						241.142	19.57
	mean		716.633	3.04706		740.703	6.36545		871.336	6.79429
	median		264.69	3		277.371	5		563.027	3.65
	range		2407.8	4.9		5615.9	17.57		2270.08	48.45
	SD		749.277	1.94426		1182.67	4.00855		791.694	11.9031
	RSD		104.555	63.8077		159.669	62.9735		90.8599	175.193

## Sheet: Cat JMC vs Orig
	Suzuki-Miyaura					B-H Amination						Suzuki-Miyaura						B-H Amination
	(IPr)Pd(allyl)Cl	1e-05	438.674	1		(CyPF-t Bu)PdCl2	5e-08	3.79249	0.005		*	Pd(dppf)Cl2	1.3e-05	439.986	5		*	Pd(dba)2	0.0001012	479.864	2.3
	(IPr)Pd(allyl)Cl	2e-05	876.963	2		(COD)Pd(CH2SiPhMe2)2	1e-07	1.34497	0.01		*	Pd(dppf)Cl2	2e-05	96.4331	5		*	Pd(OAc)2	1e-05	1877.3	5
	(η3 -1-tBu-indenyl)Pd(SIPr)(Cl)	3e-06	220.701	1.5		(COD)Pd(CH2SiPhMe2)2	5e-07	6.70674	0.05		*	Pd(dppf)Cl2	2e-05	96.1008	5		*	Pd(OAc)2	1.4e-05	283.803	5
	Fe3O4/PEG/Pd NPs	2.34e-09	0.0628357	0.0013		(COD)Pd(CH2SiPhMe2)2	1e-05	76.1555	1		*	Pd(dppf)Cl2	2.6e-05	220.659	10		*	Pd(OAc)2	5.78e-05	2321.02	6.8
	Fe3O4/PEG/Pd NPs	9.36e-08	0.0628281	0.0013		(CyPF-t Bu)PdCl2	5e-07	35.25	0.05		*	Pd(dppf)Cl2	0.0001	990.699	10		*	Pd2(dba)3	2.0049e-05	226.859	1.63
	HMS-CPTMS-Cy-Pd	1.75e-05	2232.85	1.75		(CyPF-t Bu)PdCl2	3e-06	227.499	0.3		*	Pd(dppf)Cl2	0.000894	1656.86	10		*	Pd2(dba)3	2e-05	226.279	2
	N,N,O-terdentate amido/pyridyl carboxylate Pd(II)	1e-07	1.88409	0.01		(CyPF-t Bu)PdCl2	2e-05	1408.07	2		*	Pd(PPh3)2Cl2	2.76e-05	73.0911	3		*	Pd2(dba)3	1.25e-05	452.386	2.5
	NiCl2(dppp)	0.0001	919.794	5		(IPr)Pd(acac)Cl	1e-05	781.623	1		*	Pd(PPh3)2Cl2	5.75e-05	281.439	5		*	Pd2(dba)3	1.25e-05	452.079	2.5
	Pd black	0.0136	67.7652	1		(IPr)Pd(allyl)Cl	1e-05	244.508	1		*	Pd(PPh3)2Cl2	5.4e-06	203.943	5		*	Pd2(dba)3	5e-05	671.7	2.5
	Pd black	0.0489	142.634	3		(η3 -1-tBu-indenyl)Pd(SIPr)(Cl)	2e-06	42.1067	1		*	Pd(PPh3)2Cl2	1.5e-05	192.742	7.5		*	Pd2(dba)3	5e-05	1281.33	5
	Pd EnCat-30	2.5e-05	205.073	5		[Ni(Cod)2]	2.5e-05	1197.94	5		*	Pd(PPh3)4	0.0022	418.939	5		*	Pd2(dba)3	5e-05	1960.63	5
	Pd NP/Fe3O4/SiO2-NH2@CS	1e-06	11.1994	0.1		[Pd(cinnamyl)Cl]2	5e-06	447.444	1		*	Pd(PPh3)4	2e-05	738.881	5		*	Pd2(dba)3	0.000125	2168.41	5
	Pd Nps	1e-06	17.0298	0.5		[Pd(cinnamyl)Cl]2	5e-05	833.228	5		*	Pd(PPh3)4	0.000126976	186.181	5.12		*	Pd2(dba)3	0.000461	834.131	10
	Pd NPs@CAP	1e-06	158.705	0.1		CuI	0.04	30905.9	50		*	Pd(PPh3)4	4.2e-05	511.838	6		*	Pd2(dba)3	0.000180005	1508.34	48.65
	Pd NPs@Fe3O4/lignin/chitosan	9.6e-07	142.202	0.08		Pd(2-aminobiphenyl)(Oms)((tBu)PhCPhos)	5e-06	330.382	0.5		*	Pd(PPh3)4	0.00016988	408.032	6.85
	Pd(dppf)Cl2	0.01794	1198.76	2.6		Pd(2-aminobiphenyl)(Oms)((tBu)PhCPhos)	3e-05	1975.77	3		*	Pd(PPh3)4	0.0024003	5688.99	7.62		Pd(dba)2	1	4.54545		14
	Pd(dppf)Cl2	2.4e-05	450.188	4		Pd(amino-biphenyl)(OMs)(L)	1e-05	318.775	1		*	Pd(PPh3)4	0.0001	977.225	10		Pd(Oac)2	3	13.6364
	Pd(dppf)Cl2	1e-05	848.896	4		Pd(Cinnamyl)(Phosphine)	3e-05	615.153	1		*	Pd(PPh3)4	0.00025	1751.95	10		Pd2(dba)3	10	45.4545
	Pd(NHC)Cl2	1e-06	105.663	0.5		Pd(dba)2	5e-06	158.009	0.5		*	Pd(PPh3)4	6.8e-06	117.453	10
	Pd(OAc)2	1e-06	9.41875	0.025		Pd(dba)2	1e-05	563.717	1		*	Pd2(dba)3	2.7398e-06	241.142	19.57
	Pd(OAc)2	5e-07	8.55513	0.1		Pd(dba)2	1e-05	751.66	1		*	POPd2	3.0024e-06	446.652	2.78
	Pd(OAc)2	0.00075	17.6604	0.25		Pd(OAc)2	1e-05	400.614	1		*	PXPd2	6.15e-05	846.739	3
	Pd(OAc)2	2.5e-06	150.485	0.5		Pd(OAc)2	7.5e-06	441.744	1
	Pd(OAc)2	2.5e-06	48.1897	0.5		Pd(OAc)2	1e-05	244.515	1		Pd(dppf)Cl2	6	27.2727		22
	Pd(OAc)2	5e-06	22.0715	0.5		Pd(OAc)2	1e-05	242.147	1		Pd(PPh3)2Cl2	4	18.1818
	Pd(OAc)2	1e-05	562.429	1		Pd(OAc)2	1e-05	238.218	1		Pd(PPh3)4	9	40.9091
	Pd(OAc)2	1e-05	230.521	1		Pd(OAc)2	1e-05	400.742	1		other	3	13.6364
	Pd(OAc)2	1e-05	305.262	1		Pd(OAc)2	2e-05	765.024	2
	Pd(OAc)2	5e-06	96.3748	1		Pd(OAc)2	2e-05	866.957	2
	Pd(OAc)2	0.00025	174.633	1		Pd(OAc)2	1e-05	709.332	2
	Pd(OAc)2	0.205	264.691	1		Pd(OAc)2	9.6e-06	194.748	2
	Pd(OAc)2	6e-06	102.066	1		Pd(OAc)2	3e-05	1333.68	3
	Pd(OAc)2	2e-05	471.617	2		Pd(OAc)2	5e-05	1212.17	5
	Pd(OAc)2	2.18e-05	388.373	4		Pd(PPh3)4	0.0015	23529.4	150
	Pd(OAc)2	0.002	350.368	5		Pd[P(o-tol)3]2	3e-06	40.2415	0.5
	Pd(OAc)2	5e-06	345.708	5		Pd[P(o-tol)3]2/CyPF-t-Bu	2.5e-06	40.114	0.5
	Pd(OAc)2	5e-05	388.386	5		Pd2(dba)3	5e-07	56.1913	0.2
	Pd(OAc)2	0.548283	1221.97	5		Pd2(dba)3	3.75e-05	110.233	0.25
	Pd(OAc)2	0.1865	1505.22	5		Pd2(dba)3	1.998e-06	50.9403	0.54
	Pd(OAc)2	1e-05	690.607	5		Pd2(dba)3	1e-05	256.924	1
	Pd(OAc)2	5e-05	816.91	5		Pd2(dba)3	5e-06	449.152	1
	Pd(Phbz)(mal)(PPh3)	5e-06	69.3749	0.5		Pd2(dba)3	5e-06	397.597	1
	Pd(P-N-OH)	7.8e-07	3.72697	0.1		Pd2(dba)3	1.5e-05	633.067	1.5
	Pd(PPh3)2Cl2	0.133	495.485	1		Pd2(dba)3	8.07e-05	646.19	1.5
	Pd(PPh3)2Cl2	0.001428	265.826	3		Pd2(dba)3	9.15e-06	186.24	1.5
	Pd(PPh3)4	0.00084036	10.6741	0.12		PdCl2	1e-05	643.336	1
	Pd(PPh3)4	0.00133057	16.8768	0.19		PdCl2	1e-05	761.638	1
	Pd(PPh3)4	6.8e-06	100.704	0.5		PdCl2	1e-05	739.667	1
	Pd(PPh3)4	5e-05	178.508	1		PdCl2(o-tolyl3P)2	0.0001	1386.04	1
	Pd(PPh3)4	2.38e-05	171.673	1.75		PdCl2(o-tolyl3P)2	2e-05	202.499	1.66667
	Pd(PPh3)4	0.0006674	166.46	2		PdPEPPSI	1e-06	25.7248	0.1
	Pd(PPh3)4	0.0006674	288.915	2		PdPEPPSI	5e-06	98.8124	0.5
	Pd(PPh3)4	0.3817	230.714	2.2		Pd-PEPPSI-NHC	1e-05	431.115	2
	Pd(PPh3)4	2.5e-05	197.433	2.5		Zn(OTf)2	1e-05	996.247	1
	Pd(PPh3)4	1.3e-05	205.167	2.6		Zn(OTf)2	7.5e-05	8040.59	8.33333
	Pd(PPh3)4	4.08e-05	195.553	3
	Pd(PPh3)4	3e-05	254.194	3		Pd2(dba)3	9		55
	Pd(quinoline-8-carboxylate)2	5e-07	0.802528	0.01		Pd(dba)2	3
	Pd(Xphos)	2e-05	79.8658	2		Pd(Oac)2	12
	Pd/Al2O3	5e-06	90.6626	1		Pd(PPh3)4	1
	Pd/C	0.28792	111.614	1.18		PdCl2	3
	Pd/C	0.395	751.286	5		Other metals	4
	Pd/C	0.0001	199.426	5		other	23
	Pd@ZPGly-15	1e-06	11.0741	0.1
	Pd0/PVP	0.00187935	1366.64	0.67		55	55
	Pd0-guanidine@MCM-41	4.2e-06	218.968	0.42
	Pd2(dba)3	1e-06	23.5418	0.1		Pd(Oac)2	21.8182
	Pd2(dba)3	8.4e-05	2424.83	5		Pd2(dba)3	16.3636
	Pd2(dba)3	1e-05	408.197	5
	Pd2I2(tBu3P)2	2.5e-05	1154.73	5
	Pd-acac-am-Fe3O4@SiO2	2.8e-06	24.9426	0.28
	PdCl2	2.43e-05	429.128	1
	PS-Pd(II)-anthra	5e-06	61.0952	0.5
	PS-Pd(II)-Schiff base complex	5e-06	23.9669	0.5
	rGO-CuPd	2.34e-06	73.8611	1.8
	Other metals	1		75
	Pd(Oac)2	22
	Pd2(dba)3	3
	Pd(PPh3)4	12
	Pd(PPh3)2Cl2	2
	Pd NPs	19
	Other	13
	Pd(dppf)Cl2	3
	75	75
	Pd(Oac)2	29.3333
	Pd(PPh3)4	16

## Sheet: Pd 1985 vs 2017
	Issue	Year	Volume		Issue	Year	Volume
		1985	28		-	2017	60
		Pd/C	Other Pd		-	Pd/C	Other Pd
	1	7	0		1	6	4
	2	5	1		2	5	5
	3	11	0		3	9	13
	4	4	0		4	3	4
	5	7	0		5	3	8
	6	9	1		6	6	10
	7	4	0		7	5	8
	8	8	0		8	6	2
	9	16	1		9	9	9
	10	10	0		10
	11	10	0		11
		91	3	94	12
		96.8085	3.19149		13
					14
					15
					16
					17
					18
					19
					20
					21
					22
					23
					24
						52	63	115
						45.2174	54.7826

## Sheet: Publisher data
	Publisher	Journal	Data found in text (scheme/table/figure)	Data found in text (Experimental)	Data found in SI	Other
	ACS Publications (8)	Organometallics		P	P		2
		OPRD	P	P	P		3
		JACS	P	P			2
		JACS Commun.			P		1
		ACS Omega	P	P	P		3					8	1	4	3
		JOC	P	P	P		3		1's	1		7	2	4	1
		ACS Catalysis	P		P		2		2's	4		4	1	3	0
		Org. Lett.	P		P		2		3's	3		4	0	4	0
	Elsevier (10)	J. Mol. Catal. A: Chemical		P			1					1	1	0	0
		Tet. Lett.	P		P¸(sometimes in SI)		2					1	0	1	0
		Carb. Polymers		P	P		2
		Inorganica Acta	P	P	P		3
		Polyhedron	P	P			2
		J. Organometallic Chem.		P	P		2
		Tetrahedron		P
		Cat.Commun.							1's	2
		Internat. J. Biol. Macromol.							2's	4
		Mater. Sci. Eng.: C					1		3's	1
	RSC Publishing	Dalton Transactions	P		P		2
		Org. Biomol Chem.	P		P		2		1's	1
		Green Chem.	P		P		2		2's	3
		Chem. Commun.				P* (In notes and references)	1		3's	0
	Wiley	Angew.		P	P		2
		Adv. Synth. and Catal.		P	P		2		1's	0
		ChemCatChem	P		P		2		2's	4
		Chem: Euro. J.	P	P			2		3's	0
	Nature	Nat. Commun.
		Nature Chem.			P		1
	MDPI	Catalysts	P		~P		2
		Molecules
	Springer
	Thieme
	De Gruyter
	Beilstein
	T&F online
	CSJ Journals
	Patent
			15	14	19	1

## Sheet: Pie Charts
					Publisher
					ACS	8	Jt	24
					Elsevier	6	S/F/T	15
					RSC	4	Exp	13
					Wiley	4	SI	19
					Nature	1	other	1
					MDPI	1	1 source	4	16.6667
							2 sources	16	66.6667
							3 sources	4	16.6667

[truncated: 4 more sheets: Raw box plots, Edited for word file, Box Plot data, All ppm data]
